# Supplementary material for: Heteroleptic Oxidovanadium(V) Complexes with Activity against Infective and Non-Infective Stages of Trypanosoma cruzi
Source: Molecules. 2021 Sep 3;26(17):5375. doi: 10.3390/molecules26175375 (PMC8433833; doi:10.3390/molecules26175375)
Supplement: Supplementary file 1 [file molecules-26-05375-s001.zip]

Archive with 6 entries (5 files):
- molecules-1344319(Supplementary)/
- molecules-1344319(Supplementary)/1992304_IN.cif
- molecules-1344319(Supplementary)/1992805_[VO(IN-2H)(L2-H)].cif
- molecules-1344319(Supplementary)/checkcif_IN.pdf
- molecules-1344319(Supplementary)/checkcif_VOHQClIIN.pdf
- molecules-1344319(Supplementary)/molecules-1344319(supplementary).pdf
