# Supplementary material for: Heteroleptic Oxidovanadium(V) Complexes with Activity against Infective and Non-Infective Stages of Trypanosoma cruzi
Source: Molecules. 2021 Sep 3;26(17):5375. doi: 10.3390/molecules26175375 (PMC8433833; doi:10.3390/molecules26175375)
Supplement: Supplementary file 1 [file molecules-26-05375-s001.zip › molecules-1344319(Supplementary)/1992304_IN.cif]

####################################################################### 
# 
# This file contains crystal structure data downloaded from the 
# Cambridge Structural Database (CSD) hosted by the Cambridge 
# Crystallographic Data Centre (CCDC).
# 
# Full information about CCDC data access policies and citation 
# guidelines are available at http://www.ccdc.cam.ac.uk/access/V1 
# 
# Audit and citation data items may have been added by the CCDC. 
# Please retain this information to preserve the provenance of 
# this file and to allow appropriate attribution of the data. 
# 
#######################################################################

data_cu_191120_gs_isonaft_0m_a
_database_code_depnum_ccdc_archive 'CCDC 1992304'
loop_
_audit_author_name
_audit_author_address
'Gonzalo Scalese'
;Universidad de la Republica
Uruguay
;
_audit_update_record             
;
2021-07-20 deposited with the CCDC.	2021-07-29 downloaded from the CCDC.
;

_audit_creation_method           SHELXL-2017/1
_shelx_SHELXL_version_number     2017/1
_chemical_name_systematic        ?
_chemical_name_common            ?
_chemical_melting_point          ?
_chemical_formula_moiety         ?
_chemical_formula_sum            'C17 H13 N3 O2'
_chemical_formula_weight         291.30

loop_
_atom_type_symbol
_atom_type_description
_atom_type_scat_dispersion_real
_atom_type_scat_dispersion_imag
_atom_type_scat_source
C C 0.0181 0.0091 'International Tables Vol C Tables 4.2.6.8 and 6.1.1.4'
H H 0.0000 0.0000 'International Tables Vol C Tables 4.2.6.8 and 6.1.1.4'
N N 0.0311 0.0180 'International Tables Vol C Tables 4.2.6.8 and 6.1.1.4'
O O 0.0492 0.0322 'International Tables Vol C Tables 4.2.6.8 and 6.1.1.4'

_space_group_crystal_system      monoclinic
_space_group_IT_number           14
_space_group_name_H-M_alt        'P 21/c'
_space_group_name_Hall           '-P 2ybc'

_shelx_space_group_comment       
;
The symmetry employed for this shelxl refinement is uniquely defined
by the following loop, which should always be used as a source of
symmetry information in preference to the above space-group names.
They are only intended as comments.
;

loop_
_space_group_symop_operation_xyz
'x, y, z'
'-x, y+1/2, -z+1/2'
'-x, -y, -z'
'x, -y-1/2, z-1/2'

_cell_length_a                   8.786(2)
_cell_length_b                   10.252(2)
_cell_length_c                   15.793(5)
_cell_angle_alpha                90
_cell_angle_beta                 99.423(10)
_cell_angle_gamma                90
_cell_volume                     1403.5(7)
_cell_formula_units_Z            4
_cell_measurement_temperature    273(2)
_cell_measurement_reflns_used    23907
_cell_measurement_theta_min      10.191
_cell_measurement_theta_max      156.577

_exptl_crystal_description       needle
_exptl_crystal_colour            yellow
_exptl_crystal_density_meas      ?
_exptl_crystal_density_method    ?
_exptl_crystal_density_diffrn    1.379
_exptl_crystal_F_000             608
_exptl_transmission_factor_min   ?
_exptl_transmission_factor_max   ?
_exptl_crystal_size_max          0.326
_exptl_crystal_size_mid          0.233
_exptl_crystal_size_min          0.155
_exptl_absorpt_coefficient_mu    0.759
_shelx_estimated_absorpt_T_min   ?
_shelx_estimated_absorpt_T_max   ?
_exptl_absorpt_correction_type   multi-scan
_exptl_absorpt_correction_T_min  0.6386
_exptl_absorpt_correction_T_max  0.7543
_exptl_absorpt_process_details   
;
 SADABS 2016/2: Krause, L., Herbst-Irmer, R., Sheldrick G.M. & Stalke D.,
 J. Appl. Cryst. 48 (2015) 3-10
;
_exptl_absorpt_special_details   ?
_diffrn_ambient_temperature      273(2)
_diffrn_radiation_wavelength     1.54178
_diffrn_radiation_type           CuK\a
_diffrn_source                   'Inocatec Cu microsource'
_diffrn_measurement_device_type  'BRUKER D8 venture diffractometer'
_diffrn_measurement_method       '\w and \j scan'
_diffrn_detector_area_resol_mean 10.25
_diffrn_reflns_number            22284
_diffrn_reflns_av_unetI/netI     0.0273
_diffrn_reflns_av_R_equivalents  0.0376
_diffrn_reflns_limit_h_min       -11
_diffrn_reflns_limit_h_max       11
_diffrn_reflns_limit_k_min       -12
_diffrn_reflns_limit_k_max       12
_diffrn_reflns_limit_l_min       -19
_diffrn_reflns_limit_l_max       19
_diffrn_reflns_theta_min         5.103
_diffrn_reflns_theta_max         80.185
_diffrn_reflns_theta_full        67.679
_diffrn_measured_fraction_theta_max 0.984
_diffrn_measured_fraction_theta_full 0.999
_diffrn_reflns_Laue_measured_fraction_max 0.984
_diffrn_reflns_Laue_measured_fraction_full 0.999
_diffrn_reflns_point_group_measured_fraction_max 0.984
_diffrn_reflns_point_group_measured_fraction_full 0.999
_reflns_number_total             3009
_reflns_number_gt                2457
_reflns_threshold_expression     'I > 2\s(I)'
_reflns_Friedel_coverage         0.000
_reflns_Friedel_fraction_max     .
_reflns_Friedel_fraction_full    .

_reflns_special_details          
;
 Reflections were merged by SHELXL according to the crystal
 class for the calculation of statistics and refinement.
 
 _reflns_Friedel_fraction is defined as the number of unique
 Friedel pairs measured divided by the number that would be
 possible theoretically, ignoring centric projections and
 systematic absences.
;

_computing_data_collection       ?
_computing_cell_refinement       ?
_computing_data_reduction        ?
_computing_structure_solution    'SHELXT 2014/5 (Sheldrick, 2014)'
_computing_structure_refinement  'SHELXL-2017/1 (Sheldrick, 2017)'
_computing_molecular_graphics    ?
_computing_publication_material  ?
_refine_special_details          ?
_refine_ls_structure_factor_coef Fsqd
_refine_ls_matrix_type           full
_refine_ls_weighting_scheme      calc
_refine_ls_weighting_details     
'w=1/[\s^2^(Fo^2^)+(0.0781P)^2^+0.2137P] where P=(Fo^2^+2Fc^2^)/3'
_atom_sites_solution_primary     ?
_atom_sites_solution_secondary   ?
_atom_sites_solution_hydrogens   mixed
_refine_ls_hydrogen_treatment    mixed
_refine_ls_extinction_method     'SHELXL-2017/1 (Sheldrick 2017)'
_refine_ls_extinction_coef       0.0096(10)
_refine_ls_extinction_expression Fc^*^=kFc[1+0.001xFc^2^\l^3^/sin(2\q)]^-1/4^
_refine_ls_number_reflns         3009
_refine_ls_number_parameters     208
_refine_ls_number_restraints     0
_refine_ls_R_factor_all          0.0556
_refine_ls_R_factor_gt           0.0470
_refine_ls_wR_factor_ref         0.1404
_refine_ls_wR_factor_gt          0.1303
_refine_ls_goodness_of_fit_ref   1.033
_refine_ls_restrained_S_all      1.033
_refine_ls_shift/su_max          0.000
_refine_ls_shift/su_mean         0.000

loop_
_atom_site_label
_atom_site_type_symbol
_atom_site_fract_x
_atom_site_fract_y
_atom_site_fract_z
_atom_site_U_iso_or_equiv
_atom_site_adp_type
_atom_site_occupancy
_atom_site_site_symmetry_order
_atom_site_calc_flag
_atom_site_refinement_flags_posn
_atom_site_refinement_flags_adp
_atom_site_refinement_flags_occupancy
_atom_site_disorder_assembly
_atom_site_disorder_group
O1 O 1.00546(14) 0.23977(12) 0.48409(6) 0.0693(3) Uani 1 1 d . . . . .
C1 C 0.63877(15) 0.60404(13) 0.43215(8) 0.0492(3) Uani 1 1 d . . . . .
N1 N 0.81932(14) 0.44487(12) 0.49361(7) 0.0538(3) Uani 1 1 d . . . . .
O2 O 0.75688(14) 0.47788(12) 0.33175(7) 0.0700(3) Uani 1 1 d . . . . .
C2 C 0.53431(15) 0.70738(13) 0.44442(8) 0.0499(3) Uani 1 1 d . . . . .
N2 N 0.89205(14) 0.38009(12) 0.56494(7) 0.0533(3) Uani 1 1 d . . . . .
C4 C 0.4047(2) 0.84711(18) 0.53349(10) 0.0707(4) Uani 1 1 d . . . . .
H4 H 0.388370 0.872109 0.587891 0.085 Uiso 1 1 calc R U . . .
N3 N 1.15340(18) 0.04900(15) 0.77762(8) 0.0732(4) Uani 1 1 d . . . . .
C3 C 0.50553(18) 0.74868(16) 0.52559(9) 0.0604(4) Uani 1 1 d . . . . .
H3 H 0.556501 0.707780 0.574736 0.072 Uiso 1 1 calc R U . . .
H7 H 0.874(2) 0.4093(17) 0.6177(12) 0.069(5) Uiso 1 1 d . . . . .
C7 C 0.45279(16) 0.77355(14) 0.37140(8) 0.0533(3) Uani 1 1 d . . . . .
C6 C 0.34905(17) 0.87438(16) 0.38182(10) 0.0617(4) Uani 1 1 d . . . . .
H6 H 0.296051 0.916279 0.333618 0.074 Uiso 1 1 calc R U . . .
C5 C 0.32485(19) 0.91169(18) 0.46107(11) 0.0691(4) Uani 1 1 d . . . . .
H5 H 0.256504 0.978919 0.467322 0.083 Uiso 1 1 calc R U . . .
C9 C 0.5789(2) 0.64004(18) 0.27802(9) 0.0672(4) Uani 1 1 d . . . . .
H9 H 0.594510 0.617887 0.222987 0.081 Uiso 1 1 calc R U . . .
C8 C 0.47959(19) 0.73656(16) 0.28874(9) 0.0638(4) Uani 1 1 d . . . . .
H8 H 0.427575 0.779772 0.240806 0.077 Uiso 1 1 calc R U . . .
H10 H 0.794(3) 0.443(2) 0.3821(17) 0.100(7) Uiso 1 1 d . . . . .
C10 C 0.65929(17) 0.57235(15) 0.34920(8) 0.0556(4) Uani 1 1 d . . . . .
C11 C 0.72275(16) 0.53374(13) 0.50498(8) 0.0517(3) Uani 1 1 d . . . . .
H11 H 0.706146 0.553534 0.560205 0.062 Uiso 1 1 calc R U . . .
C12 C 0.98057(16) 0.27589(14) 0.55399(8) 0.0525(3) Uani 1 1 d . . . . .
C13 C 1.04489(16) 0.20280(14) 0.63455(8) 0.0516(3) Uani 1 1 d . . . . .
C14 C 1.0339(2) 0.24251(16) 0.71630(9) 0.0670(4) Uani 1 1 d . . . . .
H14 H 0.990517 0.322986 0.725406 0.080 Uiso 1 1 calc R U . . .
C15 C 1.0877(2) 0.16245(16) 0.78494(9) 0.0670(4) Uani 1 1 d . . . . .
H15 H 1.076628 0.190550 0.839596 0.080 Uiso 1 1 calc R U . . .
C16 C 1.1650(3) 0.0125(2) 0.69875(12) 0.0996(8) Uani 1 1 d . . . . .
H16 H 1.211618 -0.067294 0.691607 0.120 Uiso 1 1 calc R U . . .
C17 C 1.1125(3) 0.0848(2) 0.62642(11) 0.0862(6) Uani 1 1 d . . . . .
H17 H 1.123138 0.053439 0.572441 0.103 Uiso 1 1 calc R U . . .

loop_
_atom_site_aniso_label
_atom_site_aniso_U_11
_atom_site_aniso_U_22
_atom_site_aniso_U_33
_atom_site_aniso_U_23
_atom_site_aniso_U_13
_atom_site_aniso_U_12
O1 0.0874(8) 0.0845(8) 0.0365(5) 0.0025(5) 0.0118(5) -0.0005(6)
C1 0.0533(7) 0.0556(7) 0.0360(6) 0.0014(5) -0.0012(5) -0.0154(6)
N1 0.0618(7) 0.0588(7) 0.0368(5) 0.0077(5) -0.0034(4) -0.0126(5)
O2 0.0846(8) 0.0817(8) 0.0394(5) -0.0049(5) -0.0024(5) 0.0144(6)
C2 0.0513(7) 0.0571(7) 0.0395(6) -0.0004(5) 0.0023(5) -0.0173(6)
N2 0.0654(7) 0.0577(7) 0.0343(5) 0.0058(4) 0.0006(5) -0.0072(5)
C4 0.0700(9) 0.0895(12) 0.0533(8) -0.0114(8) 0.0121(7) -0.0073(8)
N3 0.0914(10) 0.0821(9) 0.0481(7) 0.0164(6) 0.0176(6) 0.0232(8)
C3 0.0639(8) 0.0748(9) 0.0411(7) -0.0018(6) 0.0046(6) -0.0120(7)
C7 0.0522(7) 0.0605(8) 0.0448(7) 0.0017(5) 0.0008(5) -0.0126(6)
C6 0.0568(8) 0.0682(9) 0.0584(8) 0.0046(7) 0.0043(6) -0.0076(7)
C5 0.0627(9) 0.0758(10) 0.0687(10) -0.0069(8) 0.0108(7) -0.0034(7)
C9 0.0780(10) 0.0855(11) 0.0341(7) -0.0018(6) -0.0024(6) 0.0063(8)
C8 0.0695(9) 0.0781(10) 0.0393(7) 0.0058(6) -0.0047(6) 0.0005(8)
C10 0.0611(8) 0.0641(8) 0.0384(6) -0.0031(5) -0.0013(5) -0.0048(6)
C11 0.0577(7) 0.0577(8) 0.0370(6) 0.0021(5) -0.0007(5) -0.0152(6)
C12 0.0580(7) 0.0626(8) 0.0359(6) 0.0036(5) 0.0053(5) -0.0120(6)
C13 0.0540(7) 0.0620(8) 0.0387(6) 0.0050(5) 0.0074(5) -0.0059(6)
C14 0.0972(12) 0.0622(9) 0.0390(7) 0.0011(6) 0.0036(7) 0.0110(8)
C15 0.0919(11) 0.0705(10) 0.0378(7) 0.0031(6) 0.0081(7) 0.0078(8)
C16 0.1387(19) 0.1068(15) 0.0604(10) 0.0209(10) 0.0372(11) 0.0657(14)
C17 0.1158(15) 0.1027(14) 0.0459(8) 0.0110(8) 0.0302(9) 0.0451(12)

_geom_special_details            
;
 All esds (except the esd in the dihedral angle between two l.s. planes)
 are estimated using the full covariance matrix.  The cell esds are taken
 into account individually in the estimation of esds in distances, angles
 and torsion angles; correlations between esds in cell parameters are only
 used when they are defined by crystal symmetry.  An approximate (isotropic)
 treatment of cell esds is used for estimating esds involving l.s. planes.
;

loop_
_geom_bond_atom_site_label_1
_geom_bond_atom_site_label_2
_geom_bond_distance
_geom_bond_site_symmetry_2
_geom_bond_publ_flag
O1 C12 1.2177(17) . ?
C1 C10 1.3897(19) . ?
C1 C2 1.436(2) . ?
C1 C11 1.4522(18) . ?
N1 C11 1.2776(19) . ?
N1 N2 1.3721(15) . ?
O2 C10 1.3516(19) . ?
O2 H10 0.89(3) . ?
C2 C3 1.412(2) . ?
C2 C7 1.4257(19) . ?
N2 C12 1.3491(19) . ?
N2 H7 0.925(18) . ?
C4 C3 1.362(2) . ?
C4 C5 1.406(2) . ?
C4 H4 0.9300 . ?
N3 C15 1.312(2) . ?
N3 C16 1.320(2) . ?
C3 H3 0.9300 . ?
C7 C6 1.406(2) . ?
C7 C8 1.416(2) . ?
C6 C5 1.358(2) . ?
C6 H6 0.9300 . ?
C5 H5 0.9300 . ?
C9 C8 1.348(2) . ?
C9 C10 1.409(2) . ?
C9 H9 0.9300 . ?
C8 H8 0.9300 . ?
C11 H11 0.9300 . ?
C12 C13 1.5048(19) . ?
C13 C17 1.363(2) . ?
C13 C14 1.372(2) . ?
C14 C15 1.380(2) . ?
C14 H14 0.9300 . ?
C15 H15 0.9300 . ?
C16 C17 1.377(2) . ?
C16 H16 0.9300 . ?
C17 H17 0.9300 . ?

loop_
_geom_angle_atom_site_label_1
_geom_angle_atom_site_label_2
_geom_angle_atom_site_label_3
_geom_angle
_geom_angle_site_symmetry_1
_geom_angle_site_symmetry_3
_geom_angle_publ_flag
C10 C1 C2 118.97(12) . . ?
C10 C1 C11 120.20(13) . . ?
C2 C1 C11 120.83(12) . . ?
C11 N1 N2 117.42(12) . . ?
C10 O2 H10 105.3(15) . . ?
C3 C2 C7 116.80(14) . . ?
C3 C2 C1 123.88(12) . . ?
C7 C2 C1 119.32(12) . . ?
C12 N2 N1 118.61(11) . . ?
C12 N2 H7 124.2(11) . . ?
N1 N2 H7 117.1(11) . . ?
C3 C4 C5 121.33(15) . . ?
C3 C4 H4 119.3 . . ?
C5 C4 H4 119.3 . . ?
C15 N3 C16 115.94(14) . . ?
C4 C3 C2 121.42(14) . . ?
C4 C3 H3 119.3 . . ?
C2 C3 H3 119.3 . . ?
C6 C7 C8 120.92(13) . . ?
C6 C7 C2 120.32(13) . . ?
C8 C7 C2 118.75(14) . . ?
C5 C6 C7 121.15(15) . . ?
C5 C6 H6 119.4 . . ?
C7 C6 H6 119.4 . . ?
C6 C5 C4 118.98(16) . . ?
C6 C5 H5 120.5 . . ?
C4 C5 H5 120.5 . . ?
C8 C9 C10 120.77(13) . . ?
C8 C9 H9 119.6 . . ?
C10 C9 H9 119.6 . . ?
C9 C8 C7 121.41(13) . . ?
C9 C8 H8 119.3 . . ?
C7 C8 H8 119.3 . . ?
O2 C10 C1 122.98(12) . . ?
O2 C10 C9 116.24(12) . . ?
C1 C10 C9 120.77(14) . . ?
N1 C11 C1 120.37(12) . . ?
N1 C11 H11 119.8 . . ?
C1 C11 H11 119.8 . . ?
O1 C12 N2 123.36(13) . . ?
O1 C12 C13 121.12(14) . . ?
N2 C12 C13 115.50(11) . . ?
C17 C13 C14 116.80(13) . . ?
C17 C13 C12 118.12(13) . . ?
C14 C13 C12 124.98(14) . . ?
C13 C14 C15 119.67(15) . . ?
C13 C14 H14 120.2 . . ?
C15 C14 H14 120.2 . . ?
N3 C15 C14 123.85(14) . . ?
N3 C15 H15 118.1 . . ?
C14 C15 H15 118.1 . . ?
N3 C16 C17 124.27(17) . . ?
N3 C16 H16 117.9 . . ?
C17 C16 H16 117.9 . . ?
C13 C17 C16 119.45(15) . . ?
C13 C17 H17 120.3 . . ?
C16 C17 H17 120.3 . . ?

loop_
_geom_torsion_atom_site_label_1
_geom_torsion_atom_site_label_2
_geom_torsion_atom_site_label_3
_geom_torsion_atom_site_label_4
_geom_torsion
_geom_torsion_site_symmetry_1
_geom_torsion_site_symmetry_2
_geom_torsion_site_symmetry_3
_geom_torsion_site_symmetry_4
_geom_torsion_publ_flag
C10 C1 C2 C3 -179.40(12) . . . . ?
C11 C1 C2 C3 0.26(19) . . . . ?
C10 C1 C2 C7 0.87(18) . . . . ?
C11 C1 C2 C7 -179.47(11) . . . . ?
C11 N1 N2 C12 172.33(11) . . . . ?
C5 C4 C3 C2 0.1(2) . . . . ?
C7 C2 C3 C4 -0.1(2) . . . . ?
C1 C2 C3 C4 -179.78(13) . . . . ?
C3 C2 C7 C6 -0.22(19) . . . . ?
C1 C2 C7 C6 179.52(12) . . . . ?
C3 C2 C7 C8 179.17(12) . . . . ?
C1 C2 C7 C8 -1.09(19) . . . . ?
C8 C7 C6 C5 -178.90(15) . . . . ?
C2 C7 C6 C5 0.5(2) . . . . ?
C7 C6 C5 C4 -0.4(2) . . . . ?
C3 C4 C5 C6 0.2(3) . . . . ?
C10 C9 C8 C7 0.2(3) . . . . ?
C6 C7 C8 C9 179.97(15) . . . . ?
C2 C7 C8 C9 0.6(2) . . . . ?
C2 C1 C10 O2 179.00(12) . . . . ?
C11 C1 C10 O2 -0.7(2) . . . . ?
C2 C1 C10 C9 -0.1(2) . . . . ?
C11 C1 C10 C9 -179.80(13) . . . . ?
C8 C9 C10 O2 -179.58(15) . . . . ?
C8 C9 C10 C1 -0.4(2) . . . . ?
N2 N1 C11 C1 -178.49(10) . . . . ?
C10 C1 C11 N1 2.00(19) . . . . ?
C2 C1 C11 N1 -177.65(11) . . . . ?
N1 N2 C12 O1 3.6(2) . . . . ?
N1 N2 C12 C13 -174.72(11) . . . . ?
O1 C12 C13 C17 -9.4(2) . . . . ?
N2 C12 C13 C17 168.95(15) . . . . ?
O1 C12 C13 C14 174.10(15) . . . . ?
N2 C12 C13 C14 -7.5(2) . . . . ?
C17 C13 C14 C15 -1.2(3) . . . . ?
C12 C13 C14 C15 175.27(15) . . . . ?
C16 N3 C15 C14 -0.7(3) . . . . ?
C13 C14 C15 N3 1.6(3) . . . . ?
C15 N3 C16 C17 -0.4(4) . . . . ?
C14 C13 C17 C16 0.2(3) . . . . ?
C12 C13 C17 C16 -176.5(2) . . . . ?
N3 C16 C17 C13 0.6(4) . . . . ?

_refine_diff_density_max         0.207
_refine_diff_density_min         -0.231
_refine_diff_density_rms         0.047

_shelx_res_file                  
;
TITL cu_191120_gs_isonaft_0m_a.res in P2(1)/c
    cu_191120_gs_isonaft_0m_a.res
    created by SHELXL-2017/1 at 12:57:46 on 23-Mar-2020
REM Old TITL cu_191120_gs_isonaft_0m in P2(1)/c
REM SHELXT solution in P2(1)/c
REM R1 0.200,  Rweak 0.004,  Alpha 0.021,  Orientation as input
REM Formula found by SHELXT:  C18 N2 O2
CELL  1.54178   8.7862  10.2524  15.7933   90.000   99.423   90.000
ZERR    4.000   0.0023   0.0024   0.0053    0.000    0.010    0.000
LATT  1
SYMM -X, 1/2+Y, 1/2-Z
SFAC C H N O
UNIT 68 52 12 8
TEMP 0
L.S. 10
ACTA
CONF
HTAB
BOND $H
LIST 4
FMAP 2
PLAN 20
WGHT    0.078100    0.213700
EXTI    0.009603
FVAR       0.64084
O1    4    1.005460    0.239765    0.484090    11.00000    0.08745    0.08453 =
         0.03653    0.00248    0.01180   -0.00046
C1    1    0.638768    0.604039    0.432147    11.00000    0.05330    0.05556 =
         0.03601    0.00139   -0.00120   -0.01537
N1    3    0.819319    0.444866    0.493610    11.00000    0.06180    0.05884 =
         0.03681    0.00767   -0.00340   -0.01259
O2    4    0.756880    0.477876    0.331746    11.00000    0.08462    0.08166 =
         0.03938   -0.00495   -0.00240    0.01435
C2    1    0.534311    0.707385    0.444421    11.00000    0.05130    0.05706 =
         0.03951   -0.00037    0.00227   -0.01728
N2    3    0.892052    0.380090    0.564938    11.00000    0.06544    0.05768 =
         0.03432    0.00580    0.00064   -0.00725
C4    1    0.404710    0.847110    0.533489    11.00000    0.06997    0.08945 =
         0.05326   -0.01141    0.01210   -0.00732
AFIX  43
H4    2    0.388370    0.872109    0.587891    11.00000   -1.20000
AFIX   0
N3    3    1.153399    0.048999    0.777621    11.00000    0.09136    0.08214 =
         0.04810    0.01641    0.01755    0.02317
C3    1    0.505526    0.748675    0.525595    11.00000    0.06388    0.07480 =
         0.04107   -0.00184    0.00462   -0.01200
AFIX  43
H3    2    0.556501    0.707780    0.574736    11.00000   -1.20000
AFIX   0
H7    2    0.873550    0.409324    0.617739    11.00000    0.06949
C7    1    0.452788    0.773554    0.371405    11.00000    0.05220    0.06050 =
         0.04482    0.00170    0.00076   -0.01265
C6    1    0.349050    0.874378    0.381823    11.00000    0.05681    0.06815 =
         0.05842    0.00460    0.00434   -0.00762
AFIX  43
H6    2    0.296051    0.916279    0.333618    11.00000   -1.20000
AFIX   0
C5    1    0.324852    0.911687    0.461072    11.00000    0.06270    0.07584 =
         0.06871   -0.00694    0.01075   -0.00345
AFIX  43
H5    2    0.256504    0.978919    0.467322    11.00000   -1.20000
AFIX   0
C9    1    0.578896    0.640040    0.278021    11.00000    0.07801    0.08551 =
         0.03413   -0.00177   -0.00238    0.00634
AFIX  43
H9    2    0.594510    0.617887    0.222987    11.00000   -1.20000
AFIX   0
C8    1    0.479588    0.736563    0.288740    11.00000    0.06949    0.07813 =
         0.03927    0.00584   -0.00474    0.00047
AFIX  43
H8    2    0.427575    0.779772    0.240806    11.00000   -1.20000
AFIX   0
H10   2    0.794415    0.442756    0.382062    11.00000    0.10049
C10   1    0.659285    0.572348    0.349205    11.00000    0.06111    0.06409 =
         0.03837   -0.00314   -0.00128   -0.00477
C11   1    0.722752    0.533743    0.504977    11.00000    0.05766    0.05769 =
         0.03705    0.00206   -0.00068   -0.01521
AFIX  43
H11   2    0.706146    0.553534    0.560205    11.00000   -1.20000
AFIX   0
C12   1    0.980572    0.275888    0.553989    11.00000    0.05799    0.06263 =
         0.03594    0.00362    0.00529   -0.01199
C13   1    1.044891    0.202796    0.634553    11.00000    0.05400    0.06198 =
         0.03872    0.00505    0.00736   -0.00593
C14   1    1.033935    0.242510    0.716302    11.00000    0.09718    0.06216 =
         0.03899    0.00112    0.00362    0.01099
AFIX  43
H14   2    0.990517    0.322986    0.725406    11.00000   -1.20000
AFIX   0
C15   1    1.087660    0.162449    0.784940    11.00000    0.09187    0.07049 =
         0.03776    0.00309    0.00810    0.00783
AFIX  43
H15   2    1.076628    0.190550    0.839596    11.00000   -1.20000
AFIX   0
C16   1    1.164978    0.012490    0.698754    11.00000    0.13871    0.10677 =
         0.06037    0.02086    0.03718    0.06567
AFIX  43
H16   2    1.211618   -0.067294    0.691607    11.00000   -1.20000
AFIX   0
C17   1    1.112519    0.084819    0.626416    11.00000    0.11577    0.10270 =
         0.04587    0.01097    0.03017    0.04511
AFIX  43
H17   2    1.123138    0.053439    0.572441    11.00000   -1.20000
REM #####
AFIX   0
HKLF 4


REM  cu_191120_gs_isonaft_0m_a.res in P2(1)/c
REM R1 =  0.0470 for    2457 Fo > 4sig(Fo)  and  0.0556 for all    3009 data
REM    208 parameters refined using      0 restraints

END

WGHT      0.0781      0.2137

REM Instructions for potential hydrogen bonds
EQIV $1 -x+2, y+1/2, -z+3/2
HTAB N2 N3_$1
HTAB O2 N1
HTAB C11 N3_$1
HTAB C14 N3_$1
EQIV $2 x, -y+1/2, z+1/2
HTAB C15 O1_$2

REM Highest difference peak  0.207,  deepest hole -0.231,  1-sigma level  0.047
Q1    1   0.6658  0.5794  0.4588  11.00000  0.05    0.21
Q2    1   0.5120  0.7328  0.4251  11.00000  0.05    0.19
Q3    1   1.1968 -0.0038  0.8262  11.00000  0.05    0.19
Q4    1   1.0205  0.2336  0.6006  11.00000  0.05    0.17
Q5    1   1.2458  0.0669  0.7022  11.00000  0.05    0.16
Q6    1   1.1861  0.1282  0.6314  11.00000  0.05    0.16
Q7    1   0.9095  0.2976  0.7194  11.00000  0.05    0.15
Q8    1   0.6866  0.5911  0.5739  11.00000  0.05    0.15
Q9    1   1.1098  0.0428  0.6464  11.00000  0.05    0.14
Q10   1   0.2816  0.9377  0.3125  11.00000  0.05    0.13
Q11   1   0.9006  0.2696  0.4434  11.00000  0.05    0.13
Q12   1   0.7686  0.5761  0.5834  11.00000  0.05    0.13
Q13   1   0.4173  0.8233  0.2272  11.00000  0.05    0.13
Q14   1   0.9625  0.2845  0.4095  11.00000  0.05    0.12
Q15   1   0.9719  0.2511  0.3973  11.00000  0.05    0.12
Q16   1   0.9903  0.2398  0.7098  11.00000  0.05    0.12
Q17   1   1.1871  0.0991  0.5627  11.00000  0.05    0.12
Q18   1   0.6790  0.4291  0.2689  11.00000  0.05    0.12
Q19   1   0.4767  0.8159  0.6496  11.00000  0.05    0.11
Q20   1   0.3033  0.9789  0.2695  11.00000  0.05    0.11
;
_shelx_res_checksum              1918

_shelx_hkl_file                  
;
  -1   0   0   28.80    1.30
   1   0   0   31.50    1.30
  -2   0   0 1731.83   73.59
   2   0   0 1708.93   73.49
   3   0   0   12.50    0.80
   5   0   0    0.60    0.60
   5   0   0    0.50    0.30
  -5   0   0   -0.20    0.30
   5   0   0    0.80    0.30
   6   0   0  169.58    7.10
   6   0   0  178.08    7.10
  -6   0   0  163.88    7.10
  -6   0   0  167.98    7.10
   6   0   0  176.08    7.10
   6   0   0  166.08    7.70
   7   0   0    0.30    0.90
  -7   0   0    0.00    0.30
   7   0   0   -0.10    0.30
   7   0   0    0.50    1.30
   7   0   0    0.10    0.30
  -7   0   0    0.60    0.30
   7   0   0    0.30    0.30
  -8   0   0    7.50    0.70
   8   0   0    8.20    0.80
   8   0   0    8.20    0.70
   8   0   0    9.30    0.70
  -8   0   0    8.30    0.70
   8   0   0    9.60    1.80
   9   0   0    4.70    0.60
  -9   0   0    5.50    0.70
   9   0   0    4.20    0.70
 -10   0   0    3.50    0.50
 -10   0   0    3.70    0.50
  10   0   0    3.10    0.50
  -1  -1   0    1.10    0.20
   1  -1   0    1.00    0.20
   1   1   0    1.20    0.20
   1   1   0    1.10    0.10
   1   1   0    1.00    0.20
   2  -1   0  319.37   13.10
   2   1   0  317.37   13.10
   3  -1   0  131.19    5.70
   3   1   0  133.89    5.60
   4  -1   0  120.39    5.70
   4  -1   0  135.79    6.10
   4   1   0  125.39    5.60
   4   1   0  138.29    5.70
   5  -1   0   40.00    1.70
   5  -1   0   39.20    1.70
   5  -1   0   37.70    2.20
   5  -1   0   36.50    1.80
   5   1   0   37.90    1.80
   5   1   0   37.60    2.20
  -5   1   0   37.90    1.70
   5   1   0   38.70    1.70
  -5   1   0   37.70    1.70
   5   1   0   38.20    2.00
   6  -1   0   26.70    1.20
   6  -1   0   25.50    2.00
  -6  -1   0   23.90    1.30
   6  -1   0   23.10    1.30
   6  -1   0   25.40    1.20
   6   1   0   25.20    1.20
   6   1   0   25.70    1.70
  -6   1   0   24.60    1.20
   6   1   0   24.40    1.20
   6   1   0   24.80    1.30
  -6   1   0   22.70    1.20
   6   1   0   25.80    2.00
   7  -1   0    2.40    0.40
   7  -1   0    2.30    0.40
   7  -1   0    2.40    0.40
  -7  -1   0    2.40    0.40
  -7  -1   0    2.50    0.40
   7   1   0    2.30    0.40
  -7   1   0    2.00    0.40
   7   1   0    1.50    1.60
  -7   1   0    2.60    0.40
   7   1   0    2.00    1.00
   7   1   0    1.90    0.40
   8  -1   0    2.60    0.40
   8  -1   0    2.30    1.60
  -8  -1   0    2.60    0.50
   8  -1   0    3.60    0.50
   8  -1   0    3.30    0.50
  -8  -1   0    3.20    0.50
   8  -1   0    2.50    3.10
   8   1   0    3.80    0.60
  -8   1   0    3.00    0.50
   8   1   0    4.00    1.60
   8   1   0    2.50    0.40
   8   1   0    3.30    0.50
  -8   1   0    2.80    0.40
   9  -1   0    0.20    0.30
   9  -1   0    1.20    0.40
  -9  -1   0    1.50    0.40
  -9   1   0    0.90    0.40
  -9   1   0    0.90    0.40
 -10  -1   0    1.90    0.30
 -10  -1   0    1.40    0.30
  10  -1   0    1.70    0.30
  10   1   0    1.90    0.30
 -10   1   0    0.80    0.30
 -10   1   0    1.00    0.30
   0  -2   0  414.66   17.50
   0  -2   0  439.06   17.40
   0  -2   0  434.36   17.40
   0   2   0  415.26   17.40
  -1  -2   0  107.59    4.50
   1  -2   0  109.09    4.60
   1   2   0  105.79    4.50
   1   2   0  113.29    4.50
  -2  -2   0 8747.83  384.76
  -2   2   0 9999.00  384.86
   3  -2   0  186.58    7.80
   3  -2   0  161.28    7.40
   3   2   0  174.98    7.30
   3   2   0  173.18    7.30
   4  -2   0  874.61   37.10
   4   2   0  944.91   37.00
   4   2   0  888.81   36.90
   5  -2   0   12.70    1.20
   5  -2   0   13.40    0.70
   5  -2   0   12.30    0.80
   5  -2   0   13.70    0.90
   5   2   0   12.90    1.60
   5   2   0   13.10    0.70
   5   2   0   12.30    0.80
  -5   2   0   13.90    0.70
   5   2   0   14.50    1.20
  -5   2   0   12.40    0.80
   6  -2   0   23.80    2.20
   6  -2   0   26.40    1.30
   6  -2   0   26.20    1.30
   6  -2   0   24.90    1.30
  -6   2   0   25.50    1.30
   6   2   0   25.60    1.30
   6   2   0   25.50    2.10
  -6   2   0   23.90    1.30
   6   2   0   26.30    1.20
   6   2   0   26.40    1.30
   6   2   0   26.10    1.80
   7  -2   0   -0.40    0.30
   7  -2   0    0.00    0.30
  -7  -2   0    0.20    0.40
   7  -2   0    1.30    1.50
   7  -2   0    0.00    0.30
  -7  -2   0    0.10    0.30
   7   2   0   -0.30    0.30
  -7   2   0    0.30    0.30
   7   2   0   -0.20    0.30
  -7   2   0    0.30    0.30
   7   2   0    0.40    0.40
   8  -2   0    2.50    0.40
   8  -2   0    2.10    2.70
   8  -2   0    2.40    0.40
   8  -2   0    2.20    0.40
  -8  -2   0    2.30    0.40
  -8  -2   0    2.60    0.50
   8  -2   0    0.90    1.60
   8   2   0    1.80    1.50
   8   2   0    1.70    0.40
   8   2   0    1.90    0.40
  -8   2   0    3.20    0.40
  -8   2   0    2.30    0.40
   9  -2   0    1.40    0.50
  -9  -2   0    0.30    0.40
   9  -2   0    0.10    0.30
  -9  -2   0    0.90    0.40
   9  -2   0    0.10    0.40
  -9   2   0    0.70    0.40
   9   2   0    1.00    0.40
  -9   2   0    0.50    0.40
 -10  -2   0    0.60    0.30
  10  -2   0    0.90    0.30
 -10  -2   0    0.80    0.30
 -10   2   0    0.30    0.30
  10   2   0    0.50    0.30
  10   2   0    0.30    0.30
   0  -3   0    0.30    0.20
   0  -3   0   -0.40    0.30
   0   3   0    0.10    0.20
   1  -3   0    4.10    0.50
   1  -3   0    3.80    0.60
  -1  -3   0    4.00    0.50
   1   3   0    3.90    0.40
  -1   3   0    3.70    0.40
   1   3   0    4.00    0.40
   2  -3   0  235.98   10.60
   2  -3   0  238.48   10.30
   2   3   0  239.58   10.20
   2   3   0  274.37   10.20
   3  -3   0   28.60    1.70
   3   3   0   32.70    1.60
   3   3   0   32.00    1.60
   4  -3   0   57.79    3.00
   4   3   0   63.19    2.90
   4   3   0   61.39    2.90
   5  -3   0   11.90    1.40
   5  -3   0    9.50    0.60
   5  -3   0    9.50    0.80
  -5   3   0    9.60    0.70
   5   3   0    9.60    0.90
   5   3   0    8.90    0.70
   5   3   0   10.00    0.60
  -5   3   0    9.20    0.70
   5   3   0   10.20    1.40
   5   3   0    9.90    1.00
   5   3   0    9.80    0.90
   6  -3   0   21.60    1.10
   6  -3   0   21.80    1.90
   6  -3   0   20.80    1.20
   6   3   0   21.20    1.30
   6   3   0   18.70    1.20
   6   3   0   19.70    1.60
   7  -3   0    1.90    0.40
   7  -3   0    2.10    0.40
   7  -3   0    2.50    1.70
   7   3   0    2.20    0.40
   7   3   0    2.10    0.40
  -7   3   0    2.20    0.40
  -7   3   0    2.10    0.40
   7   3   0    0.40    1.00
   8  -3   0    0.00    0.30
   8  -3   0   -2.40    2.90
  -8  -3   0    0.00    0.30
   8  -3   0   -0.10    0.30
  -8  -3   0    0.30    0.40
   8  -3   0    0.20    0.30
   8   3   0   -0.10    0.30
  -8   3   0   -0.10    0.30
   8   3   0    0.50    0.30
  -8   3   0    0.00    0.30
   8   3   0   -1.00    1.50
   9  -3   0    1.20    0.40
  -9  -3   0    1.70    0.40
   9  -3   0    1.40    0.40
  -9  -3   0    0.70    0.40
   9  -3   0    1.10    0.30
   9   3   0    1.20    0.40
  -9   3   0    1.40    0.30
  -9   3   0    1.40    0.40
 -10  -3   0    0.50    0.30
  10  -3   0    0.20    0.30
 -10  -3   0    0.90    0.30
  10   3   0    0.80    0.30
 -10   3   0    0.10    0.30
  10   3   0    0.40    0.30
   0  -4   0  682.63   28.20
   0  -4   0  695.03   27.90
   0   4   0  671.93   27.90
   1  -4   0  293.47   11.90
  -1  -4   0  285.47   11.90
   1  -4   0  281.07   12.20
  -1   4   0  280.77   11.80
   1   4   0  283.77   11.80
   2  -4   0  509.95   21.90
   2   4   0  520.85   21.80
   2   4   0  563.74   21.80
   3  -4   0  190.68    8.70
   3   4   0  206.48    8.50
   3   4   0  208.08    8.50
   4  -4   0 1863.71   74.49
   4  -4   0 1797.52   74.99
   4   4   0 1752.92   74.49
   4   4   0 1781.42   74.49
   4   4   0 1810.32   74.59
  -4   4   0 1916.61   74.49
   4   4   0 1893.91   74.79
   4   4   0 1859.91   74.49
   5  -4   0    6.50    0.80
   5  -4   0    7.70    0.60
   5  -4   0    6.10    1.20
   5   4   0    8.30    1.00
   5   4   0    7.90    0.60
   5   4   0    7.00    0.60
   5   4   0    8.60    0.80
  -5   4   0    7.40    0.60
  -5   4   0    8.10    0.60
   5   4   0    8.00    0.90
   6  -4   0   56.79    2.80
   6  -4   0   63.09    2.80
   6   4   0   62.29    2.90
   6   4   0   70.39    3.70
   7  -4   0   18.30    1.00
   7  -4   0   18.80    1.10
   7  -4   0   16.80    2.40
  -7   4   0   16.60    1.00
   7   4   0   17.10    1.10
   7   4   0   17.40    2.10
  -7   4   0   19.80    1.00
   7   4   0   18.50    1.30
   7   4   0   18.40    1.00
  -8  -4   0    5.10    0.70
   8  -4   0    5.60    0.60
   8  -4   0    4.20    0.70
  -8  -4   0    4.20    0.60
   8  -4   0    5.00    0.60
   8   4   0    5.40    0.60
  -8   4   0    4.80    0.60
  -9  -4   0    4.70    0.60
   9  -4   0    5.80    0.50
   9  -4   0    5.20    0.60
  -9  -4   0    4.80    0.60
   9   4   0    5.00    0.60
  -9   4   0    4.60    0.50
  10  -4   0   -0.20    0.30
 -10  -4   0   -0.30    0.50
 -10  -4   0   -0.50    0.40
 -10   4   0   -0.10    0.40
  10   4   0    0.20    0.30
  10   4   0    0.30    0.40
   0  -5   0    0.00    0.40
   0  -5   0   -0.80    0.90
   0   5   0    0.00    0.40
  -1  -5   0   28.40    1.70
   1  -5   0   28.90    1.60
  -1  -5   0   28.80    2.10
   1   5   0   30.30    1.50
   2  -5   0   -0.50    0.50
   2   5   0   -0.10    0.30
   3  -5   0   20.00    1.00
   3  -5   0   20.00    1.50
   3   5   0   20.30    1.10
   3   5   0   17.80    1.00
   3   5   0   18.30    1.00
  -3   5   0   21.80    1.20
   3   5   0   20.40    1.30
   4  -5   0  150.68    6.00
   4  -5   0  139.09    6.50
   4   5   0  143.09    6.00
   4   5   0  142.59    6.30
   4   5   0  144.89    6.00
   4   5   0  139.79    6.00
   4   5   0  137.39    6.00
  -4   5   0  142.29    5.90
  -4   5   0  139.09    6.00
   4   5   0  147.29    6.20
  -4   5   0  148.09    6.10
   5  -5   0   52.19    2.50
   5  -5   0   53.49    3.40
   5  -5   0   52.99    2.50
   5   5   0   54.69    2.90
  -5   5   0   55.59    2.50
  -5   5   0   53.49    2.60
   5   5   0   55.29    2.70
   5   5   0   54.29    2.40
   5   5   0   56.99    2.50
  -5   5   0   58.29    2.40
   6  -5   0   -0.20    0.30
   6  -5   0    1.70    0.50
   6  -5   0    3.00    1.50
   6   5   0    0.50    0.50
   6   5   0    0.30    0.50
  -6   5   0    1.30    0.50
   6   5   0   -0.10    0.30
   6   5   0    0.10    0.30
   6   5   0    0.30    0.90
  -6   5   0    0.20    0.30
   7  -5   0    1.10    0.40
   7  -5   0    2.00    0.50
   7  -5   0    2.30    0.40
   7  -5   0    2.10    2.30
   7   5   0    1.70    0.40
   7   5   0    1.70    0.40
   7   5   0    1.10    0.50
   7   5   0    2.30    1.30
  -7   5   0    1.40    0.30
  -7   5   0    1.60    0.60
  -8  -5   0    0.80    0.40
   8  -5   0    0.60    0.40
  -8  -5   0    1.20    0.40
   8  -5   0    1.00    0.60
  -8   5   0    0.50    0.40
   8   5   0    1.10    0.40
   9  -5   0    0.30    0.30
   9  -5   0    0.40    0.30
  -9  -5   0    0.80    0.30
  -9  -5   0    0.70    0.30
   9   5   0    0.60    0.30
   9   5   0    0.00    0.30
  -9   5   0    0.10    0.30
 -10  -5   0    0.00    0.20
 -10  -5   0    0.30    0.20
 -10   5   0    0.20    0.30
  10   5   0    0.30    0.20
   0  -6   0  668.23   26.70
   0   6   0  654.23   26.40
   0   6   0  616.64   26.40
   0   6   0  653.53   26.40
   0   6   0  640.94   26.60
  -1  -6   0    1.00    0.50
   1  -6   0    1.10    0.60
   1   6   0    1.50    0.40
  -1   6   0    1.90    0.30
   1   6   0    1.00    0.40
   1   6   0    1.50    0.50
  -1   6   0    1.80    0.40
  -1   6   0    1.00    0.50
   1   6   0    1.50    0.40
   2  -6   0  179.58    7.60
  -2  -6   0  206.98    8.00
   2  -6   0  185.38    8.10
   2   6   0  195.38    7.80
  -2   6   0  181.88    7.80
  -2   6   0  174.18    7.60
   2   6   0  182.18    7.80
   2   6   0  171.28    7.70
   2   6   0  189.38    7.90
  -2   6   0  183.58    7.70
   3  -6   0   33.20    1.50
   3  -6   0   32.30    2.20
   3   6   0   31.00    1.60
  -3   6   0   34.90    1.70
   3   6   0   30.40    1.80
   3   6   0   31.50    1.50
  -3   6   0   34.40    1.60
  -3   6   0   32.50    1.50
   3   6   0   32.60    1.70
   3   6   0   32.10    1.90
   4  -6   0   23.10    2.20
   4  -6   0   30.00    1.40
   4   6   0   28.50    1.50
  -4   6   0   28.50    1.50
   4   6   0   30.40    1.90
   4   6   0   27.00    1.50
  -4   6   0   27.90    1.60
  -4   6   0   33.60    1.70
   5  -6   0    9.60    1.70
   5  -6   0   10.30    0.70
   5   6   0   10.50    1.00
   5   6   0   11.50    1.00
   5   6   0   10.90    0.90
   5   6   0   10.60    0.80
   5   6   0   12.20    1.50
   6  -6   0  228.48    9.30
   6  -6   0  210.48   10.50
   6  -6   0  224.28    9.30
  -6   6   0  226.18    9.20
   6   6   0  224.18   10.00
   6   6   0  225.58    9.30
  -6   6   0  223.98    9.40
   6   6   0  220.08    9.40
   6   6   0  235.18    9.50
   7  -6   0    4.20    0.60
   7  -6   0    4.80    0.50
   7   6   0    4.40    0.60
   7   6   0    4.00    0.90
  -8  -6   0    1.70    0.40
   8  -6   0    1.70    0.30
  -8  -6   0    1.00    0.40
   8  -6   0    1.80    0.40
   8   6   0    1.50    0.40
  -8   6   0    1.60    0.40
   9  -6   0    2.90    0.40
   9  -6   0    2.40    0.40
  -9  -6   0    3.50    0.50
  -9  -6   0    3.00    0.40
   9   6   0    3.40    0.50
  -9   6   0    3.10    0.50
   9   6   0    2.80    0.40
   0  -7   0   -0.30    0.60
   0  -7   0    0.10    0.40
   0   7   0    0.10    0.40
   0   7   0   -0.30    0.50
   0   7   0    0.10    0.30
   0   7   0   -0.10    0.40
   0   7   0    0.20    0.30
   0   7   0   -0.30    0.60
  -1  -7   0   17.20    1.10
   1  -7   0   20.20    1.00
  -1  -7   0   20.40    1.50
   1  -7   0   17.60    1.60
  -1   7   0   17.70    1.10
   1   7   0   18.10    1.00
   1   7   0   19.50    1.20
   1   7   0   18.20    1.10
   1   7   0   18.20    1.00
  -1   7   0   18.70    1.10
  -1   7   0   17.60    1.00
   1   7   0   18.20    1.40
   1   7   0   15.80    1.20
   2  -7   0    8.00    0.80
   2  -7   0    9.50    1.50
   2  -7   0   10.10    0.70
  -2  -7   0    9.40    1.20
   2   7   0    9.90    0.90
   2   7   0    9.20    0.80
   2   7   0    9.70    1.10
  -2   7   0   10.60    0.80
  -2   7   0   10.80    0.70
   2   7   0    9.20    1.10
  -2   7   0   11.30    0.80
   2   7   0    9.40    1.00
  -3  -7   0   25.70    1.80
   3  -7   0   22.40    2.10
   3   7   0   22.40    1.30
  -3   7   0   22.40    1.40
  -3   7   0   23.90    1.20
  -3   7   0   24.40    1.40
   3   7   0   23.10    1.30
   3   7   0   26.70    1.70
   4  -7   0   14.70    0.80
   4  -7   0   12.40    1.90
   4   7   0   15.20    1.10
  -4   7   0   14.70    0.90
   4   7   0   14.00    0.90
  -4   7   0   11.20    1.00
   4   7   0   13.80    1.00
  -4   7   0   13.80    1.00
   4   7   0   12.90    1.80
   5  -7   0    0.20    0.30
   5  -7   0    0.50    1.70
   5  -7   0    0.10    0.30
  -5   7   0    0.30    0.30
  -5   7   0   -0.70    0.50
   5   7   0    0.10    1.00
   5   7   0    1.00    0.60
   5   7   0    0.20    0.30
  -5   7   0    0.30    0.50
   5   7   0   -0.40    0.40
   6  -7   0   55.09    2.40
   6  -7   0   53.29    2.40
   6  -7   0   47.10    4.50
  -6   7   0   52.09    2.40
   6   7   0   50.09    3.60
   6   7   0   55.29    2.50
  -6   7   0   47.70    2.50
   6   7   0   53.19    2.60
   6   7   0   54.39    2.40
   7  -7   0    2.50    0.40
   7  -7   0    2.40    0.40
   7   7   0    2.60    0.50
  -7   7   0    2.30    0.40
   7   7   0    1.70    0.40
   8  -7   0    1.00    0.30
  -8  -7   0    0.60    0.30
  -8  -7   0    0.80    0.40
   8  -7   0    1.30    0.30
   8   7   0    0.50    0.30
   8   7   0    0.60    0.30
  -8   7   0    0.90    0.30
   9  -7   0   -0.10    0.20
  -9  -7   0   -0.20    0.20
   9  -7   0   -0.40    0.20
  -9  -7   0   -0.30    0.30
   9   7   0   -0.30    0.30
  -9   7   0    0.00    0.20
   0  -8   0   75.09    3.80
   0  -8   0   65.69    3.30
   0   8   0   70.49    3.20
   0   8   0   71.69    3.20
   0   8   0   71.49    3.20
   0   8   0   71.19    3.70
   0   8   0   70.49    3.10
   1  -8   0    3.80    1.20
  -1  -8   0    5.40    1.20
  -1   8   0    4.40    0.70
   1   8   0    4.90    0.60
   1   8   0    5.00    0.80
   1   8   0    5.80    0.80
   1   8   0    4.60    1.00
  -1   8   0    4.80    0.70
   2  -8   0   84.09    3.70
  -2  -8   0   90.29    4.30
   2  -8   0   82.99    4.50
  -2   8   0   88.09    3.60
   2   8   0   81.39    3.70
   2   8   0   86.89    3.80
  -2   8   0   79.29    4.00
   2   8   0   86.79    4.20
  -2   8   0   81.59    3.80
  -3  -8   0    2.60    1.20
   3  -8   0    2.10    1.50
   3  -8   0    2.80    0.40
   3  -8   0    2.20    0.40
  -3   8   0    2.50    0.50
  -3   8   0    2.00    0.50
   3   8   0    2.00    0.40
   3   8   0    2.40    0.50
  -3   8   0    3.40    0.50
   3   8   0    2.50    1.00
   3   8   0    2.00    0.60
   4  -8   0    8.90    0.70
   4  -8   0    7.40    2.00
  -4  -8   0    8.20    1.60
   4  -8   0    8.70    0.70
   4   8   0    8.20    0.80
   4   8   0    8.40    0.70
   4   8   0    7.80    1.50
  -4   8   0    8.20    0.70
   4   8   0    9.60    0.90
  -4   8   0    8.20    0.80
  -4   8   0    8.40    0.80
   5  -8   0    0.20    0.30
   5  -8   0    0.10    0.30
   5  -8   0   -0.70    2.20
  -5  -8   0    0.30    1.70
  -5   8   0   -0.30    0.50
   5   8   0   -2.00    1.50
   5   8   0    0.00    0.40
   5   8   0   -0.10    0.50
  -5   8   0    0.00    0.30
  -5   8   0    0.10    0.40
   5   8   0   -0.20    0.30
   6  -8   0    0.80    0.40
   6  -8   0    0.70    0.30
   6   8   0    0.30    0.40
   6   8   0    0.80    0.40
  -6   8   0    1.20    0.40
   6   8   0   -0.20    0.30
   7  -8   0    0.30    0.30
   7  -8   0    0.40    0.30
   7   8   0    0.40    0.50
   7   8   0    0.50    0.30
  -7   8   0    0.60    0.30
   7   8   0    0.00    0.40
  -8  -8   0   19.10    1.10
   8  -8   0   20.60    1.00
   8  -8   0   21.90    1.00
   8   8   0   21.30    1.00
  -8   8   0   20.00    1.00
   0  -9   0   -0.40    1.50
   0  -9   0    0.40    0.40
   0  -9   0   -0.40    0.40
   0   9   0    0.00    0.40
   0   9   0    0.30    0.40
   0   9   0   -0.10    0.60
   1  -9   0    3.30    1.50
   1  -9   0    4.40    0.70
  -1  -9   0    2.80    1.50
   1   9   0    4.80    0.60
  -1   9   0    3.90    0.60
   1   9   0    3.90    1.30
   1   9   0    4.40    0.60
  -1   9   0    5.20    0.70
  -1   9   0    4.50    0.70
   1   9   0    4.70    0.80
  -1   9   0    5.50    0.60
  -2  -9   0    1.30    1.60
   2  -9   0    2.50    1.80
   2  -9   0    3.90    0.60
  -2   9   0    2.60    0.50
   2   9   0    2.60    0.60
   2   9   0    4.40    1.40
   2   9   0    3.30    0.50
  -2   9   0    2.90    0.40
   2   9   0    2.80    0.40
  -2   9   0    3.70    0.60
  -2   9   0    3.20    0.60
  -3  -9   0    5.20    1.90
  -3  -9   0    8.00    0.80
   3  -9   0    3.30    2.20
   3  -9   0    7.10    0.60
   3  -9   0    7.10    0.70
   3   9   0    5.50    0.70
   3   9   0    6.90    0.80
   3   9   0    6.50    1.60
  -3   9   0    5.80    0.80
  -3   9   0    7.50    0.60
   3   9   0    7.10    0.70
  -3   9   0    6.60    0.80
   4  -9   0   -0.40    0.30
   4  -9   0    0.30    0.30
  -4   9   0    0.20    0.30
   4   9   0    0.30    0.40
   4   9   0    0.40    0.50
  -4   9   0   -1.20    0.80
  -4   9   0    0.20    0.40
   5  -9   0   -0.50    0.30
   5  -9   0    0.10    0.30
   5   9   0    0.80    0.60
   5   9   0    0.20    0.40
  -5   9   0   -0.10    0.30
   5   9   0    0.20    0.40
  -5   9   0    0.10    0.40
   6  -9   0    0.30    0.30
   6  -9   0    0.30    0.30
   6   9   0    0.90    0.50
  -6   9   0    0.20    0.30
   6   9   0   -0.10    0.30
   7  -9   0   -0.30    0.30
  -7  -9   0    0.00    0.40
   7  -9   0    0.10    0.20
   7  -9   0   -0.20    0.30
   7   9   0   -0.30    0.30
  -7   9   0    0.20    0.20
   0 -10   0   15.10    1.00
   0 -10   0   14.70    1.00
   0  10   0   14.50    1.00
   0  10   0   13.40    0.90
   0  10   0   14.60    1.00
   1 -10   0    0.60    0.40
   1 -10   0    0.80    0.40
   1  10   0   -0.20    0.30
  -1  10   0    0.20    0.40
   1  10   0    0.50    0.40
  -1  10   0    0.50    0.30
  -1  10   0    0.80    0.50
   1  10   0    0.50    0.50
   2 -10   0    0.70    0.40
   2  10   0    2.70    0.50
  -2  10   0    1.90    0.50
  -2  10   0    1.60    0.30
   2  10   0    2.10    0.40
  -2  10   0    1.10    0.50
  -2  10   0    0.80    1.00
  -3 -10   0    2.00    0.50
   3 -10   0    3.00    0.50
  -3  10   0    2.70    0.60
  -3  10   0    4.30    0.60
  -3  10   0    1.40    0.50
   4 -10   0    7.90    0.70
   4 -10   0    5.70    0.70
  -4  10   0    7.90    0.60
  -4  10   0    8.30    1.40
   4  10   0    7.70    0.70
  -4  10   0    7.20    0.80
   4  10   0    6.90    0.90
  -4  10   0    6.80    0.80
   5 -10   0    0.50    0.30
   5 -10   0    1.10    0.40
   5  10   0    0.50    0.50
   5  10   0    0.40    0.40
  -5  10   0   -0.10    0.40
  -5  10   0    1.00    0.30
   6 -10   0    0.20    0.40
   6 -10   0   -0.10    0.20
   6 -10   0    0.40    0.30
   6  10   0    0.10    0.40
  -6  10   0   -1.00    0.70
  -6  10   0    0.20    0.40
   7 -10   0    0.40    0.40
   7 -10   0    0.30    0.20
  -7 -10   0    0.40    0.20
   0  11   0    0.30    0.40
   0  11   0   -0.70    0.40
   1 -11   0    1.20    0.40
   1  11   0    0.40    0.40
  -1  11   0    0.40    0.50
   1  11   0    0.20    0.50
  -1  11   0    0.20    0.50
   2 -11   0    4.70    0.60
   2 -11   0    4.10    0.50
  -2 -11   0    4.00    0.50
   2  11   0    3.00    0.60
   2  11   0    2.90    0.50
  -2  11   0    3.00    0.60
  -2  11   0    2.70    0.60
   3 -11   0    0.20    0.30
   3 -11   0    0.60    0.30
   3  11   0    0.30    0.50
   3  11   0    0.60    0.40
   4 -11   0    8.50    0.60
   4 -11   0   10.00    0.70
   4  11   0    8.90    0.80
   4  11   0    9.00    0.70
   5 -11   0    0.00    0.30
   5 -11   0    0.50    0.30
   5  11   0    0.40    0.30
   0  12   0    1.10    0.40
   0  12   0    1.40    0.60
  -1 -12   0    0.10    0.40
  -1  12   0   -0.30    0.60
   1  12   0    1.00    0.40
  -1  12   0    0.00    0.50
   1  12   0   -0.50    0.40
   2 -12   0    1.10    0.40
   2  12   0    0.00    0.40
   2  12   0    0.70    0.40
   3 -12   0    0.40    0.30
   3  12   0    0.30    0.60
   3  12   0    0.20    0.40
   4  12   0    0.30    0.30
  11   0  -1    0.30    0.30
 -10   0   1   -0.30    0.30
  10   0  -1   -0.20    0.30
 -10   0   1   -0.10    0.30
   9   0  -1    0.00    0.40
  -9   0   1   -0.80    0.50
  -9   0   1   -0.30    0.50
   9   0  -1    0.00    0.40
  -8   0   1   -0.20    0.30
  -8   0   1   -0.10    0.30
   8   0  -1   -1.20    1.40
   8   0  -1   -0.30    0.30
   8   0  -1   -0.30    0.30
   8   0  -1   -0.20    0.30
   8   0  -1   -0.20    2.50
   7   0  -1    0.30    0.40
   7   0  -1    0.60    0.90
  -7   0   1   -0.20    0.30
   7   0  -1    0.40    1.30
   7   0  -1    0.10    0.30
   7   0  -1    0.10    0.30
  -7   0   1   -0.10    0.30
   6   0  -1    0.20    0.30
  -6   0   1    0.30    0.30
  -6   0   1    0.30    0.30
   6   0  -1    0.00    0.30
   6   0  -1   -0.10    0.20
   6   0  -1    0.60    0.90
   5   0  -1   -0.30    0.50
   5   0  -1    0.10    0.30
  -5   0   1    0.20    0.30
   4   0  -1   -0.10    0.40
   3   0  -1   -0.20    0.30
   2   0  -1   -0.10    0.10
   1   0  -1    0.00    0.10
   0   0  -1    0.10    0.10
   0   0  -1    0.00    0.10
   0   0  -1    0.00    0.10
   0   0  -1    0.00    0.10
  -1   0  -1    0.20    0.10
   1   0   1    0.00    0.10
  -1   0  -1   -0.10    0.20
   2   0   1    0.20    0.20
   2   0   1    0.00    0.20
   3   0   1    0.20    0.30
   3   0   1    0.20    0.30
   4   0   1    0.10    0.60
   4   0   1   -0.60    0.40
  -5   0  -1    0.00    0.30
   5   0   1    0.00    0.30
  -5   0  -1    0.50    0.30
   5   0   1   -0.90    0.60
   5   0   1   -0.20    0.20
  -6   0  -1    0.30    0.30
   6   0   1    1.40    1.00
   6   0   1    0.70    0.70
   6   0   1    0.00    0.30
   6   0   1   -0.30    0.30
  -6   0  -1   -0.20    0.30
   6   0   1    0.00    0.30
  -7   0  -1    0.20    0.30
   7   0   1   -1.20    1.80
   7   0   1   -0.70    1.00
   7   0   1    0.20    0.30
  -7   0  -1    0.30    0.40
   7   0   1   -0.20    0.30
   7   0   1    0.10    0.30
   8   0   1    0.20    0.30
  -8   0  -1    0.20    0.30
  -8   0  -1   -0.10    0.30
   8   0   1   -1.00    1.50
   8   0   1    0.10    0.30
   9   0   1    0.10    0.40
  -9   0  -1    0.50    0.40
   9   0   1    0.80    0.40
  -9   0  -1   -0.20    0.40
 -10   0  -1    0.00    0.30
  10   0   1   -0.40    0.30
 -10   0  -1    0.10    0.30
  11   1  -1    1.00    0.30
  10  -1  -1    0.70    0.30
 -10  -1   1    1.20    0.30
 -10  -1   1    0.50    0.30
  10   1  -1    0.80    0.50
 -10   1   1    0.30    0.30
  10   1  -1    0.30    0.30
 -10   1   1    0.40    0.30
   9  -1  -1    0.70    0.40
   9  -1  -1    0.50    0.40
   9   1  -1   -0.40    0.40
  -8  -1   1    4.40    0.50
   8  -1  -1    4.20    0.50
   8  -1  -1    3.60    2.30
  -8  -1   1    3.80    0.60
   8  -1  -1    5.00    0.50
   8  -1  -1    3.60    0.50
   8  -1  -1    2.10    1.50
   8  -1  -1    4.50    0.60
  -8   1   1    4.20    0.60
   8   1  -1    4.60    0.60
  -8   1   1    4.50    0.60
   8   1  -1    3.60    1.50
   8   1  -1    4.50    0.70
   8   1  -1    3.90    0.50
   7  -1  -1    0.00    0.30
   7  -1  -1   -0.20    0.30
  -7  -1   1   -0.10    0.30
  -7  -1   1   -0.10    0.30
   7  -1  -1    0.20    0.30
  -7   1   1    0.20    0.30
   7   1  -1    0.10    0.90
   7   1  -1    0.10    0.40
   7   1  -1    0.50    0.30
  -7   1   1    0.40    0.30
   7   1  -1    0.30    1.40
   6  -1  -1   25.50    1.20
   6  -1  -1   22.80    2.00
   6  -1  -1   25.00    1.20
   6  -1  -1   25.50    1.30
  -6  -1   1   23.90    1.30
   6   1  -1   24.40    1.70
  -6   1   1   25.10    1.20
   6   1  -1   23.50    1.30
  -6   1   1   23.90    1.20
   6   1  -1   26.60    2.00
   6   1  -1   24.50    1.20
   6   1  -1   24.90    1.20
   5  -1  -1   31.00    1.40
   5  -1  -1   29.40    1.80
   5   1  -1   29.80    1.50
  -5   1   1   29.10    1.40
   5   1  -1   31.00    1.90
  -5   1   1   32.10    1.50
   5   1  -1   32.20    2.00
   5   1  -1   31.60    1.50
   5   1  -1   33.00    1.50
   4  -1  -1   81.39    3.80
   4   1  -1   83.89    3.70
   3  -1  -1  714.73   29.40
   3   1  -1  723.63   29.40
   2  -1  -1 5133.99  212.18
  -2  -1   1 4997.30  212.18
   2   1  -1 5222.38  211.98
  -2   1   1 5193.48  212.28
   1  -1  -1   97.99    4.20
  -1  -1   1  104.79    4.30
   1   1  -1   99.69    4.30
   1   1  -1  107.19    4.20
   1   1  -1  100.89    4.20
   0  -1   1  946.11   38.40
   1  -1   1   19.80    1.00
  -1  -1  -1   17.30    0.90
   1  -1   1   20.50    0.90
   1   1   1   19.30    0.90
   1   1   1   19.40    0.90
   2  -1   1 1131.59   49.30
   2  -1   1 1292.87   49.50
   3  -1   1   29.20    1.60
   3  -1   1   30.00    1.80
   3   1   1   28.00    1.50
   3   1   1   32.00    1.40
   3   1   1   28.20    1.40
   4  -1   1    3.90    1.00
   4  -1   1    4.30    0.70
   4   1   1    4.90    0.70
   4   1   1    5.60    0.80
   5  -1   1   33.30    1.50
   5  -1   1   31.80    2.00
   5  -1   1   33.50    1.50
   5  -1   1   34.00    1.60
   5   1   1   29.20    2.20
   5   1   1   33.40    1.60
  -5   1  -1   32.20    1.50
  -5   1  -1   32.30    1.60
   5   1   1   35.70    1.50
   5   1   1   35.70    1.90
   6  -1   1   28.80    1.40
  -6  -1  -1   26.60    1.40
   6  -1   1   30.10    1.40
  -6  -1  -1   26.90    1.40
   6  -1   1   25.80    2.20
   6  -1   1   29.60    1.40
  -6   1  -1   27.40    1.40
   6   1   1   25.50    2.10
   6   1   1   28.10    1.90
  -6   1  -1   28.10    1.40
   6   1   1   29.40    1.40
   6   1   1   26.90    1.40
   6   1   1   28.70    1.40
   7  -1   1   -0.40    0.30
   7  -1   1   -0.40    1.80
   7  -1   1    0.00    0.30
  -7  -1  -1   -0.40    0.30
   7  -1   1   -0.10    1.00
  -7  -1  -1   -0.10    0.30
   7  -1   1    0.00    0.30
  -7   1  -1    0.10    0.30
   7   1   1    0.30    0.30
  -7   1  -1    0.40    0.30
   7   1   1    0.00    0.30
   7   1   1    0.00    0.40
   7   1   1    1.60    0.90
   8  -1   1   24.30    1.40
  -8  -1  -1   25.70    1.30
  -8  -1  -1   23.70    1.30
   8  -1   1   28.50    1.30
   8  -1   1   25.20    1.30
   8  -1   1   22.70    2.80
   8  -1   1   24.80    1.40
   8   1   1   23.20    2.80
   8   1   1   23.00    1.30
  -8   1  -1   24.80    1.30
  -8   1  -1   24.30    1.30
   8   1   1   26.10    1.30
  -9  -1  -1    5.40    0.70
   9  -1   1    4.80    0.70
  -9  -1  -1    6.50    0.70
   9  -1   1    5.60    0.70
   9   1   1    5.40    0.70
   9   1   1    5.60    0.60
  -9   1  -1    4.50    0.60
  -9   1  -1    4.20    0.60
 -10  -1  -1    0.80    0.30
 -10  -1  -1    1.70    0.40
  10  -1   1    0.80    0.30
  10   1   1    0.90    0.30
  10   1   1    1.00    0.50
 -10   1  -1    1.00    0.30
 -10   1  -1    1.10    0.30
  10  -2  -1    1.40    0.40
  10  -2  -1    2.30    0.40
 -10  -2   1    1.50    0.30
 -10  -2   1    2.10    0.40
 -10   2   1    1.70    0.30
  10   2  -1    1.70    0.40
 -10   2   1    1.40    0.30
  10   2  -1    1.50    0.30
  -9  -2   1    0.70    0.40
   9  -2  -1   -0.10    0.40
   9  -2  -1    0.20    0.30
   9  -2  -1    0.20    0.50
  -9  -2   1    0.50    0.50
   9   2  -1    1.60    0.40
  -9   2   1    0.40    0.40
  -9   2   1    0.50    0.40
   8  -2  -1   15.30    1.00
  -8  -2   1   15.40    1.00
   8  -2  -1   13.90    2.70
   8  -2  -1   15.00    0.90
  -8  -2   1   13.60    0.90
   8   2  -1   15.60    0.90
  -8   2   1   15.50    0.90
   8   2  -1   13.00    0.90
   8   2  -1    9.70    1.80
   8   2  -1   15.30    1.00
  -8   2   1   14.70    0.90
   7  -2  -1    2.60    1.50
   7  -2  -1    1.70    0.30
  -7  -2   1    0.60    0.40
   7  -2  -1    1.70    0.40
   7  -2  -1    1.40    0.40
   7   2  -1    1.40    0.40
   7   2  -1    1.10    0.90
   7   2  -1   -1.20    1.70
   7   2  -1    1.90    0.40
  -7   2   1    1.00    0.30
   7   2  -1    1.40    0.40
  -7   2   1    1.40    0.40
   6  -2  -1    6.10    0.60
   6  -2  -1    5.10    0.50
   6  -2  -1    4.20    0.60
   6  -2  -1    4.70    1.10
   6   2  -1    5.40    0.60
   6   2  -1    5.80    1.10
  -6   2   1    5.00    0.50
   6   2  -1    6.00    0.60
  -6   2   1    5.60    0.50
   6   2  -1    5.50    0.90
   5  -2  -1  104.79    5.00
   5  -2  -1  107.99    4.50
   5   2  -1  109.89    4.90
   5   2  -1  107.49    4.80
   5   2  -1  107.69    4.50
  -5   2   1  107.59    4.50
   5   2  -1  102.39    4.50
   5   2  -1  104.79    4.50
  -5   2   1  107.79    4.50
   5   2  -1  102.99    4.50
  -5   2   1  102.39    4.50
   4  -2  -1   35.70    2.00
   4   2  -1   39.60    2.00
   4   2  -1   41.90    1.90
   4   2  -1   39.90    2.00
   3  -2  -1    1.90    0.40
   3   2  -1    2.20    0.30
   3   2  -1    2.00    0.40
   2  -2  -1 5166.08  206.28
  -2  -2   1 4775.42  205.88
   2   2  -1 4942.01  205.18
  -2   2   1 4976.70  205.58
  -1  -2   1 2274.07   96.59
   1  -2  -1 2400.46   96.59
  -1   2   1 2324.97   96.09
   1   2  -1 2231.48   96.09
   0  -2  -1  179.48    7.20
   0  -2   1  187.98    7.30
   0  -2   1  169.18    7.40
   0   2  -1  173.68    7.20
   0   2  -1  176.68    7.30
   0   2  -1  165.48    7.40
   0   2   1  181.88    7.30
  -1  -2  -1  127.99    5.70
   1  -2   1  142.19    5.90
   1  -2   1  139.79    5.70
  -1  -2  -1  129.29    5.60
   1   2   1  138.69    5.70
   1   2   1  143.39    5.60
  -2  -2  -1 2736.33  113.99
   2  -2   1 2831.02  116.09
  -2   2  -1 2630.24  114.79
   2   2   1 2632.94  113.19
   3  -2   1   67.79    3.20
   3  -2   1   72.19    3.60
   3   2   1   71.19    3.10
   3   2   1   68.49    3.10
   4  -2   1    2.80    0.70
   4   2   1    3.00    0.50
   4   2   1    2.80    0.60
   5  -2   1   -0.20    0.20
   5  -2   1    0.60    0.30
   5  -2   1   -0.50    0.70
   5  -2   1    0.50    0.20
   5   2   1   -0.30    0.30
  -5   2  -1    0.40    0.30
   5   2   1   -0.10    0.40
   5   2   1    0.40    0.30
   5   2   1    1.00    0.80
  -5   2  -1    0.80    0.30
   6  -2   1   -0.20    0.30
   6  -2   1    2.40    1.10
   6  -2   1    0.20    0.30
   6  -2   1   -0.20    0.30
   6   2   1   -0.10    0.30
   6   2   1   -0.40    0.30
  -6   2  -1   -0.10    0.30
   6   2   1    0.40    0.70
  -6   2  -1    0.40    0.30
   6   2   1   -0.10    0.60
   6   2   1    0.50    0.40
   7  -2   1   15.00    0.90
  -7  -2  -1   13.80    0.90
  -7  -2  -1   14.20    0.90
   7  -2   1   15.50    0.90
   7  -2   1   14.40    0.90
   7   2   1   13.10    1.80
   7   2   1   15.10    0.90
   7   2   1   16.00    1.00
  -7   2  -1   14.50    0.90
  -7   2  -1   15.20    0.90
   8  -2   1   -2.20    1.80
  -8  -2  -1    2.90    0.50
   8  -2   1    3.60    0.50
  -8  -2  -1    3.10    0.50
   8  -2   1    3.00    0.50
   8  -2   1    2.70    0.40
   8   2   1    2.70    1.50
   8   2   1    2.70    0.50
  -8   2  -1    3.10    0.40
  -8   2  -1    3.10    0.50
  -9  -2  -1    3.40    0.50
   9  -2   1    5.30    0.70
   9  -2   1    3.20    0.50
  -9  -2  -1    3.80    0.60
   9  -2   1    3.70    0.50
  -9   2  -1    3.40    0.50
  -9   2  -1    3.70    0.60
   9   2   1    4.20    0.60
   9   2   1    3.30    0.50
 -10  -2  -1    0.10    0.30
 -10  -2  -1    0.00    0.30
  10  -2   1    0.50    0.30
  10   2   1    0.00    0.40
  10   2   1   -0.30    0.20
 -10   2  -1   -0.10    0.30
 -10  -3   1   -0.10    0.30
  10  -3  -1   -0.30    0.40
 -10  -3   1    0.00    0.30
  10   3  -1    0.00    0.30
  10   3  -1    0.40    0.30
  -9  -3   1    4.40    0.70
   9  -3  -1    6.40    0.70
   9  -3  -1    5.80    0.70
   9  -3  -1    4.70    0.60
  -9  -3   1    4.90    0.60
  -9   3   1    5.10    0.60
  -9   3   1    3.90    0.60
   9   3  -1    4.20    0.70
  -9   3   1    4.70    0.60
   8  -3  -1    5.80    0.60
   8  -3  -1    6.30    0.70
   8  -3  -1    7.60    2.70
  -8  -3   1    4.60    0.60
  -8  -3   1    5.30    0.60
   8   3  -1    6.90    1.60
   8   3  -1    6.10    0.60
   8   3  -1    5.30    0.70
  -8   3   1    5.50    0.60
  -8   3   1    5.20    0.60
   7  -3  -1    1.30    0.40
   7  -3  -1    2.00    0.30
   7  -3  -1    0.20    1.50
   7   3  -1    1.90    0.40
   7   3  -1    0.70    0.40
   7   3  -1    1.10    1.10
   7   3  -1    1.90    0.40
  -7   3   1    1.90    0.40
  -7   3   1    1.70    0.40
   6  -3  -1   12.00    0.90
   6  -3  -1   10.70    1.70
   6  -3  -1    9.60    0.80
   6   3  -1   11.00    0.80
   6   3  -1   12.00    1.30
  -6   3   1   12.40    0.70
   6   3  -1   12.30    1.90
   5  -3  -1  278.67   12.00
   5  -3  -1  280.77   12.50
   5  -3  -1  281.87   11.90
   5   3  -1  309.77   12.10
   5   3  -1  309.67   12.30
   5   3  -1  289.37   12.00
   5   3  -1  309.27   12.30
   5   3  -1  291.47   11.90
   5   3  -1  281.97   11.90
   5   3  -1  282.07   12.00
  -5   3   1  291.57   11.90
  -5   3   1  282.07   11.90
   4  -3  -1  298.67   13.30
   4   3  -1  330.07   13.20
   4   3  -1  317.77   13.20
   3  -3  -1   14.40    1.00
   3   3  -1   15.60    0.80
   3   3  -1   15.40    1.00
   3   3  -1   14.90    1.00
   2  -3  -1   20.70    1.20
  -2  -3   1   22.60    1.20
   2   3  -1   23.00    1.10
   2   3  -1   19.60    1.10
   1  -3  -1   42.00    1.90
  -1  -3   1   42.60    2.00
   1   3  -1   43.70    2.00
   1   3  -1   41.10    1.90
   1   3  -1   41.90    1.90
  -1   3   1   41.80    1.90
   0  -3   1  363.36   14.10
   0  -3  -1  333.07   14.20
   0  -3  -1  355.06   14.00
   0  -3   1  332.47   14.20
   0   3  -1  334.87   14.00
   0   3   1  335.77   14.10
   1  -3   1   51.49    2.40
   1  -3   1   52.59    2.70
  -1  -3  -1   51.69    2.30
   1   3   1   51.99    2.30
   2  -3   1  934.51   39.00
   2   3   1 1017.20   38.90
   2   3   1  913.41   38.90
   3  -3   1  201.28    9.00
   3   3   1  215.68    8.90
   3   3   1  220.58    8.90
   4  -3   1   77.09    3.80
   4   3   1   83.29    3.60
   4   3   1   77.99    3.60
   5  -3   1    8.70    0.70
   5  -3   1    7.10    1.20
   5  -3   1   10.50    0.60
  -5   3  -1    8.90    0.60
   5   3   1    8.50    0.70
   5   3   1    6.20    1.30
   5   3   1    8.70    1.10
   5   3   1    8.50    0.80
  -5   3  -1    9.30    0.60
   5   3   1    8.70    0.60
   5   3   1    9.40    0.90
   6  -3   1   17.90    1.00
   6  -3   1   15.00    2.10
  -6   3  -1   19.70    1.00
   6   3   1   19.20    1.60
   6   3   1   18.60    1.00
   6   3   1   17.70    1.20
   6   3   1   17.30    1.00
  -6   3  -1   18.50    1.00
   7  -3   1   11.20    0.80
   7  -3   1   13.00    0.80
   7  -3   1   11.20    0.80
   7  -3   1    8.40    2.10
  -7   3  -1   10.70    0.80
  -7   3  -1   10.20    0.80
   7   3   1   11.80    0.80
   7   3   1    9.90    1.10
   7   3   1   10.10    1.40
   7   3   1   11.90    0.80
   8  -3   1    0.60    0.30
  -8  -3  -1    0.30    0.40
  -8  -3  -1   -0.30    0.40
   8  -3   1   -0.20    0.30
   8  -3   1    0.20    0.30
   8   3   1    0.50    0.30
  -8   3  -1    0.00    0.30
  -8   3  -1    0.00    0.30
   8   3   1   -1.20    2.50
   9  -3   1    4.90    0.70
   9  -3   1    4.30    0.60
   9  -3   1    4.10    0.50
  -9  -3  -1    4.50    0.60
  -9  -3  -1    3.90    0.60
   9   3   1    3.30    0.60
  -9   3  -1    3.60    0.50
   9   3   1    4.10    0.60
 -10  -3  -1    0.50    0.40
 -10  -3  -1    0.20    0.30
  10   3   1    0.50    0.40
 -10   3  -1    0.20    0.30
 -10   3  -1    1.20    0.50
  10   3   1    0.80    0.30
  10  -4  -1    5.30    0.70
  10  -4  -1    7.00    0.60
 -10  -4   1    7.30    0.60
 -10   4   1    7.70    0.60
  10   4  -1    8.10    0.60
  10   4  -1    8.70    0.60
   9  -4  -1    0.40    0.40
  -9  -4   1    0.30    0.40
  -9  -4   1    0.20    0.30
   9  -4  -1    0.00    0.30
   9  -4  -1    0.20    0.40
   9   4  -1    0.00    0.30
  -9   4   1    0.40    0.30
   8  -4  -1   12.00    0.80
   8  -4  -1   12.90    0.80
  -8  -4   1   10.40    0.80
   8  -4  -1    9.70    0.90
  -8  -4   1   10.60    0.80
  -8   4   1   10.90    0.80
  -8   4   1   12.50    0.80
   8   4  -1   11.70    0.90
   8   4  -1   11.30    0.70
   7  -4  -1   27.30    1.40
   7  -4  -1   25.20    3.10
   7  -4  -1   27.20    1.50
   7   4  -1   26.40    1.40
  -7   4   1   29.30    1.40
  -7   4   1   26.20    1.30
   7   4  -1   27.50    2.30
   7   4  -1   27.50    1.40
   6   4  -1   20.10    1.10
  -6   4   1   20.00    1.10
   6   4  -1   19.90    1.40
   5  -4  -1    1.10    0.90
   5  -4  -1    2.00    0.30
   5  -4  -1    1.30    0.60
   5   4  -1    1.80    0.40
   5   4  -1    1.60    0.40
   5   4  -1    2.10    0.90
   5   4  -1    2.60    0.40
  -5   4   1    2.10    0.30
   5   4  -1    2.00    0.60
   5   4  -1    1.50    0.60
  -5   4   1    1.50    0.60
   5   4  -1    1.80    0.50
   5   4  -1    0.60    1.00
  -5   4   1    2.00    0.40
   4  -4  -1  648.64   27.20
   4  -4  -1  633.64   26.70
   4   4  -1  656.23   26.80
   4   4  -1  681.73   26.90
  -4   4   1  680.63   26.80
   4   4  -1  608.24   26.70
  -4   4   1  705.53   26.70
   4   4  -1  622.54   26.70
   3  -4  -1  447.76   19.80
   3   4  -1  478.55   19.60
   3   4  -1  502.65   19.60
   2  -4  -1  557.14   23.40
   2  -4  -1  572.64   24.00
   2   4  -1  598.74   23.30
   2   4  -1  549.35   23.30
  -1  -4   1    5.70    0.90
   1  -4  -1    6.90    1.00
   1  -4  -1    5.40    0.60
  -1   4   1    5.00    0.60
   1   4  -1    4.80    0.40
   1   4  -1    5.90    0.50
   0  -4  -1   65.19    2.60
   0  -4   1   61.89    2.70
   0  -4  -1   53.19    2.90
   0  -4   1   57.59    3.00
   0   4   1   59.59    2.60
   0   4  -1   57.49    2.60
  -1  -4  -1    0.20    0.40
   1  -4   1    0.60    0.80
   1  -4   1    0.90    0.40
   1   4   1    0.00    0.30
  -1   4  -1   -0.40    0.20
   2  -4   1    4.60    0.60
   2   4   1    4.90    0.60
   2   4   1    5.00    0.60
   3  -4   1   27.20    1.70
   3   4   1   28.80    1.50
   3   4   1   28.00    1.60
   4  -4   1  336.07   14.50
   4  -4   1  326.77   14.00
   4   4   1  359.96   14.30
   4   4   1  331.97   14.10
   4   4   1  318.07   14.00
   4   4   1  330.37   14.00
  -4   4  -1  369.26   14.00
  -4   4  -1  351.16   14.00
   4   4   1  350.36   14.10
   5  -4   1   24.50    2.20
   5  -4   1   27.10    1.30
   5  -4   1   27.40    1.40
   5   4   1   28.80    1.40
  -5   4  -1   29.80    1.40
   5   4   1   25.90    1.60
   5   4   1   27.20    1.30
   5   4   1   27.20    1.80
  -5   4  -1   27.00    1.30
   5   4   1   30.10    1.50
   6  -4   1   11.30    1.90
   6  -4   1    9.60    0.70
   6   4   1   11.00    1.50
   6   4   1    8.80    0.70
   6   4   1    8.20    0.90
  -6   4  -1   11.20    0.70
  -6   4  -1   10.20    0.70
   6   4   1    9.50    0.80
   7  -4   1    1.40    0.40
   7  -4   1    0.90    2.20
   7  -4   1    2.00    0.40
   7  -4   1    1.30    0.30
  -7   4  -1    1.80    0.40
   7   4   1    1.00    0.40
  -7   4  -1    1.90    0.40
   7   4   1    1.60    0.60
   7   4   1    1.20    0.40
   7   4   1    2.30    1.30
   8  -4   1    0.30    0.40
   8  -4   1    0.40    0.40
   8  -4   1    0.20    0.30
  -8  -4  -1    0.00    0.30
  -8  -4  -1   -0.20    0.30
   8   4   1    0.30    0.30
  -8   4  -1   -0.10    0.40
  -9  -4  -1    3.10    0.40
   9  -4   1    4.10    0.60
   9  -4   1    3.10    0.40
  -9  -4  -1    4.10    0.60
   9   4   1    3.70    0.50
  -9   4  -1    3.90    0.50
   9   4   1    3.90    0.60
 -10  -4  -1    0.90    0.30
 -10  -4  -1    0.50    0.30
  10   4   1    0.10    0.30
  10   4   1    0.20    0.30
 -10   4  -1    0.10    0.30
 -10  -5   1   -0.30    0.20
  10  -5  -1    0.00    0.20
 -10  -5   1   -0.10    0.20
 -10   5   1    0.30    0.20
  10   5  -1    0.10    0.20
   9  -5  -1    0.10    0.30
  -9  -5   1    0.30    0.30
   9  -5  -1    0.10    0.30
  -9  -5   1    0.20    0.30
   9   5  -1    0.20    0.30
  -8   5   1    1.70    0.60
   7  -5  -1    8.50    2.30
   7  -5  -1    9.00    0.70
   7  -5  -1    7.50    0.90
   7   5  -1    8.70    0.70
  -7   5   1    8.80    0.70
   7   5  -1    9.40    0.80
   7   5  -1    7.60    1.00
   7   5  -1    9.40    1.60
  -7   5   1    8.40    0.80
   6  -5  -1   13.20    1.20
   6  -5  -1   10.30    1.90
   6  -5  -1   14.00    0.80
   6   5  -1   14.30    0.80
   6   5  -1   14.00    1.00
   6   5  -1   13.50    1.80
   6   5  -1   14.20    0.90
  -6   5   1   13.10    0.90
  -6   5   1   12.00    1.00
   5  -5  -1    4.30    1.20
   5   5  -1    3.80    0.70
   5   5  -1    2.90    0.50
   5   5  -1    3.90    0.80
   5   5  -1    4.40    0.70
  -5   5   1    3.00    0.40
   5   5  -1    3.60    0.50
  -5   5   1    1.90    0.60
  -5   5   1    3.60    0.50
   5   5  -1    4.00    0.60
   4  -5  -1    1.40    0.80
  -4  -5   1    0.30    0.60
   4  -5  -1    0.40    0.30
   4   5  -1    1.20    0.40
  -4   5   1    0.30    0.40
   4   5  -1    0.40    0.30
   4   5  -1    0.60    0.50
   4   5  -1    0.20    0.30
   4   5  -1   -0.50    0.40
  -4   5   1    0.00    0.40
  -4   5   1    0.10    0.40
  -4   5   1    0.90    0.40
   4   5  -1    0.00    0.50
   3  -5  -1   64.19    3.30
   3   5  -1   69.99    3.10
   3   5  -1   63.59    3.00
   3   5  -1   63.69    2.90
   3   5  -1   64.09    2.90
   3   5  -1   70.19    3.20
  -3   5   1   67.89    3.00
  -2  -5   1    0.00    0.80
   2  -5  -1    0.10    0.30
   2   5  -1   -0.20    0.30
   2   5  -1    0.20    0.40
  -1  -5   1  180.58    8.30
  -1  -5   1  203.38    8.00
   1  -5  -1  180.08    8.10
   1   5  -1  182.88    7.90
  -1   5   1  190.98    8.00
   0  -5   1    2.60    0.60
   0  -5   1    3.30    1.20
   0  -5  -1    4.40    0.60
   0  -5  -1    4.30    1.10
   0   5  -1    4.40    0.60
   0   5   1    5.50    0.70
   1  -5   1   19.40    1.30
  -1  -5  -1   18.30    1.70
  -1  -5  -1   21.10    1.20
   1   5   1   18.80    1.10
   2  -5   1   93.49    4.40
   2   5   1   94.99    4.20
   3  -5   1   53.69    2.90
   3  -5   1   54.39    2.40
  -3   5  -1   63.39    2.50
   3   5   1   49.70    2.40
  -3   5  -1   55.99    2.50
   3   5   1   50.09    2.40
   3   5   1   53.19    2.60
   3   5   1   54.19    2.50
   3   5   1   54.19    2.40
   4  -5   1  283.37   11.70
   4  -5   1  288.87   11.60
   4  -5   1  275.77   12.30
   4   5   1  284.67   11.90
  -4   5  -1  294.77   11.60
   4   5   1  270.37   11.60
   4   5   1  285.67   11.80
   4   5   1  283.17   11.60
  -4   5  -1  273.37   11.70
   4   5   1  281.37   11.70
  -4   5  -1  287.27   11.70
   5  -5   1   60.79    3.70
   5  -5   1   61.79    2.70
   5  -5   1   63.29    2.80
   5   5   1   62.89    2.70
  -5   5  -1   62.19    3.10
   5   5   1   64.59    2.90
   5   5   1   61.09    2.80
   5   5   1   62.79    3.20
  -5   5  -1   58.39    2.90
   5   5   1   61.49    2.90
   6  -5   1   22.10    1.20
   6  -5   1   22.10    1.20
   6  -5   1   21.00    1.20
   6  -5   1   17.50    2.80
   6   5   1   21.50    1.40
   6   5   1   22.70    2.00
  -6   5  -1   22.20    1.10
   6   5   1   22.60    1.20
   6   5   1   22.20    1.30
   6   5   1   22.30    1.10
   7  -5   1   17.80    1.10
   7  -5   1   17.50    1.00
   7  -5   1   17.40    1.00
   7  -5   1    9.00    2.80
   7   5   1   16.50    1.20
  -7   5  -1   16.60    0.90
   7   5   1   12.20    1.90
   7   5   1   17.50    1.00
   8  -5   1    0.70    0.40
   8  -5   1    0.60    0.30
  -8  -5  -1    0.60    0.40
  -8  -5  -1    0.00    0.40
  -8   5  -1    0.70    0.30
   8   5   1    0.50    0.30
  -9  -5  -1    2.30    0.40
  -9  -5  -1    1.80    0.40
   9  -5   1    2.00    0.40
   9  -5   1    2.20    0.30
   9   5   1    2.00    0.30
  -9   5  -1    1.80    0.40
   9   5   1    2.00    0.30
 -10  -5  -1   -0.10    0.20
 -10   5  -1    0.70    0.30
  10   5   1    0.30    0.20
   9  -6  -1    0.00    0.20
   9  -6  -1    0.20    0.30
  -9  -6   1    0.30    0.30
  -9  -6   1    0.40    0.30
   9   6  -1    0.40    0.30
   9   6  -1    0.20    0.30
  -9   6   1    0.40    0.30
   8  -6  -1    5.60    0.50
  -8  -6   1    6.20    0.70
   8  -6  -1    6.20    0.60
   8   6  -1    6.80    0.60
  -8   6   1    5.50    0.60
   7  -6  -1    0.60    0.30
   7  -6  -1    0.80    0.30
   7   6  -1   -1.20    0.70
   7   6  -1    0.90    0.40
  -7   6   1   -0.30    0.90
   6  -6  -1  303.37   12.10
   6  -6  -1  281.07   13.30
  -6   6   1  300.27   12.20
   6   6  -1  295.17   12.10
   6   6  -1  283.57   12.20
   6   6  -1  303.37   12.20
   6   6  -1  287.67   12.70
  -6   6   1  293.37   12.20
   6   6  -1  301.57   12.40
   5  -6  -1   50.79    2.20
   5  -6  -1   47.80    3.10
   5   6  -1   49.00    2.30
   5   6  -1   50.39    2.40
   5   6  -1   51.69    2.90
   5   6  -1   50.59    2.50
   5   6  -1   50.89    2.30
  -4  -6   1    8.80    1.00
   4  -6  -1    7.90    0.60
   4  -6  -1    7.80    1.30
  -4   6   1    7.50    0.70
   4   6  -1    8.90    0.70
  -4   6   1    8.80    0.80
   4   6  -1    7.90    0.80
   4   6  -1    9.10    0.80
   4   6  -1    8.80    1.10
   3  -6  -1   20.40    1.70
   3  -6  -1   21.30    1.10
   3   6  -1   20.20    1.10
  -3   6   1   20.00    1.10
  -3   6   1   21.60    1.20
   3   6  -1   19.40    1.10
   3   6  -1   20.30    1.40
  -3   6   1   19.50    1.00
   3   6  -1   19.90    1.30
  -2  -6   1   -0.50    0.40
   2  -6  -1   -0.10    0.60
  -2  -6   1    0.30    0.50
  -2   6   1    0.20    0.30
   2   6  -1    0.40    0.40
   2   6  -1    0.40    0.50
   2   6  -1    0.40    0.50
   2   6  -1    0.80    0.30
   2   6  -1    0.00    0.30
  -2   6   1    0.20    0.40
  -2   6   1   -0.10    0.40
  -1  -6   1    5.20    0.80
   1  -6  -1    4.20    0.70
   1   6  -1    5.70    0.70
  -1   6   1    5.20    0.70
  -1   6   1    4.60    0.70
   1   6  -1    4.10    0.50
  -1   6   1    4.90    0.50
   1   6  -1    4.80    0.60
   1   6  -1    4.70    0.70
   1   6  -1    4.10    0.50
  -1   6   1    4.30    0.50
   0  -6   1  288.17   12.00
   0  -6  -1  294.67   12.00
   0   6  -1  291.47   12.00
   0   6  -1  278.97   11.80
   0   6   1  292.97   12.00
   0   6  -1  277.17   11.70
   0   6   1  277.57   11.80
   0   6   1  276.67   11.80
   1  -6   1  101.89    4.70
  -1  -6  -1  110.39    4.60
   1   6   1   96.39    4.40
  -1   6  -1   98.09    4.40
   1   6   1  100.99    4.40
   1   6   1  101.99    4.60
  -1   6  -1  102.39    4.30
   2  -6   1    8.10    1.20
   2  -6   1    7.10    0.50
  -2   6  -1    5.30    0.80
  -2   6  -1    6.10    0.70
   2   6   1    4.60    0.60
   2   6   1    4.80    0.60
   2   6   1    5.80    0.90
   2   6   1    6.40    0.80
  -2   6  -1    7.10    0.60
   3  -6   1   23.30    1.90
   3  -6   1   23.80    1.20
   3   6   1   23.40    1.40
   3   6   1   24.70    1.60
  -3   6  -1   23.40    1.20
   3   6   1   26.10    1.30
  -3   6  -1   24.20    1.40
  -3   6  -1   20.30    1.30
  -3   6  -1   25.10    1.20
   3   6   1   24.20    1.20
   3   6   1   24.30    1.50
   4  -6   1    0.50    0.30
   4  -6   1    1.00    0.80
   4   6   1   -0.30    0.30
  -4   6  -1    0.40    0.30
  -4   6  -1   -0.70    0.50
  -4   6  -1   -0.50    0.40
   4   6   1    0.20    0.50
   4   6   1   -0.40    0.60
  -4   6  -1   -0.30    0.40
   4   6   1   -0.30    0.40
   5  -6   1    0.10    0.30
   5  -6   1    0.20    0.30
  -5   6  -1    0.20    0.30
  -5   6  -1    0.00    0.50
   5   6   1    0.20    0.40
   5   6   1    0.10    0.30
   5   6   1   -0.10    0.50
   6  -6   1   65.89    2.80
   6  -6   1   62.19    4.60
   6  -6   1   62.69    2.80
  -6   6  -1   62.09    2.80
   6   6   1   63.59    2.80
   6   6   1   63.29    2.90
   6   6   1   65.99    3.10
   6   6   1   60.59    3.70
   7  -6   1   14.00    0.90
   7  -6   1   14.20    0.90
   7   6   1   13.90    0.90
  -7   6  -1   14.10    0.90
  -8  -6  -1    2.10    0.40
   8  -6   1    0.80    0.40
  -8  -6  -1    1.90    0.40
   8  -6   1    2.10    0.30
   8  -6   1    1.30    0.30
  -8   6  -1    1.70    0.40
   8   6   1    1.70    0.40
   8   6   1    1.90    0.40
   9  -6   1    0.20    0.30
   9  -6   1   -0.20    0.20
  -9  -6  -1    0.10    0.50
  -9  -6  -1    0.50    0.30
   9   6   1   -0.50    0.20
  -9   6  -1    0.20    0.30
   9   6   1    0.30    0.50
  -9  -7   1    1.30    0.30
   9  -7  -1    1.50    0.30
   9  -7  -1    1.10    0.20
  -9  -7   1    1.20    0.30
  -9   7   1    0.80    0.20
   9   7  -1    0.80    0.30
  -8  -7   1    1.70    0.40
  -8  -7   1    2.10    0.40
   8  -7  -1    2.80    0.40
   8  -7  -1    2.30    0.30
  -8   7   1    2.10    0.30
   8   7  -1    2.30    0.30
   8   7  -1    2.10    0.40
   7  -7  -1    0.90    0.40
   7  -7  -1    0.10    0.30
   7   7  -1    0.20    0.40
  -7   7   1    0.40    0.40
   7   7  -1   -0.10    0.50
   6  -7  -1    2.30    2.30
   6  -7  -1    4.20    0.50
   6  -7  -1    4.00    0.60
  -6   7   1    2.50    0.50
   6   7  -1    4.00    0.60
  -6   7   1    3.00    0.40
   6   7  -1    3.40    0.60
  -6   7   1    3.00    0.50
   6   7  -1    2.80    1.60
   6   7  -1    3.80    0.70
   5  -7  -1    0.70    1.60
   5  -7  -1    0.20    0.30
  -5   7   1    0.60    0.40
   5   7  -1    0.10    0.40
  -5   7   1    0.30    0.50
  -5   7   1   -0.30    0.30
   5   7  -1   -0.70    0.40
   5   7  -1    0.90    1.10
   5   7  -1   -0.30    0.30
   4  -7  -1    0.70    0.30
   4  -7  -1    0.90    1.30
   4   7  -1    1.10    0.40
  -4   7   1    0.30    0.40
   4   7  -1    2.20    0.90
  -4   7   1    1.30    0.50
   4   7  -1    0.90    0.40
  -4   7   1    1.50    0.30
   4   7  -1    0.60    0.50
   4   7  -1    0.90    0.40
   3  -7  -1    2.30    0.40
  -3  -7   1    1.50    0.90
   3  -7  -1    1.50    1.10
   3   7  -1    1.90    0.50
   3   7  -1    0.60    0.70
  -3   7   1    1.50    0.40
   3   7  -1    2.00    0.50
   2  -7  -1    8.40    0.70
   2  -7  -1   10.70    1.40
  -2  -7   1   11.20    1.20
  -2   7   1    9.70    0.80
   2   7  -1    9.70    0.70
   2   7  -1   10.10    0.90
   2   7  -1   10.20    0.70
   2   7  -1    7.50    1.00
   2   7  -1    9.50    1.10
  -2   7   1    9.70    0.80
  -2   7   1    8.90    0.60
   2   7  -1    6.60    0.90
  -1  -7   1   64.39    3.00
  -1  -7   1   73.99    3.50
   1  -7  -1   72.19    3.60
  -1  -7   1   68.19    3.00
   1  -7  -1   67.19    3.00
   1   7  -1   67.09    3.00
   1   7  -1   67.19    3.10
  -1   7   1   69.99    3.00
   1   7  -1   69.39    3.40
   1   7  -1   68.19    3.00
  -1   7   1   70.29    3.10
  -1   7   1   72.09    3.10
   1   7  -1   67.99    3.10
   0  -7   1   18.20    1.60
   0  -7   1   21.80    1.10
   0  -7  -1   18.20    1.50
   0   7  -1   19.90    1.00
   0   7   1   19.80    1.50
   0   7   1   19.50    1.20
   0   7  -1   19.50    1.20
   0   7  -1   20.40    1.10
   0   7   1   17.40    1.20
   0   7  -1   18.90    1.50
   0   7  -1   19.90    1.20
   0   7   1   22.00    1.20
   0   7   1   18.30    1.00
   1  -7   1   36.70    1.70
  -1  -7  -1   39.10    2.10
   1  -7   1   35.40    2.30
   1   7   1   33.90    1.70
   1   7   1   34.80    2.10
   1   7   1   36.60    1.80
   1   7   1   33.30    1.80
  -1   7  -1   32.90    1.70
   1   7   1   37.30    1.80
  -1   7  -1   35.60    1.70
  -1   7  -1   36.10    1.80
  -1   7  -1   35.50    1.80
   2  -7   1    0.40    0.40
   2  -7   1    0.00    0.80
   2  -7   1    0.80    0.30
  -2  -7  -1    0.10    0.70
  -2   7  -1    0.40    0.50
   2   7   1    0.80    0.50
   2   7   1    0.90    0.60
   2   7   1    1.60    0.50
   2   7   1    1.30    0.60
  -2   7  -1    0.60    0.40
  -2   7  -1    0.70    0.30
   2   7   1    1.70    0.40
  -3  -7  -1    5.80    1.00
   3  -7   1    7.40    0.60
   3  -7   1    5.80    1.30
   3  -7   1    7.20    0.60
   3   7   1    5.60    0.70
  -3   7  -1    5.90    0.60
  -3   7  -1    5.80    0.70
   3   7   1    6.70    1.00
   3   7   1    6.40    0.80
   3   7   1    6.30    1.00
  -3   7  -1    5.40    0.90
   4  -7   1    4.50    0.50
   4  -7   1    4.80    0.60
  -4   7  -1    3.20    0.60
  -4   7  -1    4.00    0.60
   4   7   1    4.80    0.70
   4   7   1    4.50    0.60
   4   7   1    6.00    0.80
   5  -7   1   36.00    1.60
   5  -7   1   29.50    3.30
   5  -7   1   34.10    1.70
   5   7   1   32.20    2.60
  -5   7  -1   32.90    1.80
   5   7   1   33.60    1.60
   5   7   1   34.60    1.90
  -5   7  -1   35.30    1.70
   5   7   1   35.70    1.80
   6  -7   1   74.29    3.40
   6  -7   1   79.49    3.30
   6   7   1   76.29    3.30
   6   7   1   78.69    3.60
   6   7   1   77.79    3.50
  -6   7  -1   77.39    3.40
   7  -7   1    0.40    0.30
   7  -7   1    0.50    0.30
  -7   7  -1    1.10    0.40
   7   7   1    0.70    0.30
   7   7   1    0.70    0.50
   7   7   1    0.40    0.50
   7   7   1    0.90    0.40
   8  -7   1    2.70    0.40
   8  -7   1    4.00    0.50
  -8  -7  -1    2.60    0.40
  -8  -7  -1    2.00    0.40
   8  -7   1    3.70    0.50
  -8   7  -1    2.50    0.40
   8   7   1    3.20    0.50
   9  -7   1    0.10    0.10
   9  -7   1    0.40    0.30
  -9  -7  -1    0.10    0.30
   9   7   1    0.20    0.20
  -9   7  -1    0.30    0.20
   8  -8  -1   34.00    1.60
  -8  -8   1   30.60    1.70
   8  -8  -1   41.00    1.60
   8  -8  -1   40.20    1.60
  -8  -8   1   36.40    1.60
   8   8  -1   30.20    1.60
   7  -8  -1   24.90    1.20
   7  -8  -1   21.80    1.20
   7   8  -1   21.50    1.30
   7   8  -1   23.00    1.10
   7   8  -1   24.20    1.20
  -7   8   1   22.60    1.10
   6  -8  -1    3.40    0.50
   6  -8  -1    3.10    0.60
   6   8  -1    2.60    0.40
  -6   8   1    1.40    0.60
   6   8  -1    2.60    0.50
  -6   8   1    2.00    0.60
  -6   8   1    2.40    0.50
   5  -8  -1    0.40    0.30
  -5  -8   1    0.10    1.60
   5  -8  -1   -1.20    2.10
   5  -8  -1    0.30    0.30
   5   8  -1    0.20    0.30
  -5   8   1    0.30    0.30
   5   8  -1   -1.30    1.50
   5   8  -1    0.30    0.50
  -5   8   1    0.00    0.40
   5   8  -1    0.30    0.40
  -5   8   1    0.00    0.40
  -4  -8   1   10.90    1.00
   4  -8  -1   12.40    0.80
  -4  -8   1   10.70    1.70
   4  -8  -1   11.30    0.80
   4  -8  -1   10.20    2.10
  -4   8   1   11.10    0.90
   4   8  -1   10.40    1.00
   4   8  -1   11.30    0.90
   4   8  -1   10.90    1.60
   4   8  -1   10.50    0.80
  -4   8   1   11.10    0.80
  -4   8   1   12.60    0.90
   3  -8  -1    0.10    0.40
   3  -8  -1    0.80    1.50
   3  -8  -1   -0.10    0.30
  -3  -8   1   -0.10    1.10
   3   8  -1    0.40    1.00
   3   8  -1    0.90    0.50
   3   8  -1    0.30    0.40
  -3   8   1    0.00    0.40
   3   8  -1   -0.20    0.30
  -3   8   1   -0.10    0.30
  -3   8   1    0.40    0.40
  -2  -8   1    3.20    1.10
   2  -8  -1    4.30    1.40
   2  -8  -1    3.70    0.60
   2   8  -1    4.20    0.70
  -2   8   1    3.40    0.50
  -2   8   1    3.30    0.60
  -2   8   1    4.50    0.70
   2   8  -1    3.80    1.00
   2   8  -1    4.00    0.60
   1  -8  -1   -1.30    0.90
  -1  -8   1    1.10    0.50
  -1  -8   1   -0.20    0.40
  -1  -8   1   -0.40    0.90
   1   8  -1    0.40    0.50
   1   8  -1    0.60    0.30
  -1   8   1    0.00    0.40
  -1   8   1    0.40    0.30
   1   8  -1   -0.80    0.80
   1   8  -1    0.10    0.40
  -1   8   1    0.00    0.50
   0  -8  -1   22.40    1.40
   0  -8  -1   25.20    2.10
   0  -8   1   23.40    1.60
   0  -8   1   24.60    2.00
   0   8  -1   23.00    1.40
   0   8   1   24.50    1.30
   0   8   1   24.10    1.90
   0   8  -1   28.00    1.50
   0   8   1   25.90    1.40
   0   8   1   27.00    1.50
   0   8  -1   24.30    1.30
   1  -8   1    8.20    0.70
  -1  -8  -1   10.40    1.60
  -1  -8  -1    8.10    1.20
   1   8   1    8.30    0.70
   1   8   1    8.80    0.90
   1   8   1    8.00    1.30
  -1   8  -1    9.10    0.90
  -1   8  -1    9.60    0.80
  -1   8  -1    9.30    1.20
   2  -8   1   86.89    4.70
  -2  -8  -1  100.69    4.70
   2  -8   1   89.89    3.80
   2   8   1   88.89    3.90
   2   8   1   75.99    3.90
  -2   8  -1   89.29    3.80
  -2   8  -1   84.59    3.90
   2   8   1   94.69    4.50
   2   8   1   91.69    4.00
   3  -8   1   12.70    0.90
   3  -8   1   12.80    1.90
  -3  -8  -1   14.00    1.90
  -3   8  -1   13.40    0.90
  -3   8  -1   12.70    1.00
  -3   8  -1   12.30    1.00
   3   8   1   12.10    0.80
   3   8   1   11.30    1.00
   3   8   1   12.30    0.90
   3   8   1   14.20    1.80
  -4  -8  -1    9.70    1.80
   4  -8   1    9.30    0.70
   4  -8   1    9.90    0.70
   4  -8   1    8.20    2.00
  -4   8  -1    7.90    1.00
   4   8   1    9.90    1.00
   4   8   1    9.60    0.70
  -4   8  -1   10.10    0.90
   4   8   1   10.70    0.90
   4   8   1    7.20    1.40
  -4   8  -1   10.70    0.80
   4   8   1    9.70    0.80
   5  -8   1   13.70    0.80
   5  -8   1    6.40    2.60
   5  -8   1   13.50    0.80
   5   8   1   13.70    1.90
   5   8   1   13.30    1.00
   5   8   1   11.90    1.10
  -5   8  -1   13.10    1.00
  -5   8  -1   13.80    0.90
   5   8   1   12.40    0.90
   6  -8   1    0.80    0.40
   6  -8   1    0.50    0.30
  -6   8  -1    0.80    0.40
   6   8   1    0.10    0.40
   6   8   1   -0.10    0.60
   6   8   1    0.20    0.40
   6   8   1    0.20    0.40
   7  -8   1    0.90    0.30
   7  -8   1    1.20    0.30
   7   8   1    0.80    0.40
  -7   8  -1    0.50    0.30
   7   8   1    1.00    0.30
   8  -8   1    9.30    0.60
   8  -8   1    8.00    0.60
  -8  -8  -1    8.20    0.80
  -8  -8  -1    9.20    0.70
   8   8   1    6.40    0.60
  -8  -9   1    0.80    0.20
   8  -9  -1    1.20    0.20
   8  -9  -1    1.50    0.30
   7  -9  -1    2.30    0.30
   7  -9  -1    2.20    0.30
  -7   9   1    1.60    0.30
   7   9  -1    1.00    0.40
   6  -9  -1    4.00    0.50
   6  -9  -1    3.90    0.50
   6   9  -1    3.50    0.60
   6   9  -1    4.20    0.70
  -6   9   1    4.50    0.50
   6   9  -1    2.90    0.40
   5  -9  -1   -0.20    0.30
   5  -9  -1   -0.10    0.30
   5   9  -1    1.00    0.60
  -5   9   1    0.00    0.40
   5   9  -1    0.30    0.40
  -5   9   1    0.30    0.30
   5   9  -1    0.20    0.40
  -5   9   1    0.20    0.50
   4  -9  -1    3.20    0.40
   4  -9  -1    2.70    0.40
   4   9  -1    3.40    0.50
  -4   9   1    3.00    0.50
  -4   9   1    3.00    0.50
   4   9  -1    2.30    0.60
  -4   9   1    2.40    0.40
   4   9  -1    2.10    0.50
  -3  -9   1    0.20    1.70
  -3  -9   1    0.20    0.40
   3  -9  -1    0.90    0.40
   3  -9  -1    0.60    2.00
   3  -9  -1    0.70    0.30
   3   9  -1    1.00    1.60
   3   9  -1    0.20    0.30
   3   9  -1    0.20    0.40
   3   9  -1    1.50    0.50
  -3   9   1    0.10    0.30
  -3   9   1    0.50    0.40
  -3   9   1   -0.20    0.40
   2  -9  -1    3.30    1.90
  -2  -9   1    7.80    1.70
   2  -9  -1    5.50    0.70
   2   9  -1    7.60    1.60
  -2   9   1    5.90    0.70
   2   9  -1    6.40    0.60
  -2   9   1    6.10    0.70
  -2   9   1    6.60    0.70
  -2   9   1    5.40    0.60
   2   9  -1    6.10    0.80
  -1  -9   1    1.00    0.40
   1  -9  -1    0.50    0.40
  -1  -9   1    1.20    0.50
   1  -9  -1   -0.80    1.60
  -1  -9   1    1.70    1.50
   1   9  -1    0.70    0.40
  -1   9   1    1.10    0.30
  -1   9   1    1.00    0.50
   1   9  -1    0.80    0.50
   1   9  -1    2.80    1.40
  -1   9   1    0.70    0.50
  -1   9   1    0.30    0.40
   1   9  -1    1.20    0.40
   0  -9  -1    1.00    0.50
   0  -9   1    1.10    0.40
   0  -9  -1    1.00    1.50
   0  -9   1    0.70    1.50
   0  -9   1    0.90    0.40
   0   9   1    0.90    0.30
   0   9   1    1.40    0.50
   0   9  -1    0.60    0.50
   0   9   1    1.60    0.50
   0   9  -1    1.00    0.40
   0   9  -1    0.70    0.30
   0   9   1    0.90    0.40
   1  -9   1    9.00    0.70
   1  -9   1    5.90    1.70
  -1  -9  -1   10.70    1.90
   1   9   1    8.90    1.50
  -1   9  -1    9.40    0.90
   1   9   1    8.90    0.70
   1   9   1    9.20    1.00
  -1   9  -1   10.00    0.70
   1   9   1    9.10    0.90
  -1   9  -1    9.00    0.90
   1   9   1    9.40    0.80
   1   9   1    9.70    0.90
   2  -9   1   26.90    1.30
   2  -9   1   23.10    2.90
  -2  -9  -1   26.10    2.90
  -2   9  -1   24.20    1.40
  -2   9  -1   26.10    1.30
  -2   9  -1   25.60    1.50
   2   9   1   23.60    1.60
   2   9   1   24.20    1.50
   2   9   1   22.20    2.40
   2   9   1   24.20    1.30
  -2   9  -1   24.90    1.40
   2   9   1   24.60    1.40
   3  -9   1    0.40    0.40
  -3  -9  -1    0.00    0.50
   3  -9   1    0.10    0.30
  -3  -9  -1    2.80    2.10
   3  -9   1    0.70    2.10
  -3   9  -1   -0.20    0.40
  -3   9  -1   -1.10    0.50
   3   9   1    0.00    0.40
   3   9   1    0.10    0.30
  -3   9  -1    0.60    0.30
   3   9   1   -0.10    1.40
   3   9   1    0.30    0.50
   4  -9   1    0.60    0.30
   4  -9   1    0.30    0.30
   4   9   1    0.90    0.50
  -4   9  -1    0.70    0.30
  -4   9  -1    1.20    0.40
   4   9   1    0.70    0.40
   5  -9   1    1.20    0.40
   5  -9   1    1.20    0.30
   5   9   1    2.00    0.50
   5   9   1    1.20    0.60
  -5   9  -1    1.40    0.40
   6  -9   1    2.00    0.40
   6  -9   1    3.30    0.40
   6   9   1    3.00    0.50
  -6   9  -1    3.30    0.50
   6   9   1    3.10    0.50
   7  -9   1    0.50    0.30
   7  -9   1    0.50    0.30
   7  -9   1    1.30    0.30
  -7   9  -1    0.30    0.20
   7   9   1    0.80    0.40
  -7 -10   1    0.70    0.20
   7 -10  -1    0.20    0.20
   7 -10  -1    0.00    0.20
   6 -10  -1    0.00    0.30
   6 -10  -1    0.00    0.20
   6 -10  -1    0.40    0.30
  -6  10   1    0.10    0.40
   6  10  -1    0.20    0.50
   5 -10  -1    3.50    0.40
   5 -10  -1    2.50    0.40
  -5  10   1    2.90    0.40
   5  10  -1    2.50    0.50
  -5  10   1    3.30    0.50
   5  10  -1    2.70    0.40
   4 -10  -1    2.80    0.40
   4 -10  -1    1.90    0.50
  -4  10   1    2.70    0.60
   4  10  -1    2.70    0.60
   4  10  -1    2.00    0.50
  -4  10   1    1.70    0.30
  -4  10   1    2.20    0.50
   4  10  -1    1.60    0.40
  -4  10   1    2.00    0.50
  -3 -10   1    0.60    0.50
   3 -10  -1    2.00    0.40
  -3  10   1    1.30    0.40
  -3  10   1    1.80    0.50
   3  10  -1    0.80    0.40
  -3  10   1    1.30    0.50
   2  10  -1   21.90    1.20
   2  10  -1   22.30    1.30
  -2  10   1   20.20    1.30
   2  10  -1   20.80    1.20
  -2  10   1   21.40    1.30
   1 -10  -1    1.00    0.50
   1  10  -1    0.90    0.50
  -1  10   1    1.60    0.50
  -1  10   1    1.30    0.40
   1  10  -1    0.90    0.30
  -1  10   1    0.20    0.50
  -1  10   1    1.60    0.50
  -1  10   1    0.90    0.40
   0 -10   1    1.70    0.40
   0 -10   1    2.70    0.50
   0 -10  -1    1.40    0.60
   0  10  -1    2.40    0.50
   0  10   1    1.60    0.50
   0  10  -1    1.10    0.40
   0  10   1    0.90    0.60
   0  10   1    1.60    0.50
   0  10   1    1.30    0.40
   1 -10   1    2.10    0.40
   1 -10   1    1.60    0.40
  -1  10  -1    1.00    0.40
  -1  10  -1    2.20    0.50
  -1  10  -1    1.40    0.30
   1  10   1    2.70    0.50
   1  10   1    1.90    0.50
   2 -10   1    0.00    0.30
   2 -10   1   -0.30    0.30
   2  10   1    0.40    0.50
   2  10   1   -0.10    0.40
  -2  10  -1    0.30    0.40
  -2  10  -1   -0.10    0.30
  -3  10  -1    2.70    0.60
  -3  10  -1    1.50    0.70
   4 -10   1    9.00    0.80
   4 -10   1    8.40    0.60
   4  10   1    7.40    0.90
  -4  10  -1    8.20    0.70
   4  10   1    9.20    0.80
   5 -10   1    0.40    0.30
   5 -10   1    0.50    0.30
   5 -10   1    0.00    0.40
   5  10   1    0.20    0.40
  -5  10  -1    0.40    0.30
   5  10   1    0.20    0.40
   6 -10   1    6.50    0.50
   6 -10   1    4.90    0.50
   6 -10   1    6.80    0.50
  -6  10  -1    6.10    0.60
   7 -10   1    0.00    0.30
   6 -11  -1    0.50    0.40
   5 -11  -1    0.10    0.30
   5 -11  -1    0.40    0.30
   5  11  -1    0.70    0.40
   4 -11  -1    0.10    0.40
   4 -11  -1   -0.30    0.30
   4  11  -1   -0.30    0.40
   4  11  -1    0.30    0.30
   3 -11  -1    0.10    0.40
  -3 -11   1    0.20    0.50
   3 -11  -1    0.20    0.30
   3  11  -1    0.30    0.50
  -3  11   1    0.40    0.50
   3  11  -1    0.10    0.30
   2 -11  -1    2.80    0.40
  -2 -11   1    2.40    0.50
   2 -11  -1    2.70    0.50
   2  11  -1    3.50    0.60
  -2  11   1    2.00    0.50
  -2  11   1    2.50    0.50
   2  11  -1    2.00    0.40
   1 -11  -1    4.60    0.70
  -1  11   1    3.00    0.50
   1  11  -1    3.20    0.60
   1  11  -1    2.10    0.40
  -1  11   1    1.70    0.50
  -1  11   1    2.90    0.50
   0 -11   1    4.80    0.80
   0  11   1    3.30    0.60
   0  11  -1    4.10    0.60
   0  11   1    4.80    0.70
   0  11  -1    3.70    0.60
   1 -11   1    3.50    0.40
   1  11   1    4.90    0.60
  -1  11  -1    3.90    0.50
   1  11   1    3.40    0.60
  -1  11  -1    3.40    0.60
  -1  11  -1    4.30    0.50
  -2 -11  -1    0.10    0.50
   2 -11   1    1.00    0.40
   2 -11   1   -0.10    0.30
  -2  11  -1    0.60    0.50
  -2  11  -1    0.60    0.30
   2  11   1    0.00    0.50
  -2  11  -1    0.70    0.60
   2  11   1   -0.20    0.30
   3 -11   1    3.80    0.50
   3 -11   1    4.20    0.60
   3  11   1    3.50    0.50
  -3  11  -1    3.40    0.50
   3  11   1    3.80    0.60
   4 -11   1    4.40    0.40
   4 -11   1    3.50    0.50
   4  11   1    3.20    0.50
   4  11   1    3.60    0.50
  -4  11  -1    4.50    0.60
   5 -11   1    0.70    0.40
   5 -11   1    1.30    0.30
   5  11   1    2.20    0.40
   4  12  -1    0.80    0.30
   3 -12  -1    0.20    0.30
   3  12  -1   -0.40    0.40
  -2 -12   1    0.40    0.40
   2  12  -1    0.30    0.60
   2  12  -1    0.20    0.30
  -2  12   1    0.30    0.60
  -1 -12   1   -0.20    0.30
   1  12  -1    0.20    0.30
   1  12  -1    0.20    0.60
  -1  12   1   -0.20    0.60
   0 -12   1    0.40    0.30
   0  12  -1   -1.00    0.60
   0  12   1   -0.20    0.60
   0  12   1    0.10    0.40
   0  12  -1   -0.30    0.40
  -1 -12  -1    0.90    0.40
   1  12   1    0.80    0.40
   1  12   1    2.00    0.50
  -1  12  -1    0.80    0.50
   2 -12   1    0.60    0.30
   2  12   1    0.50    0.30
   2  12   1    0.40    0.40
   3 -12   1    0.40    0.30
   3  12   1    0.40    0.50
   3  12   1    0.60    0.50
   4  12   1   -0.10    0.30
  11   0  -2    1.40    0.30
 -10   0   2    6.70    0.60
  10   0  -2    7.00    1.00
  10   0  -2    6.20    0.60
 -10   0   2    6.00    0.60
   9   0  -2    1.00    0.40
   9   0  -2    1.30    0.40
  -9   0   2    1.40    0.30
  -9   0   2    1.70    0.40
   8   0  -2   28.00    1.40
  -8   0   2   26.60    1.40
   8   0  -2   27.00    3.60
   8   0  -2   27.70    1.40
   8   0  -2   26.40    2.70
   8   0  -2   27.80    1.50
  -8   0   2   28.20    1.40
  -7   0   2    0.40    0.30
   7   0  -2    0.70    1.20
  -7   0   2    0.30    0.40
   7   0  -2    0.80    0.30
   6   0  -2  456.05   18.10
  -6   0   2  415.96   18.10
   6   0  -2  449.16   18.10
   6   0  -2  438.86   18.20
  -6   0   2  446.06   18.10
   6   0  -2  450.55   18.70
  -5   0   2   19.90    1.10
   5   0  -2   22.00    1.10
   5   0  -2   21.90    1.00
   5   0  -2   19.90    1.50
   4   0  -2   90.29    4.10
   3   0  -2  331.87   13.70
   2   0  -2   65.89    2.90
   1   0  -2   62.49    2.60
   0   0   2  981.50   39.80
  -1   0  -2 1039.90   42.30
   2   0   2   23.90    1.20
   2   0   2   27.40    1.30
   3   0   2  640.44   26.60
   3   0   2  645.44   26.30
   4   0   2  133.79    5.60
   4   0   2  109.49    5.30
   5   0   2    5.40    0.90
  -5   0  -2    4.30    0.50
   5   0   2    5.10    0.50
   5   0   2    3.70    0.50
   5   0   2    4.40    0.50
  -5   0  -2    4.70    0.60
   6   0   2    0.50    0.70
   6   0   2    0.50    0.30
   6   0   2    0.20    0.30
   6   0   2   -1.00    1.00
  -6   0  -2    0.40    0.30
  -6   0  -2    0.10    0.30
   6   0   2    0.40    0.30
   7   0   2   12.00    0.90
  -7   0  -2   12.40    0.80
   7   0   2   13.40    0.80
  -8   0  -2    0.40    0.30
   8   0   2   -0.70    1.70
   8   0   2    0.20    0.40
   8   0   2   -0.30    0.40
  -8   0  -2    0.10    0.30
   8   0   2    0.60    0.30
   9   0   2    0.40    0.40
  -9   0  -2    0.40    0.40
   9   0   2    0.90    0.40
  -9   0  -2    0.10    0.40
 -10   0  -2    8.80    0.80
  10   0   2    8.50    0.60
 -10   0  -2    8.50    0.60
 -11  -1   2    0.10    0.20
  11   1  -2    0.30    0.30
 -10  -1   2    0.30    0.30
  10  -1  -2    0.20    0.30
 -10  -1   2    0.20    0.30
  10  -1  -2   -0.10    0.30
  10   1  -2    0.50    0.40
 -10   1   2   -0.10    0.30
 -10   1   2   -0.10    0.30
  10   1  -2    0.20    0.30
  -9  -1   2   -0.40    0.60
   9  -1  -2    0.80    0.50
  -9  -1   2    0.70    0.40
  -9   1   2    0.20    0.30
   9   1  -2    0.30    0.40
   9   1  -2    0.70    0.40
   8  -1  -2   13.50    0.80
   8  -1  -2   13.00    0.90
  -8  -1   2   12.90    0.90
  -8  -1   2   14.10    0.90
   8  -1  -2   13.60    0.80
   8  -1  -2   13.00    1.90
   8  -1  -2   12.80    2.40
   8   1  -2   14.50    0.90
   8   1  -2   17.60    2.40
   8   1  -2   14.50    1.00
   8   1  -2   12.40    0.80
  -8   1   2   13.50    0.80
  -8   1   2   13.30    0.90
  -7  -1   2   20.30    1.10
  -7  -1   2   20.30    1.10
   7  -1  -2   21.40    1.10
   7  -1  -2   17.00    1.10
  -7   1   2   20.30    1.10
   7   1  -2   20.90    1.20
   7   1  -2   21.90    2.00
   7   1  -2   20.00    1.10
   7   1  -2   22.90    2.30
   7   1  -2   22.00    1.10
  -7   1   2   19.70    1.10
   6  -1  -2  159.28    7.40
   6  -1  -2  165.68    6.80
   6  -1  -2  162.58    6.80
  -6  -1   2  157.88    6.80
   6  -1  -2  172.88    6.80
  -6   1   2  164.78    6.80
   6   1  -2  162.88    6.80
   6   1  -2  157.88    7.20
   6   1  -2  165.28    7.30
   6   1  -2  155.98    6.80
  -6   1   2  159.98    6.80
   6   1  -2  169.38    6.80
   5  -1  -2   64.69    3.20
   5  -1  -2   64.49    2.70
   5   1  -2   66.19    2.80
   5   1  -2   61.59    2.70
   5   1  -2   63.89    3.10
  -5   1   2   63.09    2.80
   5   1  -2   67.39    3.30
  -5   1   2   59.29    2.70
   5   1  -2   60.09    2.80
   4  -1  -2   52.59    2.60
   4   1  -2   50.09    2.60
   4   1  -2   56.29    2.70
   3  -1  -2  709.03   30.30
   3   1  -2  738.73   30.20
   3   1  -2  771.22   30.30
   2  -1  -2 1944.41   80.89
  -2  -1   2 1881.81   81.19
  -2   1   2 1777.52   80.39
   2   1  -2 1970.40   80.89
  -1  -1   2  370.16   14.90
   1  -1  -2  341.87   14.80
   1   1  -2  351.86   14.90
   1   1  -2  388.56   14.80
   0  -1   2 2885.41  118.39
   0   1  -2 2857.41  118.49
   1  -1   2  773.42   31.00
   1  -1   2  809.32   31.10
  -1  -1  -2  694.43   30.90
  -1   1  -2  765.92   31.10
   2  -1   2   53.19    2.40
   2  -1   2   55.69    2.60
   2   1   2   46.80    2.30
   2   1   2   53.19    2.30
   2   1   2   55.39    2.30
   3  -1   2   64.89    3.00
   3  -1   2   71.49    3.20
   3   1   2   63.19    2.90
   3   1   2   63.69    2.80
   3   1   2   62.89    2.90
   4  -1   2   76.09    3.90
   4  -1   2   69.09    3.30
   4   1   2   68.69    3.30
   4   1   2   68.99    3.20
   5  -1   2    0.20    0.70
   5  -1   2   -0.20    0.30
   5  -1   2   -0.10    0.30
   5  -1   2    0.30    0.20
  -5   1  -2   -0.10    0.20
   5   1   2    0.80    0.80
   5   1   2   -0.40    0.30
  -5   1  -2    0.50    0.30
   5   1   2    0.40    0.30
   5   1   2   -0.30    0.50
   6  -1   2    3.50    0.40
  -6  -1  -2    2.60    0.50
  -6  -1  -2    4.10    0.50
   6  -1   2    3.10    1.20
   6  -1   2    3.40    0.40
   6  -1   2    4.70    0.50
   6  -1   2    2.60    0.50
   6   1   2    3.00    0.80
   6   1   2    1.30    1.30
   6   1   2    3.80    0.70
   6   1   2    3.30    0.50
  -6   1  -2    2.80    0.40
  -6   1  -2    3.00    0.50
   6   1   2    3.20    0.50
   7  -1   2    0.30    0.40
   7  -1   2    0.00    0.30
  -7  -1  -2    0.30    0.30
   7  -1   2    0.00    0.30
   7  -1   2    0.30    0.40
   7  -1   2    2.70    2.00
   7   1   2   -0.50    1.20
   7   1   2    0.20    0.40
  -7   1  -2    0.30    0.30
  -7   1  -2   -0.40    0.30
   7   1   2   -0.10    0.30
  -8  -1  -2   31.50    1.60
   8  -1   2   32.10    1.60
  -8  -1  -2   32.50    1.60
   8  -1   2   31.00    1.60
   8  -1   2   26.80    3.30
   8  -1   2   34.60    1.60
   8   1   2   33.90    1.60
   8   1   2   32.70    1.60
  -8   1  -2   33.60    1.60
  -8   1  -2   33.10    1.60
   8   1   2   27.50    3.10
  -9  -1  -2   42.40    2.00
  -9  -1  -2   41.00    2.00
   9  -1   2   41.60    2.00
   9   1   2   44.70    2.00
  -9   1  -2   43.10    2.00
  -9   1  -2   41.10    2.00
   9   1   2   43.50    2.00
  10  -1   2   41.10    1.80
 -10  -1  -2   40.60    1.80
 -10   1  -2   38.70    1.80
 -11  -2   2    0.20    0.20
  11   2  -2    0.20    0.20
  10  -2  -2    0.00    0.30
  10  -2  -2    0.60    0.40
 -10  -2   2   -0.10    0.30
 -10  -2   2    0.00    0.30
 -10   2   2    0.20    0.30
 -10   2   2   -0.40    0.40
  10   2  -2    0.00    0.30
  10   2  -2    0.40    0.30
   9  -2  -2    0.20    0.40
   9  -2  -2    0.20    0.40
   9  -2  -2    1.00    0.40
   9   2  -2    0.00    0.50
   9   2  -2    1.20    0.50
  -9   2   2    0.00    0.40
   8  -2  -2   92.69    4.00
  -8  -2   2   91.89    4.00
  -8  -2   2   87.19    4.00
   8  -2  -2   93.99    4.00
   8  -2  -2   94.89    4.00
   8  -2  -2   87.49    5.60
   8   2  -2   91.09    4.00
   8   2  -2   90.59    4.00
   8   2  -2   96.29    4.00
  -8   2   2   92.79    4.00
  -8   2   2   93.09    4.00
   8   2  -2   95.79    5.00
   7  -2  -2   16.20    1.00
   7  -2  -2   15.00    2.00
   7  -2  -2   16.60    0.90
  -7  -2   2   15.30    1.00
   7  -2  -2   17.10    0.90
   7   2  -2   15.60    0.90
   7   2  -2   18.20    1.00
   7   2  -2   11.40    2.00
  -7   2   2   16.80    0.90
  -7   2   2   16.40    1.00
   7   2  -2   16.00    1.80
   7   2  -2   15.40    0.90
   6  -2  -2   87.89    3.80
   6  -2  -2   87.39    3.90
   6  -2  -2   87.29    4.50
   6  -2  -2   89.49    3.80
   6   2  -2   86.39    3.80
   6   2  -2   88.09    3.80
  -6   2   2   86.79    3.80
   6   2  -2   94.29    4.20
  -6   2   2   93.09    3.80
   6   2  -2   87.59    3.90
   6   2  -2   91.69    3.90
   6   2  -2   93.89    4.50
   5  -2  -2   38.90    1.80
   5  -2  -2   37.30    2.30
  -5   2   2   39.90    1.80
   5   2  -2   37.90    2.10
  -5   2   2   39.90    1.90
   5   2  -2   40.70    2.10
   5   2  -2   41.90    2.30
   5   2  -2   41.50    1.80
  -5   2   2   36.80    1.80
   5   2  -2   39.30    1.80
   5   2  -2   38.00    1.80
   5   2  -2   36.90    1.80
   4  -2  -2  248.18   11.20
   4   2  -2  275.27   11.10
   4   2  -2  279.57   11.10
   4   2  -2  256.27   11.10
   3  -2  -2    6.60    0.70
   3   2  -2    8.10    0.70
   3   2  -2    7.50    0.60
   3   2  -2    7.90    0.70
   2  -2  -2  397.66   17.30
   2   2  -2  430.86   17.40
   2   2  -2  438.26   17.40
   2   2  -2  424.76   17.30
   1  -2  -2  218.88    9.40
  -1  -2   2  231.68    9.60
   1   2  -2  240.28    9.40
  -1   2   2  228.68    9.40
   1   2  -2  227.48    9.40
   1   2  -2  225.88    9.50
   0  -2   2  224.28    9.40
   0  -2   2  242.58    9.30
   0   2  -2  212.68    9.40
   0   2   2  221.98    9.20
   0   2  -2  224.58    9.30
   0   2  -2  222.88    9.20
   1  -2   2  818.22   32.30
   1  -2   2  806.12   32.50
  -1  -2  -2  736.43   32.20
   1   2   2  810.62   32.20
  -1   2  -2  788.32   32.40
   2  -2   2  272.27   11.20
   2  -2   2  250.57   10.90
   2   2   2  263.87   10.80
   3  -2   2   59.29    2.90
   3  -2   2   62.19    3.40
   3   2   2   62.59    2.80
   3   2   2   63.69    2.80
   4  -2   2    1.20    0.60
   4   2   2    1.30    0.40
   4   2   2    1.40    0.50
   5  -2   2   74.99    3.20
   5  -2   2   77.19    3.20
   5  -2   2   71.69    3.80
  -5   2  -2   76.49    3.20
  -5   2  -2   68.39    3.20
   5   2   2   74.29    3.70
   5   2   2   75.49    3.30
   5   2   2   78.69    3.20
   5   2   2   75.39    3.60
   5   2   2   74.99    3.20
   6  -2   2   12.70    2.00
   6  -2   2   13.20    0.90
   6   2   2   13.90    1.10
   6   2   2   14.80    1.40
  -6   2  -2   14.30    0.80
   6   2   2   13.70    0.90
  -6   2  -2   13.80    0.80
   7  -2   2    0.20    1.20
  -7  -2  -2    1.20    0.40
   7  -2   2    1.00    0.40
  -7  -2  -2    1.00    0.40
   7  -2   2    1.70    2.00
   7  -2   2    1.00    0.40
   7  -2   2    1.10    0.30
   7   2   2    0.70    1.00
   7   2   2    0.30    0.30
   7   2   2    0.20    0.60
  -7   2  -2    0.80    0.30
  -7   2  -2    1.10    0.40
   8  -2   2    0.40    0.40
  -8  -2  -2    1.20    0.40
   8  -2   2    1.00    0.40
   8  -2   2    0.50    3.20
  -8  -2  -2    1.30    0.40
   8  -2   2    1.20    0.40
  -8   2  -2    0.30    0.30
   8   2   2    0.60    0.40
  -8   2  -2    1.10    0.40
   8   2   2    2.40    1.70
  -9  -2  -2   10.20    0.80
   9  -2   2   11.00    0.80
  -9  -2  -2   11.30    0.80
   9  -2   2   11.20    0.80
  -9   2  -2   11.80    0.80
   9   2   2   11.30    0.80
  -9   2  -2   10.40    0.80
   9   2   2   10.70    0.80
 -10  -2  -2    0.20    0.30
 -10  -2  -2    0.50    0.30
 -10   2  -2    0.00    0.30
  10   2   2   -0.40    0.30
  10   2   2    0.00    0.30
 -10   2  -2    0.50    0.50
 -10  -3   2    0.20    0.30
  10  -3  -2    0.10    0.30
  10  -3  -2   -0.40    0.60
 -10  -3   2    0.10    0.30
  10   3  -2    0.20    0.30
  10   3  -2   -0.30    0.30
   9  -3  -2    1.90    0.40
  -9  -3   2    1.80    0.40
   9  -3  -2    2.20    0.40
   9  -3  -2    2.60    0.50
  -9  -3   2    2.20    0.40
   9   3  -2    2.30    0.50
  -9   3   2    2.00    0.40
   9   3  -2    2.50    0.40
  -9   3   2    2.30    0.40
   8  -3  -2    1.60    0.40
  -8  -3   2    1.60    0.40
   8  -3  -2    4.70    2.40
   8  -3  -2    1.50    0.40
  -8  -3   2    2.20    0.40
   8   3  -2    1.00    0.40
   8   3  -2    3.40    1.60
  -8   3   2    2.20    0.40
  -8   3   2    2.40    0.40
   8   3  -2    1.50    0.40
   8   3  -2    2.20    0.40
   7  -3  -2    0.40    0.40
   7  -3  -2    0.10    0.30
   7  -3  -2   -2.20    1.20
   7  -3  -2   -0.60    0.30
  -7   3   2    0.20    0.30
   7   3  -2   -0.10    0.30
  -7   3   2   -0.20    0.30
   7   3  -2    1.60    1.00
   7   3  -2   -0.20    0.40
   7   3  -2    0.10    0.40
   6  -3  -2    5.30    0.80
   6  -3  -2    4.80    1.00
   6  -3  -2    4.40    0.60
  -6   3   2    5.30    0.60
   6   3  -2    5.60    0.60
   6   3  -2    5.10    0.90
   6   3  -2    4.60    1.20
   5  -3  -2  194.18    8.40
   5  -3  -2  202.28    9.00
   5   3  -2  200.98    8.40
  -5   3   2  205.08    8.50
   5   3  -2  195.88    8.50
   5   3  -2  206.38    8.60
   5   3  -2  207.28    8.50
   5   3  -2  198.78    8.50
  -5   3   2  199.88    8.40
   5   3  -2  204.18    8.80
  -5   3   2  216.38    8.50
   5   3  -2  222.58    8.90
   4  -3  -2 1690.03   72.69
   4   3  -2 1846.82   72.49
   4   3  -2 1721.93   72.49
   4   3  -2 1867.91   72.59
   3  -3  -2  602.14   26.30
   3   3  -2  636.54   26.20
   3   3  -2  678.53   26.30
   3   3  -2  644.14   26.20
  -2  -3   2  223.28    9.50
   2  -3  -2  205.28    9.30
   2   3  -2  241.78    9.40
   2   3  -2  231.38    9.30
   2   3  -2  219.18    9.30
   1  -3  -2  338.77   14.50
   1   3  -2  344.87   14.70
  -1   3   2  353.86   14.60
   1   3  -2  354.86   14.50
   1   3  -2  375.96   14.50
   0  -3   2   76.89    3.20
   0  -3  -2   76.99    3.10
   0  -3  -2   73.89    3.10
   0  -3   2   66.89    3.40
   0   3  -2   68.59    3.30
   0   3   2   71.99    3.20
   0   3  -2   74.19    3.10
  -1  -3  -2  489.05   20.30
  -1  -3  -2  481.75   20.30
   1  -3   2  518.35   20.70
   1  -3   2  506.35   20.40
   1   3   2  491.25   20.30
   2  -3   2  443.56   18.00
   2   3   2  426.26   17.80
   3  -3   2    2.30    0.70
   4  -3   2   52.59    2.20
   4  -3   2   49.90    2.70
  -4   3  -2   48.50    2.20
   4   3   2   49.90    2.40
   5  -3   2    0.50    0.30
   5  -3   2    0.10    0.60
   5  -3   2    0.70    0.30
  -5   3  -2    0.00    0.30
   5   3   2    0.40    0.40
   5   3   2    0.20    0.40
   5   3   2    0.50    0.30
  -5   3  -2    0.60    0.30
   5   3   2    1.50    0.30
   5   3   2   -0.40    0.60
   6  -3   2   82.99    4.00
   6  -3   2   90.29    4.00
   6  -3   2   85.49    4.70
   6  -3   2   93.09    4.00
  -6   3  -2   95.29    3.90
  -6   3  -2  105.29    4.00
   6   3   2   92.89    4.00
   6   3   2   92.09    4.50
   6   3   2   89.99    3.90
   7  -3   2   93.49    4.00
   7  -3   2   92.29    5.90
   7  -3   2   93.89    4.00
  -7  -3  -2   88.79    4.00
  -7  -3  -2   86.69    4.00
   7  -3   2   97.99    4.00
   7   3   2   94.09    4.00
  -7   3  -2   96.49    4.00
   7   3   2   98.39    4.10
  -7   3  -2   91.49    4.00
  -8  -3  -2   32.20    1.60
   8  -3   2   33.00    1.60
  -8  -3  -2   32.50    1.60
   8  -3   2   33.20    1.60
   8  -3   2   33.00    1.60
  -8   3  -2   33.90    1.60
  -8   3  -2   35.50    1.60
   8   3   2   33.40    1.60
   9  -3   2   11.40    0.90
  -9  -3  -2   13.20    0.80
  -9  -3  -2   12.20    0.80
   9  -3   2   11.50    0.80
   9  -3   2   13.50    0.90
   9   3   2   13.90    0.80
   9   3   2   13.20    0.90
  -9   3  -2   13.50    0.80
 -10  -3  -2    1.60    0.30
 -10  -3  -2    2.60    0.40
 -10   3  -2    0.90    0.30
  10   3   2    1.20    0.30
  10   3   2    2.00    0.30
 -10   3  -2    1.70    0.50
  10  -4  -2    4.80    0.50
  10  -4  -2    6.60    0.70
 -10  -4   2    6.20    0.50
  10   4  -2    5.60    0.60
  10   4  -2    5.20    0.50
   9  -4  -2    1.00    0.30
   9  -4  -2    1.20    0.50
  -9  -4   2    0.50    0.40
   9  -4  -2    1.00    0.40
  -9  -4   2    1.60    0.40
  -9   4   2    0.40    0.50
   9   4  -2    1.00    0.40
   8  -4  -2    0.40    0.50
  -8  -4   2    0.80    0.40
   8  -4  -2    1.30    0.30
   8   4  -2    1.30    0.40
  -8   4   2    0.10    0.40
  -8   4   2    1.10    0.30
   8   4  -2    1.30    0.40
   7  -4  -2    0.90    0.50
   7  -4  -2    1.20    0.30
   7  -4  -2    3.20    1.70
   7   4  -2    2.60    1.20
   7   4  -2    2.20    0.50
   7   4  -2    1.60    0.40
  -7   4   2    1.90    0.40
  -7   4   2    1.40    0.40
   6  -4  -2   12.30    1.10
   6   4  -2   12.40    1.20
   6   4  -2   13.80    1.50
   6   4  -2   14.10    0.80
  -6   4   2   13.60    0.90
   5  -4  -2    3.90    0.50
   5  -4  -2    4.30    0.90
  -5   4   2    4.10    0.60
   5   4  -2    4.00    0.50
   5   4  -2    4.20    0.80
   5   4  -2    6.40    1.10
   5   4  -2    4.30    0.60
  -5   4   2    3.50    0.60
   5   4  -2    3.90    0.60
  -5   4   2    4.30    0.70
   5   4  -2    4.40    0.50
  -5   4   2    5.10    0.40
   5   4  -2    4.90    0.80
   5   4  -2    3.60    0.60
   4  -4  -2  727.43   29.80
   4  -4  -2  688.03   29.30
  -4   4   2  721.63   29.40
   4   4  -2  704.63   29.40
   4   4  -2  683.23   29.40
   4   4  -2  809.32   29.70
  -4   4   2  749.23   29.30
   4   4  -2  733.53   29.60
   4   4  -2  662.03   29.30
   3  -4  -2    1.00    0.50
   3   4  -2    1.30    0.40
   3   4  -2    1.70    0.50
   2  -4  -2  739.63   32.10
  -2  -4   2  793.42   32.30
   2   4  -2  827.72   32.10
   2   4  -2  788.92   32.20
   2   4  -2  771.32   32.00
  -1  -4   2  178.28    7.00
  -1  -4   2  157.78    7.20
   1  -4  -2  169.98    6.90
   1   4  -2  162.48    7.10
   1   4  -2  168.38    7.00
   1   4  -2  163.98    6.90
  -1   4   2  155.28    7.00
   0  -4   2    5.60    0.60
   0  -4   2    4.80    0.90
   0  -4  -2    4.50    0.70
   0  -4  -2    6.10    0.50
   0   4  -2    5.60    0.50
   0   4   2    5.40    0.60
   1  -4   2   92.39    4.10
  -1  -4  -2   93.19    4.00
   1  -4   2   86.49    4.60
   1   4   2   92.29    4.00
   2  -4   2    3.10   10.20
  -2  -4  -2    5.80    6.10
   2  -4   2   -3.40    6.80
   2   4   2   -2.10    3.90
   3  -4   2  129.69    5.80
   3   4   2  126.29    5.50
   4  -4   2   51.39    2.90
   4  -4   2   54.19    2.30
   4  -4   2   51.59    2.30
   4   4   2   49.70    2.30
   4   4   2   51.09    2.50
  -4   4  -2   56.99    2.30
  -4   4  -2   57.49    2.30
   4   4   2   50.19    2.30
   4   4   2   53.59    2.60
   4   4   2   44.10    2.30
   5  -4   2    9.80    1.50
   5  -4   2   13.40    0.80
   5  -4   2   13.50    0.80
   5   4   2   11.80    0.90
  -5   4  -2   13.50    0.80
   5   4   2   11.90    0.90
   5   4   2   13.90    1.10
  -5   4  -2   14.60    0.80
   5   4   2   14.10    0.80
   5   4   2   13.50    1.30
   6  -4   2   -0.90    1.50
   6  -4   2    0.10    0.30
   6  -4   2    0.90    0.40
   6  -4   2    0.10    0.30
   6   4   2    0.00    0.90
   6   4   2   -0.10    0.50
   6   4   2   -0.20    0.30
  -6   4  -2   -0.10    0.30
  -6   4  -2    0.20    0.30
   6   4   2    0.10    0.30
  -7  -4  -2   15.90    1.10
   7  -4   2   19.40    1.00
   7  -4   2   13.30    2.90
   7  -4   2   18.50    1.10
   7  -4   2   19.60    1.10
   7   4   2   15.40    2.30
  -7   4  -2   18.90    1.00
   7   4   2   19.40    1.20
  -7   4  -2   18.00    1.00
   7   4   2   19.80    1.10
   8  -4   2    2.00    0.50
   8   4   2    0.70    0.40
  -9  -4  -2    0.20    0.30
   9  -4   2    0.30    0.30
   9  -4   2    0.40    0.30
  -9  -4  -2    0.30    0.30
   9   4   2   -0.20    0.30
  -9   4  -2    0.10    0.30
   9   4   2    0.40    0.30
  -9   4  -2    0.30    0.40
 -10  -4  -2    0.30    0.20
 -10   4  -2    0.60    0.40
  10   4   2    0.10    0.30
 -10  -5   2    0.30    0.30
  10  -5  -2    0.50    0.50
  10  -5  -2    0.10    0.20
 -10  -5   2    0.80    0.30
  10   5  -2    0.70    0.30
 -10   5   2    0.50    0.30
  10   5  -2    0.60    0.20
   9  -5  -2    1.30    0.30
  -9  -5   2    1.80    0.40
   9  -5  -2    1.60    0.30
  -9  -5   2    1.60    0.40
   9   5  -2    1.40    0.30
   8  -5  -2    0.00    0.60
  -8  -5   2    0.10    0.40
  -8   5   2    0.50    0.50
   8   5  -2    0.60    0.40
   7  -5  -2   34.70    1.60
   7  -5  -2   33.50    3.60
   7   5  -2   29.00    2.70
   7   5  -2   33.20    1.70
  -7   5   2   35.50    1.70
   7   5  -2   34.70    1.60
   6  -5  -2   62.09    2.70
   6  -5  -2   61.79    3.90
   6   5  -2   61.19    2.80
  -6   5   2   54.59    3.00
  -6   5   2   64.89    2.80
   6   5  -2   59.69    2.70
   6   5  -2   66.29    3.70
   6   5  -2   62.19    2.80
   6   5  -2   60.79    2.80
   5  -5  -2  126.09    5.30
  -5  -5   2  123.29    5.40
   5  -5  -2  119.99    6.00
   5   5  -2  128.09    5.40
   5   5  -2  126.69    5.50
  -5   5   2  128.39    5.40
   5   5  -2  125.49    5.70
   5   5  -2  123.29    5.40
  -5   5   2  124.89    5.30
   5   5  -2  126.29    5.30
   4  -5  -2    2.30    0.40
   4  -5  -2    1.50    0.70
  -4  -5   2    2.20    0.50
   4   5  -2    3.20    1.20
   4   5  -2    1.50    0.40
   4   5  -2    2.00    0.40
  -4   5   2    2.20    0.50
   4   5  -2    1.90    0.40
  -4   5   2    1.90    0.40
  -4   5   2    2.10    0.50
   4   5  -2    0.90    0.60
   4   5  -2    1.80    0.50
   3  -5  -2   24.40    1.70
   3   5  -2   26.50    1.50
   3   5  -2   26.30    1.60
   3   5  -2   25.00    1.40
  -3   5   2   25.00    1.30
   3   5  -2   25.10    1.30
   3   5  -2   25.80    1.20
  -3   5   2   26.60    1.40
  -3   5   2   27.80    1.40
   3   5  -2   25.20    1.30
   2  -5  -2  731.93   30.80
  -2  -5   2  745.83   31.10
   2   5  -2  732.83   30.60
   2   5  -2  783.92   30.70
  -1  -5   2   12.90    1.00
  -1  -5   2   11.20    2.10
   1  -5  -2   13.50    1.00
  -1   5   2   13.40    1.00
   1   5  -2   13.70    0.90
   0  -5   2   25.20    1.40
   0  -5  -2   22.90    2.10
   0  -5  -2   25.10    1.30
   0   5   2   23.30    1.40
   0   5  -2   23.70    1.30
  -1  -5  -2    0.40    0.40
   1  -5   2   -0.30    0.40
  -1  -5  -2    1.00    0.80
   1   5   2    0.00    0.30
   2  -5   2    3.70    0.80
  -2   5  -2    4.70    0.50
   2   5   2    4.30    0.60
   2   5   2    4.40    0.60
   2   5   2    5.60    0.80
   3  -5   2   83.69    4.10
   3  -5   2   74.69    3.40
   3   5   2   77.29    3.60
   3   5   2   78.69    3.50
  -3   5  -2   82.29    3.60
  -3   5  -2   85.39    3.50
   3   5   2   85.49    3.60
   3   5   2   83.69    3.80
   3   5   2   82.89    3.50
   4  -5   2   25.60    2.10
   4  -5   2   25.50    1.20
   4   5   2   25.00    1.30
  -4   5  -2   27.10    1.50
   4   5   2   24.80    1.30
   4   5   2   25.20    1.50
   4   5   2   24.20    1.60
  -4   5  -2   26.00    1.20
   4   5   2   23.40    1.30
   5  -5   2   50.49    3.30
   5   5   2   60.49    2.70
  -5   5  -2   58.69    2.50
   5   5   2   54.59    2.50
   5   5   2   56.69    2.60
   5   5   2   55.59    3.00
   6  -5   2   23.90    3.10
   6  -5   2   21.00    1.20
   6  -5   2   21.10    1.20
   6  -5   2   21.60    1.10
   6   5   2   23.50    2.10
   6   5   2   20.70    1.20
   6   5   2   22.20    1.30
  -6   5  -2   19.80    1.10
   6   5   2   20.90    1.40
   7  -5   2   37.80    1.80
   7  -5   2   36.90    1.70
   7  -5   2   26.60    3.90
   7   5   2   37.30    1.90
  -7   5  -2   38.80    1.70
   7   5   2   38.30    3.00
   7   5   2   38.70    1.80
   8  -5   2   10.20    0.70
  -8  -5  -2    9.80    0.80
   8  -5   2   10.40    0.80
  -8  -5  -2    9.50    0.80
  -8   5  -2    9.90    0.70
   8   5   2    9.20    0.80
  -8   5  -2    9.40    0.80
   8   5   2   10.50    1.00
   8   5   2   10.70    0.70
   9  -5   2    0.50    0.30
  -9  -5  -2    0.50    0.30
  -9  -5  -2    0.40    0.30
   9  -5   2    0.90    0.30
  -9   5  -2    0.60    0.40
   9   5   2    0.10    0.30
   9   5   2    0.40    0.30
   9  -6  -2    0.70    0.30
  -9  -6   2    0.80    0.30
   9  -6  -2    0.40    0.30
  -9  -6   2    0.60    0.30
  -9   6   2    0.50    0.30
   9   6  -2    0.60    0.30
   9   6  -2    0.50    0.30
  -8  -6   2    0.10    0.40
   8  -6  -2    0.00    0.30
   8  -6  -2    0.10    0.30
  -8   6   2   -0.20    0.50
   8   6  -2   -0.20    0.30
   7  -6  -2    3.00    0.40
   7   6  -2    3.40    0.40
  -7   6   2    2.20    0.50
   7   6  -2    3.90    0.60
   6  -6  -2   67.99    2.90
   6  -6  -2   64.09    4.60
   6   6  -2   66.39    3.00
  -6   6   2   66.39    3.10
   6   6  -2   61.59    2.90
   6   6  -2   66.39    3.70
  -6   6   2   66.19    3.00
   6   6  -2   67.59    3.00
  -5  -6   2   36.20    1.90
   5  -6  -2   37.50    1.70
   5  -6  -2   35.20    2.80
   5   6  -2   34.20    1.80
   5   6  -2   37.30    1.90
   5   6  -2   34.80    1.80
  -5   6   2   30.70    1.90
   5   6  -2   35.20    1.80
   5   6  -2   35.20    1.90
  -5   6   2   36.00    1.80
   5   6  -2   38.50    2.30
   4  -6  -2   50.09    2.30
  -4  -6   2   49.70    2.40
   4  -6  -2   46.30    3.00
   4   6  -2   53.19    2.40
  -4   6   2   50.39    2.40
   4   6  -2   50.19    2.70
   4   6  -2   49.60    2.40
  -4   6   2   53.79    2.40
  -4   6   2   53.69    2.40
   3  -6  -2   14.00    0.90
   3  -6  -2   15.50    1.50
   3   6  -2   16.60    1.00
   3   6  -2   16.10    1.00
  -3   6   2   16.20    1.00
   3   6  -2   16.50    1.00
  -3   6   2   14.80    1.00
   3   6  -2   14.90    0.90
  -3   6   2   17.10    1.10
   3   6  -2   16.60    1.30
  -2  -6   2   11.90    0.80
   2  -6  -2   12.40    1.20
  -2  -6   2   15.30    1.20
  -2   6   2   11.70    0.70
   2   6  -2   10.30    1.00
   2   6  -2   11.40    1.00
  -2   6   2   11.20    0.90
   2   6  -2   11.90    0.70
  -2   6   2   13.50    0.80
   2   6  -2   12.10    0.90
   2   6  -2   13.30    0.80
   2   6  -2   13.30    1.00
  -2   6   2   13.80    1.10
   1  -6  -2   47.90    2.40
  -1  -6   2   50.79    2.50
  -1  -6   2   45.40    2.10
   1   6  -2   50.29    2.40
   1   6  -2   45.80    2.10
   1   6  -2   48.40    2.30
  -1   6   2   46.40    2.50
  -1   6   2   47.60    2.20
   1   6  -2   46.50    2.20
  -1   6   2   47.80    2.20
   1   6  -2   47.80    2.10
  -1   6   2   46.00    2.20
   0  -6   2  282.77   11.30
   0  -6   2  242.78   11.00
   0  -6  -2  280.97   11.10
   0   6   2  264.77   11.20
   0   6  -2  269.37   11.10
   0   6   2  253.27   11.00
   0   6  -2  258.27   11.00
   0   6   2  250.57   11.00
   0   6   2  276.47   11.00
   0   6  -2  286.57   10.90
   0   6  -2  258.97   10.90
   0   6   2  253.27   11.00
   1  -6   2   94.49    4.30
  -1  -6  -2  102.39    4.10
   1  -6   2   88.59    3.80
  -1   6  -2   88.49    3.80
   1   6   2   94.19    4.10
   1   6   2   83.39    3.90
   1   6   2   92.49    3.90
  -1   6  -2   79.99    3.90
   1   6   2   88.09    3.90
   2  -6   2    3.80    0.60
   2  -6   2    3.10    0.40
   2  -6   2    3.20    0.70
  -2   6  -2    3.40    0.40
   2   6   2    3.70    0.60
  -2   6  -2    2.70    0.40
   2   6   2    2.60    0.40
  -2   6  -2    3.30    0.50
  -2   6  -2    2.30    0.50
   2   6   2    3.10    0.60
   2   6   2    3.40    0.50
   2   6   2    3.00    0.60
   3  -6   2    0.40    0.70
   3  -6   2    0.60    0.30
   3  -6   2    0.40    0.30
  -3   6  -2    1.10    0.40
   3   6   2    0.50    0.50
   3   6   2    0.50    0.50
   3   6   2    0.30    0.40
   3   6   2    0.60    0.50
  -3   6  -2    0.60    0.30
   3   6   2    1.00    0.40
  -3   6  -2    0.40    0.30
   4  -6   2   43.80    3.10
   4  -6   2   47.10    2.00
   4  -6   2   44.70    2.10
   4   6   2   44.20    2.20
   4   6   2   45.30    2.30
   4   6   2   45.00    2.50
  -4   6  -2   46.00    2.10
   5  -6   2   20.30    1.10
   5  -6   2   21.20    1.10
   5  -6   2   19.20    2.70
   5   6   2   18.60    1.20
   5   6   2   22.60    1.90
   5   6   2   20.80    1.40
   5   6   2   19.60    1.10
  -5   6  -2   20.00    1.20
  -5   6  -2   21.00    1.30
  -5   6  -2   20.10    1.10
   6  -6   2    7.90    2.40
   6  -6   2    4.60    0.60
   6  -6   2    4.90    0.60
   6   6   2    4.80    0.60
  -6   6  -2    5.40    0.70
   6   6   2    4.70    0.60
   6   6   2    5.30    1.40
  -6   6  -2    4.50    0.60
   6   6   2    6.60    1.00
   7  -6   2    0.80    0.30
   7  -6   2    0.30    0.30
  -7   6  -2    0.60    0.40
   7   6   2    1.40    0.60
   7   6   2    0.70    0.30
  -7   6  -2    1.50    0.40
  -8  -6  -2    5.40    0.60
   8  -6   2    4.60    0.50
  -8  -6  -2    4.70    0.60
   8  -6   2    5.70    0.60
   8   6   2    3.10    0.60
   8   6   2    4.90    0.50
  -8   6  -2    5.40    0.60
   8   6   2    5.30    0.60
  -9  -6  -2    0.10    0.30
  -9  -6  -2    0.80    0.30
   9  -6   2    0.80    0.30
   9  -6   2    0.50    0.40
  -9   6  -2    0.60    0.40
   9   6   2    1.10    0.30
   9   6   2    0.90    0.50
   9  -7  -2    2.30    0.40
   9  -7  -2    1.90    0.30
  -9  -7   2    2.30    0.40
   9   7  -2    1.80    0.30
  -9   7   2    2.60    0.40
  -8  -7   2   11.50    0.80
   8  -7  -2   11.90    0.70
   8  -7  -2   11.40    0.70
  -8   7   2   11.70    0.70
   8   7  -2   11.10    0.70
   7  -7  -2    4.40    0.60
   7  -7  -2    3.90    0.60
  -7   7   2    2.70    0.60
  -7   7   2    4.10    0.60
   7   7  -2    3.50    0.60
   7   7  -2    5.40    0.70
   6  -7  -2    5.20    2.20
   6  -7  -2    2.00    0.40
   6   7  -2    0.90    1.60
   6   7  -2    2.50    0.50
  -6   7   2    2.00    0.40
  -6   7   2    1.60    0.50
   6   7  -2    2.60    0.50
  -6   7   2    2.90    0.50
   5  -7  -2    5.00    1.80
  -5  -7   2    4.00    0.70
   5  -7  -2    3.50    0.50
   5   7  -2    3.90    0.60
   5   7  -2    2.90    0.50
  -5   7   2    4.00    0.60
  -5   7   2    3.40    0.50
   5   7  -2    4.00    0.60
   5   7  -2    4.00    1.20
   5   7  -2    4.60    0.60
  -5   7   2    3.60    0.60
  -4  -7   2    9.80    1.60
   4  -7  -2   10.40    0.70
  -4  -7   2   11.30    1.30
   4  -7  -2   10.90    1.70
   4   7  -2   10.10    0.80
  -4   7   2    9.90    0.70
   4   7  -2   10.10    1.00
  -4   7   2   10.30    0.90
  -4   7   2   10.10    0.80
   4   7  -2    9.60    0.80
   4   7  -2   12.00    0.90
   4   7  -2    9.30    1.30
  -3  -7   2    4.00    1.00
   3  -7  -2    4.00    1.10
   3  -7  -2    4.60    0.60
  -3   7   2    5.00    0.70
   3   7  -2    5.80    0.80
  -3   7   2    5.20    0.70
  -3   7   2    6.40    0.50
   3   7  -2    4.80    0.90
   3   7  -2    4.20    0.60
   3   7  -2    4.20    0.90
  -2  -7   2   33.30    2.10
   2  -7  -2   33.20    2.20
   2  -7  -2   31.80    1.60
   2   7  -2   31.50    1.50
   2   7  -2   30.20    1.70
   2   7  -2   33.00    1.60
  -2   7   2   33.30    1.60
   2   7  -2   30.00    1.60
   2   7  -2   33.50    2.00
  -2   7   2   31.10    1.60
  -2   7   2   33.70    1.50
  -1  -7   2    1.10    0.40
  -1  -7   2    0.90    0.70
  -1  -7   2    0.60    0.30
   1  -7  -2    0.50    0.80
   1   7  -2    0.80    0.30
   1   7  -2    0.20    0.30
  -1   7   2    1.30    0.30
   1   7  -2    0.40    0.40
  -1   7   2    0.70    0.40
  -1   7   2    0.00    0.40
   1   7  -2    1.10    0.50
   1   7  -2    0.80    0.60
   0  -7  -2  296.37   12.00
   0  -7   2  275.77   11.60
   0  -7   2  288.97   12.10
   0   7  -2  283.57   11.70
   0   7   2  272.27   11.70
   0   7   2  277.57   12.00
   0   7  -2  280.47   11.60
   0   7   2  271.77   11.60
   0   7   2  298.67   11.70
   0   7   2  285.07   11.70
   0   7  -2  292.17   12.00
   0   7  -2  272.27   11.60
   0   7  -2  279.17   11.70
   1  -7   2    1.60    0.90
   1  -7   2    2.00    0.50
   1  -7   2    1.60    0.30
  -1  -7  -2    1.70    0.70
  -1   7  -2    1.30    0.40
  -1   7  -2    1.20    0.30
   1   7   2    1.30    0.40
  -1   7  -2    1.70    0.60
   1   7   2    1.00    0.50
   1   7   2    1.40    0.60
   1   7   2    2.30    0.40
  -1   7  -2    2.00    0.40
   1   7   2    1.80    0.50
   2  -7   2    0.60    0.30
   2  -7   2    0.80    0.40
   2  -7   2    0.20    0.90
  -2  -7  -2    0.70    0.70
   2   7   2    1.00    0.40
   2   7   2    0.50    0.70
   2   7   2    0.90    0.30
  -2   7  -2    0.30    0.60
  -2   7  -2    1.10    0.40
   2   7   2    0.30    0.50
   2   7   2    1.40    0.60
   3  -7   2   19.40    1.10
  -3  -7  -2   21.20    1.70
   3  -7   2   15.40    2.30
  -3   7  -2   19.00    1.10
  -3   7  -2   19.50    1.50
   3   7   2   15.40    1.80
   3   7   2   19.90    1.30
   4  -7   2   96.09    4.20
   4  -7   2   91.79    5.30
   4  -7   2   99.69    4.20
  -4   7  -2   98.09    4.10
   4   7   2   99.39    4.80
   4   7   2   98.59    4.30
  -4   7  -2   99.89    4.20
   4   7   2   96.19    4.40
  -4   7  -2   95.49    4.30
   4   7   2   95.19    4.10
   4   7   2  100.69    4.30
   5  -7   2   35.60    3.60
   5  -7   2   40.50    1.80
   5  -7   2   38.10    1.80
  -5   7  -2   37.90    2.00
   5   7   2   38.10    1.80
  -5   7  -2   34.90    1.70
  -5   7  -2   39.40    1.80
   5   7   2   36.30    2.70
   5   7   2   40.70    1.90
   5   7   2   37.60    2.00
   6  -7   2   12.40    0.80
   6  -7   2   12.30    0.80
  -6   7  -2   11.70    0.80
   6   7   2   10.10    1.00
   6   7   2   11.90    0.80
   6   7   2   11.40    0.90
   6   7   2   13.20    1.10
  -7  -7  -2   -0.20    0.40
   7  -7   2   -0.20    0.30
   7  -7   2    0.20    0.30
   7   7   2    0.40    0.50
   7   7   2    0.40    0.30
   7   7   2    0.80    0.40
  -7   7  -2    0.00    0.30
   8  -7   2    1.00    0.30
  -8  -7  -2    1.00    0.40
   8  -7   2    1.10    0.30
  -8  -7  -2    1.00    0.30
   8   7   2    1.10    0.30
   8   7   2    1.30    0.70
  -8   7  -2    0.60    0.30
   9  -7   2    0.70    0.30
   9   7   2    1.30    0.30
  -9   7  -2    1.60    0.30
  -8  -8   2   29.40    1.60
   8  -8  -2   35.80    1.50
  -8  -8   2   33.50    1.60
   8  -8  -2   36.90    1.50
   7  -8  -2    6.90    0.60
   7  -8  -2    6.80    0.50
  -7   8   2    6.40    0.60
   7   8  -2    5.00    0.80
   7   8  -2    7.50    0.60
   6  -8  -2    2.30    0.40
   6  -8  -2    2.40    0.40
  -6   8   2    0.70    0.50
   6   8  -2    1.80    0.50
  -6   8   2    1.90    0.50
  -6   8   2    2.30    0.60
  -5  -8   2    0.80    0.60
   5  -8  -2    2.50    0.40
   5  -8  -2    4.10    2.50
   5  -8  -2    2.10    0.40
  -5  -8   2    2.30    1.80
  -5   8   2    2.10    0.40
   5   8  -2    2.80    0.50
  -5   8   2    2.00    0.50
   5   8  -2    4.50    1.80
   5   8  -2    2.00    0.60
  -5   8   2    2.50    0.50
   5   8  -2    2.40    0.40
   4  -8  -2   14.70    0.90
  -4  -8   2   13.50    2.10
  -4  -8   2   15.30    1.10
   4  -8  -2    8.30    2.00
   4   8  -2   13.70    0.90
  -4   8   2   12.40    0.90
  -4   8   2   13.10    1.00
   4   8  -2   13.80    2.10
   4   8  -2   16.70    1.00
  -4   8   2   14.00    0.80
   4   8  -2   13.70    1.10
  -3  -8   2    0.30    0.40
   3  -8  -2   -1.40    1.40
  -3  -8   2    1.30    1.10
   3  -8  -2    0.60    0.30
  -3   8   2    0.70    0.30
   3   8  -2    3.10    1.10
   3   8  -2    0.80    0.40
  -3   8   2    1.00    0.40
   3   8  -2    0.20    0.50
   3   8  -2    0.20    0.50
   2  -8  -2   15.90    2.30
   2  -8  -2   24.50    1.20
  -2  -8   2   22.10    2.00
   2   8  -2   20.00    1.30
   2   8  -2   21.70    1.20
  -2   8   2   20.90    1.30
  -2   8   2   19.60    1.20
  -2   8   2   21.10    1.10
   2   8  -2   20.20    2.00
  -1  -8   2    0.00    0.30
   1  -8  -2    0.20    1.10
  -1  -8   2    1.20    0.40
  -1   8   2    0.30    0.40
   1   8  -2   -0.10    0.50
  -1   8   2    0.50    0.50
  -1   8   2    0.70    0.40
  -1   8   2    0.20    0.30
   1   8  -2   -0.30    0.90
   0  -8  -2    0.10    1.00
   0  -8   2    0.30    0.40
   0  -8   2   -0.20    0.30
   0   8  -2    0.30    0.50
   0   8   2    0.40    0.40
   0   8  -2    0.60    0.40
   0   8   2    0.60    0.60
  -1  -8  -2   30.80    2.20
   1  -8   2   28.50    2.40
  -1   8  -2   28.30    1.60
   1   8   2   29.20    1.60
  -1   8  -2   29.60    1.60
   1   8   2   30.30    2.20
  -1   8  -2   28.60    1.40
   1   8   2   28.50    1.60
   1   8   2   31.40    1.70
  -1   8  -2   30.10    1.50
  -2  -8  -2    1.70    1.10
   2  -8   2    1.70    0.50
   2  -8   2    1.70    0.30
  -2   8  -2    3.40    0.70
   2   8   2    1.50    0.60
   2   8   2    2.10    0.50
   2   8   2    1.10    0.50
   2   8   2    0.90    0.70
  -2   8  -2    1.80    0.40
  -2   8  -2    1.20    0.50
   3  -8   2   46.60    3.60
   3  -8   2   53.39    2.30
   3  -8   2   50.79    2.30
  -3   8  -2   51.39    2.40
   3   8   2   47.20    2.30
   3   8   2   51.39    2.40
   3   8   2   51.89    3.10
   3   8   2   50.79    2.50
  -3   8  -2   53.39    2.30
   4  -8   2    5.80    0.60
  -4  -8  -2    4.10    1.80
   4  -8   2    5.60    2.00
   4  -8   2    5.90    0.60
  -4   8  -2    5.70    0.60
   4   8   2    5.60    0.90
  -4   8  -2    5.70    0.80
   4   8   2    4.90    0.70
   4   8   2    5.40    0.70
   4   8   2    5.90    0.80
   4   8   2    6.80    1.40
   5  -8   2    0.30    0.30
   5  -8   2    0.80    0.30
   5   8   2    0.70    0.50
   5   8   2   -0.20    0.40
  -5   8  -2    0.30    0.30
   5   8   2    0.30    0.40
   6  -8   2    0.40    0.30
   6  -8   2    0.70    0.30
   6   8   2    1.20    0.40
  -6   8  -2    0.60    0.30
   6   8   2    0.50    0.40
   7  -8   2    0.10    0.30
  -7  -8  -2    1.30    0.80
   7  -8   2    0.30    0.30
   7  -8   2    0.40    0.30
   7   8   2    0.40    0.40
   7   8   2    0.20    0.30
  -7   8  -2    0.40    0.30
   8  -8   2    0.40    0.30
  -8  -8  -2    0.50    0.30
   8  -8   2    0.10    0.20
   8   8   2   -0.10    0.30
  -8   8  -2   -0.10    0.40
   8  -9  -2   -0.20    0.20
   8  -9  -2    0.40    0.20
   7  -9  -2    0.10    0.30
   7  -9  -2    0.10    0.30
   7   9  -2    0.50    0.50
  -7   9   2   -0.20    0.40
   6  -9  -2    3.40    0.50
   6  -9  -2    3.50    0.50
  -6   9   2    3.00    0.50
   6   9  -2    3.20    0.50
   6   9  -2    3.00    0.40
  -6   9   2    2.50    0.50
  -6   9   2    2.10    0.60
   5  -9  -2    0.90    0.40
   5  -9  -2    0.80    0.30
  -5   9   2    0.80    0.30
   5   9  -2    1.80    0.50
  -5   9   2    1.10    0.50
  -5   9   2    1.40    0.50
   5   9  -2    1.30    0.40
   5   9  -2    1.80    0.60
  -4  -9   2    5.80    0.80
   4  -9  -2    7.60    0.70
   4  -9  -2    6.60    0.70
   4   9  -2    7.80    0.70
   4   9  -2    7.80    0.80
  -4   9   2    7.90    0.60
  -4   9   2    8.10    0.80
  -4   9   2    7.10    0.80
   4   9  -2    6.40    0.90
   3  -9  -2   10.50    0.90
   3  -9  -2   14.10    0.90
   3  -9  -2   13.10    2.60
  -3  -9   2   12.90    0.90
  -3  -9   2   10.70    1.90
  -3   9   2   11.30    0.70
  -3   9   2   12.10    0.90
   3   9  -2   12.00    2.00
   3   9  -2   12.50    0.90
   3   9  -2   11.20    0.90
  -3   9   2   11.20    0.90
   3   9  -2   11.70    1.00
   2  -9  -2    4.10    2.00
  -2  -9   2    5.90    1.70
   2  -9  -2    5.50    0.80
  -2   9   2    5.80    0.90
  -2   9   2    4.60    0.60
  -2   9   2    5.10    0.70
   2   9  -2    6.90    0.70
  -2   9   2    5.70    0.70
  -2   9   2    5.80    0.70
   2   9  -2    5.50    1.70
   2   9  -2    5.20    0.80
  -1  -9   2    0.70    0.40
  -1  -9   2    0.30    0.40
   1  -9  -2    1.80    1.80
   1  -9  -2    0.80    0.50
  -1  -9   2    2.00    1.40
  -1   9   2    0.50    0.40
  -1   9   2    0.80    0.40
  -1   9   2    0.90    0.30
  -1   9   2    1.20    0.50
  -1   9   2    1.70    0.50
   1   9  -2    0.80    0.50
   1   9  -2    1.10    0.40
   0  -9   2   24.00    2.50
   0  -9  -2   24.80    2.90
   0  -9   2   21.90    1.20
   0  -9   2   25.10    1.20
   0   9   2   22.00    1.40
   0   9  -2   23.30    1.20
   0   9   2   22.60    1.30
   0   9  -2   21.90    1.20
   0   9  -2   23.60    1.40
   0   9   2   22.00    1.40
   0   9  -2   24.20    1.40
   0   9   2   24.30    1.40
   1  -9   2    0.00    0.30
   1  -9   2    0.30    0.40
  -1  -9  -2    3.20    1.80
   1  -9   2    1.00    1.70
   1   9   2    0.10    1.30
  -1   9  -2   -0.30    0.50
   1   9   2   -0.40    0.40
   1   9   2    0.60    0.50
  -1   9  -2    0.70    0.40
   1   9   2    0.10    0.40
  -1   9  -2    1.00    0.40
  -1   9  -2    0.10    0.30
   1   9   2    0.40    0.40
   2  -9   2    2.50    1.80
   2  -9   2   -0.30    0.50
  -2  -9  -2   -2.90    2.40
   2  -9   2    0.20    0.30
   2   9   2    0.10    0.50
   2   9   2    3.60    1.40
  -2   9  -2   -0.30    0.30
   2   9   2    0.30    0.50
   2   9   2    0.50    0.60
   2   9   2    0.50    0.40
  -2   9  -2   -0.80    0.60
  -2   9  -2    0.20    0.40
   3  -9   2   44.90    4.20
   3  -9   2   54.89    2.40
   3  -9   2   56.59    2.40
   3   9   2   55.09    2.60
   3   9   2   54.39    2.50
  -3   9  -2   53.49    2.60
  -3   9  -2   57.39    2.50
   3   9   2   49.50    3.60
   4  -9   2    3.60    0.50
   4   9   2    4.20    0.60
  -4   9  -2    3.70    0.50
   4   9   2    3.70    0.60
   5  -9   2    0.90    0.30
   5  -9   2    0.80    0.30
   5   9   2    0.30    0.40
   5   9   2    0.10    0.50
  -5   9  -2    1.20    0.30
   6  -9   2    1.10    0.30
   6  -9   2    0.80    0.30
   6  -9   2    0.70    0.30
  -6   9  -2    0.90    0.30
   6   9   2    1.00    0.60
   6   9   2    1.00    0.40
   7  -9   2    0.00    0.30
   7  -9   2    0.10    0.40
  -7  -9  -2    0.20    0.30
   7  -9   2    0.10    0.20
  -7   9  -2    0.10    0.20
   7   9   2   -0.40    0.30
  -7 -10   2    0.30    0.20
   7 -10  -2    0.00    0.20
   7 -10  -2    0.30    0.40
   6 -10  -2    0.40    0.40
   6 -10  -2    0.80    0.40
   6  10  -2    0.20    0.40
  -6  10   2   -0.10    0.30
   5 -10  -2    0.80    0.40
   5 -10  -2    0.60    0.30
   5  10  -2    1.10    0.40
  -5  10   2    0.90    0.50
   5  10  -2    0.30    0.50
  -5  10   2    1.40    0.40
  -5  10   2    1.20    0.40
  -4 -10   2    4.40    0.60
   4 -10  -2    4.20    0.60
   4 -10  -2    6.00    0.90
  -4  10   2    3.40    0.50
  -4  10   2    4.10    0.50
  -4  10   2    2.60    0.50
  -4  10   2    4.30    0.60
   4  10  -2    4.60    0.60
   4  10  -2    3.60    0.60
   4  10  -2    4.00    0.60
  -3 -10   2    5.50    0.80
   3 -10  -2    5.50    0.70
   3  10  -2    6.40    1.00
   3  10  -2    5.20    0.70
  -3  10   2    5.70    0.70
  -3  10   2    3.80    0.60
  -3  10   2    4.80    0.80
   2 -10  -2    4.10    0.60
  -2  10   2    4.50    0.90
  -2  10   2    3.70    0.60
   2  10  -2    4.50    0.60
   2  10  -2    4.10    0.60
  -2  10   2    4.60    0.70
  -2  10   2    4.60    0.70
   2  10  -2    4.60    0.60
  -1  10   2    0.00    0.40
  -1  10   2   -0.20    0.40
   1  10  -2    0.30    0.30
  -1  10   2    0.10    0.40
   1  10  -2    0.10    0.50
  -1  10   2    0.50    0.40
   0 -10   2    1.70    0.40
   0 -10   2    2.20    0.40
   0  10  -2    1.40    0.40
   0  10   2    2.40    0.50
   0  10   2    2.10    0.40
   0  10   2    1.20    0.50
   0  10  -2    1.60    0.60
   0  10   2    1.40    0.50
   1 -10   2    3.80    0.60
   1 -10   2    3.70    0.60
   1  10   2    4.80    0.70
   1  10   2    4.40    0.70
   1  10   2    4.00    0.60
  -1  10  -2    2.70    0.70
  -1  10  -2    4.80    0.60
   1  10   2    5.30    1.20
   2 -10   2    1.30    0.40
   2 -10   2    1.40    0.40
   2  10   2    0.90    0.50
  -2  10  -2    1.00    0.30
  -2  10  -2    0.90    0.70
   2  10   2    1.80    0.40
   3 -10   2    0.90    0.60
   3 -10   2    0.10    0.30
   3 -10   2    0.30    0.30
  -3  10  -2    0.00    0.30
   3  10   2    0.60    0.50
   3  10   2    0.30    0.50
   4 -10   2    1.30    0.30
   4 -10   2    2.30    0.50
   4 -10   2    1.40    0.40
  -4  10  -2    2.00    0.40
   4  10   2    2.10    0.40
   4  10   2    2.40    0.60
   5 -10   2    2.50    0.30
   5 -10   2    2.40    0.40
   5 -10   2    2.60    0.40
   5  10   2    1.40    0.50
   5  10   2    2.20    0.40
  -5  10  -2    2.80    0.40
   6 -10   2    0.30    0.30
   6 -10   2    0.20    0.30
   6 -10   2    0.70    0.40
   6  10   2    1.20    0.60
  -6  10  -2    0.40    0.40
   6 -11  -2    0.40    0.20
   5 -11  -2   -0.30    0.40
   5  11  -2    0.40    0.50
   4 -11  -2    1.10    0.60
   4 -11  -2    1.10    0.30
  -4  11   2    0.80    0.70
  -4  11   2   -0.20    0.50
   4  11  -2    0.80    0.30
   3 -11  -2    0.00    0.50
  -3 -11   2    0.50    0.40
   3 -11  -2    0.20    0.30
  -3  11   2   -0.20    0.40
  -3  11   2    0.00    0.40
   3  11  -2   -0.40    0.40
  -3  11   2    0.50    0.50
   3  11  -2    0.60    0.40
  -2 -11   2    9.60    0.80
   2 -11  -2   10.40    1.00
   2 -11  -2   10.10    0.70
  -2  11   2   10.00    0.80
   2  11  -2    8.40    0.90
  -2  11   2    8.80    0.80
   2  11  -2   10.60    0.80
  -2  11   2    9.60    0.90
   2  11  -2    7.80    0.70
  -1  11   2    5.30    0.70
   1  11  -2    5.80    0.60
   1  11  -2    6.40    0.70
  -1  11   2    6.00    0.80
  -1  11   2    5.90    0.70
   1  11  -2    6.00    0.90
  -1  11   2    6.20    0.80
   0 -11   2    8.20    0.80
   0  11  -2    6.90    0.60
   0  11   2    6.50    0.80
   0  11  -2    7.40    0.90
   0  11  -2    7.90    0.70
   0  11   2    7.00    0.80
   1 -11   2   12.10    0.80
  -1  11  -2   13.30    0.80
   1  11   2   11.70    0.90
   1  11   2   13.50    1.00
   2 -11   2    0.70    0.30
   2 -11   2    0.60    0.30
   2  11   2    1.10    0.50
  -2  11  -2    1.20    0.40
  -2  11  -2    0.60    0.30
   2  11   2    0.00    0.40
   3 -11   2    0.00    0.30
   3 -11   2    0.00    0.30
   3  11   2    0.20    0.30
  -3  11  -2    0.00    0.30
   3  11   2    0.30    0.40
   4 -11   2    2.00    0.30
   4 -11   2    1.70    0.30
   4  11   2    1.70    0.40
  -4  11  -2    0.90    0.30
   4  11   2    1.50    0.40
   5 -11   2    0.70    0.30
   5 -11   2    1.30    0.30
   5  11   2    0.50    0.30
   4  12  -2    0.40    0.30
   3  12  -2    1.00    0.40
  -2 -12   2   -0.50    0.40
   2  12  -2    0.60    0.40
  -2  12   2   -0.30    0.40
  -1 -12   2    0.10    0.30
   1  12  -2    1.50    0.60
   1  12  -2   -0.40    0.30
  -1  12   2   -0.20    0.40
   0 -12   2    5.40    0.50
   0  12   2    4.80    0.70
   0  12  -2    5.20    0.60
   1 -12   2    5.10    0.70
  -1 -12  -2    4.50    0.60
   1  12   2    4.10    0.60
   2 -12   2    0.00    0.30
   2  12   2    0.20    0.40
   2  12   2   -0.10    0.50
   3 -12   2   -0.30    0.30
   3  12   2    0.00    0.40
   3  12   2   -0.10    0.30
   4  12   2    0.00    0.30
  11   0  -3   -0.30    0.30
 -10   0   3    0.10    0.30
  10   0  -3    0.00    0.40
 -10   0   3   -0.30    0.30
  10   0  -3    0.20    0.40
   9   0  -3   -0.10    0.40
  -9   0   3   -1.00    0.50
  -9   0   3   -0.50    0.30
   8   0  -3    1.10    2.00
   8   0  -3    0.00    0.40
   8   0  -3   -0.10    0.30
   8   0  -3   -0.30    0.30
   8   0  -3    0.90    1.30
  -8   0   3   -0.10    0.30
  -8   0   3   -0.30    0.30
   7   0  -3    0.10    0.30
   7   0  -3   -1.00    1.80
  -7   0   3   -0.40    0.30
  -7   0   3    0.10    0.30
   7   0  -3   -0.20    0.30
   6   0  -3    0.00    1.50
  -6   0   3   -0.30    0.30
   6   0  -3    0.10    0.30
   6   0  -3    1.00    0.40
   6   0  -3    0.80    0.30
  -6   0   3    0.30    0.30
   6   0  -3   -0.20    0.80
   5   0  -3    0.00    0.20
   5   0  -3    0.40    0.60
  -5   0   3    0.10    0.20
   5   0  -3    0.30    0.30
   4   0  -3    0.00    0.40
   3   0  -3    0.20    0.20
   2   0  -3   -0.10    0.20
   1   0  -3    0.10    0.20
   1   0  -3   -0.20    0.20
   0   0   3    0.20    0.20
   0   0  -3    0.00    0.20
   0   0  -3    0.30    0.10
   0   0   3    0.30    0.10
   0   0   3    0.40    0.20
   0   0  -3    0.10    0.20
   0   0  -3    0.00    0.10
   1   0   3    0.00    0.20
   1   0   3    0.20    0.20
  -1   0  -3    0.00    0.20
   1   0   3   -0.10    0.10
   2   0   3    0.20    0.20
   2   0   3    0.30    0.30
   2   0   3   -0.10    0.20
  -2   0  -3    0.30    0.30
   3   0   3    0.00    0.40
   4   0   3   -0.20    0.50
   4   0   3   -0.40    0.80
   5   0   3    0.10    0.80
   5   0   3   -0.20    0.30
   5   0   3    0.30    0.50
   5   0   3   -0.10    0.50
  -5   0  -3    0.10    0.40
   5   0   3   -0.60    0.30
  -5   0  -3   -0.10    0.30
   5   0   3   -0.10    0.30
   6   0   3    0.90    0.60
   6   0   3   -1.40    1.30
   6   0   3   -0.30    0.30
   6   0   3    0.00    0.70
  -6   0  -3    0.20    0.40
   7   0   3    0.30    0.40
   7   0   3    0.20    0.30
   7   0   3    1.00    1.20
  -7   0  -3   -0.30    0.30
   7   0   3   -0.10    0.30
  -7   0  -3    0.10    0.40
   8   0   3    0.10    0.40
  -8   0  -3   -0.10    0.30
  -8   0  -3    0.30    0.40
   8   0   3    0.00    0.30
   9   0   3   -0.10    0.30
  -9   0  -3    0.20    0.40
  -9   0  -3   -0.10    0.30
   9   0   3   -0.20    0.40
 -10   0  -3    0.20    0.30
  11  -1  -3    0.70    0.50
 -11  -1   3    0.40    0.20
  11   1  -3    0.80    0.30
 -10  -1   3    0.20    0.30
  10  -1  -3    0.20    0.30
  10  -1  -3    0.00    0.30
 -10  -1   3    0.50    0.30
 -10   1   3    0.40    0.30
  10   1  -3    0.80    0.40
 -10   1   3    0.40    0.30
  -9  -1   3   -0.20    0.30
   9  -1  -3    0.70    0.60
  -9  -1   3    0.20    0.60
   9  -1  -3    1.00    0.50
   9   1  -3    1.00    0.60
  -9   1   3   -0.30    0.30
   9   1  -3   -0.20    0.50
   8  -1  -3   16.00    2.40
  -8  -1   3   14.10    0.90
   8  -1  -3   16.00    1.00
   8  -1  -3   16.90    1.10
  -8  -1   3   16.00    1.00
   8  -1  -3   13.80    2.40
   8  -1  -3   15.60    0.90
  -8   1   3   15.10    0.90
   8   1  -3   16.60    1.10
   8   1  -3   15.70    0.90
   8   1  -3   14.10    2.70
   8   1  -3   15.70    2.40
  -8   1   3   15.90    0.90
   8   1  -3   17.50    1.00
  -7  -1   3   79.49    3.70
  -7  -1   3   84.09    3.70
   7  -1  -3   84.29    3.70
   7  -1  -3   84.19    4.50
   7  -1  -3   90.29    3.70
   7   1  -3   85.59    4.30
  -7   1   3   84.99    3.70
   7   1  -3   82.69    3.80
   7   1  -3   85.49    3.70
   7   1  -3   87.49    3.70
  -7   1   3   88.49    3.70
   7   1  -3   81.19    4.50
   6  -1  -3   49.80    2.20
   6  -1  -3   49.10    2.30
   6  -1  -3   51.39    2.20
  -6  -1   3   47.20    2.20
   6  -1  -3   47.50    2.90
   6   1  -3   48.60    2.70
   6   1  -3   49.60    2.30
  -6   1   3   49.20    2.20
   6   1  -3   50.59    2.20
   6   1  -3   49.90    2.90
  -6   1   3   52.69    2.30
   6   1  -3   50.89    2.20
   6   1  -3   53.29    2.30
  -6   1   3   48.80    2.20
   5  -1  -3  200.78    8.50
   5  -1  -3  195.08    8.90
  -5   1   3  204.08    8.60
   5   1  -3  201.48    8.50
  -5   1   3  234.58    8.70
   5   1  -3  217.28    8.60
   5   1  -3  216.68    8.70
   5   1  -3  199.08    8.90
  -5   1   3  187.68    8.50
   5   1  -3  212.48    9.10
   4   1  -3   10.20    0.90
   4   1  -3   10.10    1.10
   3  -1  -3  458.25   20.30
   3   1  -3  527.95   20.40
   3   1  -3  495.85   20.30
   2  -1  -3   53.59    2.50
   2   1  -3   58.99    2.70
   2   1  -3   58.89    2.50
  -1  -1   3 1244.18   50.69
   0  -1   3   14.00    0.90
   0  -1   3   15.60    0.80
   0  -1  -3   16.90    0.70
   0  -1  -3   14.40    0.90
   0  -1  -3   14.30    0.70
   0   1  -3   15.00    0.90
   0   1  -3   15.90    0.80
   0   1   3   16.60    0.70
   1  -1   3    4.80    0.50
   1  -1   3    4.40    0.50
  -1  -1  -3    4.60    0.50
  -1  -1  -3    3.30    0.40
   1   1   3    4.40    0.30
   1   1   3    5.10    0.40
  -1   1  -3    5.60    0.60
  -2  -1  -3   78.69    3.70
   2  -1   3   99.99    4.00
   2  -1   3   82.59    3.70
   2   1   3   84.09    3.70
  -2   1  -3   91.99    3.90
   2   1   3   86.99    3.70
   2   1   3   78.19    3.70
   3  -1   3    9.40    0.80
   3  -1   3   11.30    1.20
   3   1   3   10.00    0.70
   3   1   3    9.80    0.80
   3   1   3   10.50    0.80
   4  -1   3   10.70    1.20
   4   1   3   12.10    1.20
   4   1   3   11.50    0.90
   4   1   3   13.10    1.10
  -5  -1  -3   84.29    4.10
   5  -1   3   93.49    4.70
   5  -1   3   99.09    4.10
   5  -1   3   99.19    4.10
   5  -1   3  102.89    4.10
  -5   1  -3   97.39    4.10
   5   1   3  102.09    4.10
   5   1   3  103.39    4.50
   5   1   3   88.99    4.60
   5   1   3  102.19    4.20
  -5   1  -3   95.49    4.10
   5   1   3   97.89    4.10
   6  -1   3    0.80    0.30
   6  -1   3    1.30    1.20
  -6  -1  -3    0.50    0.40
   6  -1   3    0.40    0.40
   6  -1   3    0.20    0.30
   6  -1   3    0.60    0.40
   6  -1   3   -1.40    0.80
   6  -1   3   -0.20    0.60
   6   1   3    0.40    0.50
   6   1   3   -0.40    0.70
  -6   1  -3    0.20    0.30
   6   1   3    0.30    0.30
  -6   1  -3    0.10    0.30
   7  -1   3   14.20    1.00
   7  -1   3   15.10    0.90
  -7  -1  -3   12.30    0.90
   7  -1   3   13.90    0.90
   7  -1   3   13.20    1.70
  -7  -1  -3   14.00    0.90
   7  -1   3   13.20    1.00
   7   1   3   15.60    0.90
  -7   1  -3   14.20    0.90
   7   1   3   12.70    2.00
  -7   1  -3   14.60    0.90
   7   1   3   13.60    1.10
  -8  -1  -3    2.20    0.40
   8  -1   3    1.20    0.50
  -8  -1  -3    2.10    0.40
   8  -1   3    1.80    0.40
  -8   1  -3    2.30    0.40
  -8   1  -3    2.10    0.40
   8   1   3    2.50    0.40
   8   1   3    2.60    0.40
   9  -1   3   28.10    1.40
  -9  -1  -3   28.50    1.40
  -9  -1  -3   26.90    1.40
  -9   1  -3   27.20    1.40
  -9   1  -3   28.10    1.40
   9   1   3   26.20    1.40
   9   1   3   29.80    1.40
 -10  -1  -3    1.90    0.30
 -10   1  -3    1.50    0.30
  10   1   3    1.70    0.30
 -11  -2   3    0.00    0.20
 -11   2   3    0.10    0.30
  11   2  -3    0.00    0.20
  10  -2  -3    0.90    0.40
 -10  -2   3    0.30    0.30
 -10  -2   3    1.00    0.30
  10  -2  -3    1.00    0.30
 -10   2   3    1.10    0.30
  10   2  -3    0.30    0.30
   9  -2  -3   -0.70    0.40
   9  -2  -3   -0.10    0.40
  -9  -2   3    0.30    0.60
   9  -2  -3    1.60    0.70
   9   2  -3    0.40    0.40
   9   2  -3   -0.60    0.40
  -9   2   3    0.20    0.30
   8  -2  -3    2.50    0.40
  -8  -2   3    2.20    0.50
   8  -2  -3    4.30    1.90
   8  -2  -3    2.60    0.40
  -8  -2   3    3.00    0.50
   8  -2  -3    2.40    0.50
  -8   2   3    2.70    0.40
   8   2  -3    1.20    1.40
   8   2  -3    1.90    0.40
  -8   2   3    2.50    0.40
   8   2  -3    2.20    0.40
   8   2  -3    2.60    0.50
  -7  -2   3    1.50    0.40
   7  -2  -3    1.40    0.40
   7  -2  -3    1.80    1.30
   7  -2  -3    0.80    0.30
   7  -2  -3    1.20    0.50
   7   2  -3    1.10    0.40
  -7   2   3    0.80    0.30
   7   2  -3    1.20    0.40
   7   2  -3    2.20    1.10
   7   2  -3    1.40    0.40
  -7   2   3    1.00    0.40
   6   2  -3    1.10    0.70
   5  -2  -3   75.49    3.30
   5  -2  -3   75.59    3.80
   5   2  -3   80.39    3.90
   5   2  -3   78.99    3.30
   5   2  -3   74.39    3.30
   5   2  -3   76.29    3.60
  -5   2   3   72.39    3.30
  -5   2   3   78.69    3.40
  -5   2   3   78.89    3.30
   5   2  -3   72.39    3.40
   5   2  -3   75.79    3.30
   5   2  -3   82.49    3.70
   4  -2  -3  117.39    5.40
   4   2  -3  125.99    5.40
   4   2  -3  129.29    5.50
   4   2  -3  118.99    5.30
   3  -2  -3    2.10    0.40
   3   2  -3    1.80    0.40
   3   2  -3    1.90    0.40
   3   2  -3    1.40    0.30
   2  -2  -3  196.38    9.00
   2   2  -3  230.88    9.10
   2   2  -3  226.18    9.20
   2   2  -3  216.88    9.00
   1  -2  -3  284.07   12.80
   1   2  -3  338.17   12.90
  -1   2   3  311.27   12.90
   1   2  -3  315.67   13.00
   1   2  -3  319.57   12.80
   0  -2   3  182.48    6.70
   0  -2   3  157.58    7.00
   0  -2   3  172.28    6.80
   0   2   3  158.28    6.80
   0   2  -3  160.88    6.80
   0   2  -3  160.38    6.70
   0   2  -3  151.28    6.90
  -1  -2  -3  141.59    5.90
  -1  -2  -3  126.19    5.80
   1  -2   3  146.79    6.00
   1  -2   3  140.29    6.20
  -1   2  -3  141.99    6.10
   1   2   3  146.09    5.90
   2  -2   3   15.60    1.10
   2  -2   3   17.50    1.30
   2   2   3   16.90    0.90
   2   2   3   17.80    0.80
   3  -2   3  105.49    4.90
   3   2   3  116.99    4.80
   3   2   3  107.69    4.70
   4  -2   3   20.40    1.60
   4   2   3   22.20    1.40
  -4   2  -3   25.00    1.20
   4   2   3   22.10    1.50
   5  -2   3   34.80    1.70
   5  -2   3   33.40    1.60
   5  -2   3   35.00    1.60
   5  -2   3   33.70    1.60
   5  -2   3   31.30    2.30
  -5   2  -3   33.20    1.60
   5   2   3   32.90    1.60
  -5   2  -3   33.20    1.60
   5   2   3   34.10    1.70
   5   2   3   31.10    1.90
   5   2   3   33.70    1.50
   6  -2   3    6.40    1.60
   6  -2   3    6.90    0.60
   6  -2   3    6.60    0.60
  -6  -2  -3    7.20    1.00
  -6  -2  -3    6.20    0.60
   6  -2   3    7.40    0.70
   6   2   3    5.80    0.60
   6   2   3    6.30    1.10
  -6   2  -3    6.00    0.60
   6   2   3    5.70    1.00
   7  -2   3   10.00    0.80
  -7  -2  -3   10.00    0.80
   7  -2   3   10.40    0.80
   7  -2   3    7.10    2.70
   7  -2   3    8.90    0.70
   7  -2   3    7.70    1.70
  -7  -2  -3    9.70    0.80
   7   2   3   10.30    1.00
  -7   2  -3   10.80    0.80
   7   2   3    8.50    1.50
   7   2   3   10.00    0.80
  -7   2  -3   10.20    0.70
   8  -2   3   31.30    1.50
   8  -2   3   29.80    1.60
  -8  -2  -3   30.80    1.50
  -8  -2  -3   27.60    1.50
   8  -2   3   28.20    1.40
   8   2   3   30.20    1.50
   8   2   3   29.90    1.50
  -8   2  -3   28.60    1.50
  -8   2  -3   30.80    1.50
   9  -2   3    0.30    0.30
  -9  -2  -3   -0.30    0.40
  -9  -2  -3    0.20    0.30
   9   2   3    0.20    0.30
   9   2   3    0.20    0.30
  -9   2  -3    0.30    0.30
 -10  -2  -3    0.00    0.30
  10   2   3    0.40    0.40
 -10   2  -3    0.50    0.30
 -10  -3   3   26.30    1.30
  10  -3  -3   32.50    1.60
  10  -3  -3   26.00    1.30
  10   3  -3   26.80    1.40
   9  -3  -3   13.30    1.00
  -9  -3   3   14.20    1.00
  -9  -3   3   13.50    0.90
   9  -3  -3   14.30    0.90
   9  -3  -3   14.10    0.90
  -9   3   3   11.40    0.80
  -9   3   3   13.90    0.80
   9   3  -3   14.90    1.00
   9   3  -3   13.90    0.90
   8  -3  -3   13.50    2.70
   8  -3  -3   19.60    1.10
  -8  -3   3   18.30    1.10
   8  -3  -3   21.80    1.20
   8   3  -3   16.80    2.60
   8   3  -3   19.20    1.10
  -8   3   3   19.40    1.10
  -8   3   3   20.10    1.10
   8   3  -3   19.90    1.10
   8   3  -3   19.70    1.20
   7  -3  -3    2.40    0.50
   7  -3  -3    1.20    1.40
   7  -3  -3    3.60    0.50
   7  -3  -3    3.30    0.50
   7   3  -3    5.70    1.90
   7   3  -3    3.00    0.50
   7   3  -3    3.60    1.20
   7   3  -3    3.40    0.50
  -7   3   3    3.10    0.40
  -7   3   3    3.30    0.50
   7   3  -3    2.70    0.50
  -6  -3   3    0.30    0.60
   6  -3  -3    1.20    1.00
   6  -3  -3    0.00    0.60
   6  -3  -3    0.30    0.40
  -6   3   3    0.30    0.30
   6   3  -3    0.40    0.60
   6   3  -3    0.30    0.90
   6   3  -3   -0.20    0.30
  -6   3   3    0.10    0.20
  -5   3   3    2.90    0.50
   4  -3  -3  162.78    7.40
   4   3  -3  171.08    7.30
   4   3  -3  177.78    7.40
   3  -3  -3    4.70    0.80
   3   3  -3    4.40    0.50
   3   3  -3    5.40    0.70
   3   3  -3    6.10    0.80
   2  -3  -3  121.39    5.50
  -2  -3   3  113.49    5.70
   2   3  -3  134.69    5.40
   2   3  -3  134.99    5.60
   2   3  -3  138.59    5.50
   1  -3  -3   76.19    3.40
  -1  -3   3   81.09    3.80
   1   3  -3   82.49    3.40
   1   3  -3   84.89    3.50
   1   3  -3   79.09    3.70
  -1   3   3   78.09    3.50
   0  -3  -3    0.20    0.20
   0  -3  -3    0.00    0.10
   0  -3   3    0.10    0.50
   0  -3   3    0.00    0.30
   0   3  -3   -0.40    0.20
   0   3   3    0.40    0.20
   1  -3   3   79.19    3.80
  -1  -3  -3   76.39    3.40
   1  -3   3   79.69    3.50
  -1   3  -3   74.79    3.70
   1   3   3   82.19    3.40
   2  -3   3  101.69    4.60
   2   3   3  107.09    4.50
   3  -3   3   78.69    3.90
   3   3   3   87.19    3.70
   4  -3   3    1.30    0.70
   4  -3   3    0.80    0.30
   4  -3   3    0.30    0.30
   4  -3   3    0.80    0.30
   4   3   3    1.10    0.30
   4   3   3    0.80    0.40
  -4   3  -3    0.60    0.30
   4   3   3    1.20    0.30
   4   3   3    1.00    0.40
   5  -3   3    4.70    0.50
   5  -3   3    5.00    0.50
   5  -3   3    4.10    0.50
   5  -3   3    3.70    0.60
   5  -3   3    3.80    1.20
   5   3   3    6.30    0.90
   5   3   3    4.70    0.80
  -5   3  -3    4.10    0.50
   5   3   3    5.10    0.50
   5   3   3    4.30    0.50
  -5   3  -3    4.90    0.50
   5   3   3    3.90    0.60
   6  -3   3    2.90    0.50
   6  -3   3    5.00    1.60
   6  -3   3    3.30    0.60
   6   3   3    3.40    0.50
   6   3   3    2.80    1.00
  -6   3  -3    3.10    0.50
  -7  -3  -3   21.60    1.30
   7  -3   3   23.90    1.30
   7  -3   3   22.00    3.30
   7  -3   3   24.10    1.20
   7  -3   3   24.20    3.10
   7  -3   3   23.60    1.30
  -7  -3  -3   20.60    1.30
   7   3   3   23.90    1.30
   7   3   3   25.10    1.40
   7   3   3   21.90    2.40
  -7   3  -3   22.50    1.20
  -7   3  -3   25.20    1.30
  -8  -3  -3   41.40    2.00
   8  -3   3   42.80    2.00
   8   3   3   43.90    2.00
   8   3   3   42.50    2.00
  -8   3  -3   45.00    2.00
   9  -3   3    1.00    0.50
  -9  -3  -3    1.10    0.40
  -9  -3  -3    0.60    0.40
  -9   3  -3    1.90    0.50
   9   3   3    1.70    0.40
  -9   3  -3    1.20    0.30
   9   3   3    1.30    0.30
 -10  -3  -3    0.30    0.20
 -10   3  -3    0.70    0.30
  10   3   3   -0.20    0.30
 -10  -4   3    5.50    0.50
 -10  -4   3    4.80    0.50
  10  -4  -3    5.00    0.60
  10  -4  -3    5.40    0.50
  10   4  -3    5.20    0.50
  10   4  -3    6.90    0.60
  -9  -4   3    0.20    0.30
   9  -4  -3    0.10    0.30
   9  -4  -3   -0.20    0.30
  -9  -4   3    0.30    0.40
  -9   4   3   -0.40    0.40
   9   4  -3   -0.20    0.30
   9   4  -3    0.00    0.40
  -8  -4   3    0.70    0.40
   8  -4  -3    0.50    0.30
  -8   4   3    0.60    0.30
   8   4  -3    0.80    0.30
   8   4  -3    0.60    0.40
   7  -4  -3   26.60    1.30
   7  -4  -3   25.00    1.60
   7  -4  -3   22.80    2.90
   7   4  -3   26.80    1.40
  -7   4   3   26.40    1.30
   7   4  -3   22.10    2.30
   7   4  -3   23.80    1.30
   7   4  -3   26.90    1.30
  -6  -4   3   40.20    2.20
   6   4  -3   40.60    2.50
   6   4  -3   40.40    1.90
   6   4  -3   45.20    2.00
   6   4  -3   41.30    3.00
  -6   4   3   41.70    2.00
  -5  -4   3    6.30    0.80
   5  -4  -3    7.00    0.60
   5  -4  -3    6.40    1.10
   5   4  -3    8.00    1.10
  -5   4   3    7.30    0.60
   5   4  -3    5.80    0.70
  -5   4   3    9.20    1.30
   5   4  -3    7.30    0.70
   5   4  -3    7.30    1.10
  -5   4   3    6.90    0.70
   5   4  -3    7.70    0.60
   5   4  -3    7.50    0.80
   5   4  -3    6.60    1.00
  -5   4   3    9.10    0.90
   5   4  -3    8.10    0.60
   4  -4  -3  155.18    6.80
   4  -4  -3  153.88    7.20
   4   4  -3  159.88    6.90
   4   4  -3  154.48    6.80
  -4   4   3  177.08    6.80
  -4   4   3  168.18    6.90
   4   4  -3  175.48    7.00
   4   4  -3  179.78    7.20
  -4   4   3  166.88    6.90
   4   4  -3  162.28    6.80
   4   4  -3  150.18    6.80
   4   4  -3  158.08    6.80
   3  -4  -3    6.90    0.90
   3   4  -3    7.80    0.80
   3   4  -3    8.80    0.80
  -2  -4   3    4.60    1.00
   2  -4  -3    4.70    0.60
   2   4  -3    4.80    0.60
   2   4  -3    5.00    0.80
   2   4  -3    5.00    0.50
  -1  -4   3   23.20    1.20
   1  -4  -3   19.60    1.10
  -1  -4   3   20.50    1.70
   1   4  -3   21.10    1.40
   1   4  -3   22.10    1.20
   1   4  -3   21.60    1.10
  -1   4   3   21.30    1.20
   0  -4   3    9.40    0.80
   0  -4  -3    9.20    0.90
   0  -4   3    7.50    1.20
   0  -4  -3    8.60    0.60
   0   4  -3    8.50    0.90
   0   4   3    8.30    0.70
   0   4  -3    8.20    0.60
  -1  -4  -3    2.60    0.50
   1  -4   3    3.10    0.50
  -1  -4  -3    1.70    0.70
   1   4   3    2.10    0.40
   2  -4   3   42.40    2.30
   2   4   3   45.50    2.10
   3  -4   3   87.39    3.70
   3  -4   3   82.79    4.20
   3  -4   3   86.89    3.70
   3   4   3   86.29    3.90
   3   4   3   85.39    3.80
   3   4   3   88.49    3.70
  -3   4  -3   88.89    3.70
   4  -4   3   15.80    0.90
   4  -4   3   14.30    1.60
   4  -4   3   16.20    0.90
   4  -4   3   16.30    0.80
   4   4   3   14.30    1.00
   4   4   3   14.40    1.20
  -4   4  -3   16.30    0.90
   4   4   3   12.80    1.10
  -4   4  -3   17.40    0.90
   4   4   3   13.10    0.90
   5  -4   3   73.59    3.20
   5  -4   3   67.99    4.00
   5   4   3   70.99    3.40
   5   4   3   71.49    3.20
   5   4   3   76.19    3.60
  -5   4  -3   78.39    3.20
   5   4   3   73.49    3.30
   6  -4   3    4.20    0.60
   6  -4   3    5.50    0.60
   6   4   3    4.20    0.60
   6   4   3    3.50    1.10
  -6   4  -3    5.60    0.60
  -6   4  -3    3.90    0.60
   6   4   3    4.80    0.70
  -7  -4  -3   37.00    1.90
   7  -4   3   40.40    1.90
   7  -4   3   40.80    1.90
   7  -4   3   41.90    1.90
  -7  -4  -3   38.70    1.90
  -7   4  -3   41.50    1.90
   7   4   3   34.60    3.00
   7   4   3   43.10    2.00
   7   4   3   40.20    1.90
   8  -4   3    0.00    0.30
  -8  -4  -3   -0.60    0.40
  -8  -4  -3   -0.30    0.40
   8  -4   3    0.20    0.40
   8   4   3    0.30    0.30
   8   4   3    0.20    0.60
   8   4   3    0.30    0.40
  -8   4  -3    0.20    0.30
   9  -4   3    1.30    0.50
  -9  -4  -3    1.80    0.40
  -9  -4  -3    1.50    0.30
   9  -4   3    1.50    0.40
   9   4   3    1.90    0.30
   9   4   3    2.00    0.40
  -9   4  -3    2.60    0.50
  -9   4  -3    1.70    0.30
 -10  -4  -3    0.50    0.30
  10   4   3    1.20    0.40
  10  -5  -3    2.40    0.40
 -10  -5   3    3.00    0.40
 -10  -5   3    3.50    0.40
  10  -5  -3    3.30    0.50
  10   5  -3    3.30    0.40
 -10   5   3    3.10    0.40
  10   5  -3    3.50    0.40
   9  -5  -3    0.90    0.30
   9  -5  -3    1.60    0.30
  -9  -5   3    0.80    0.30
  -9  -5   3    1.20    0.40
   9   5  -3    1.60    0.40
  -9   5   3    0.40    0.50
  -8  -5   3   15.60    1.30
   8   5  -3   18.40    1.30
  -8   5   3   20.00    1.10
   8   5  -3   16.20    1.10
   7  -5  -3    1.60    0.30
   7  -5  -3    1.10    2.00
   7   5  -3    1.60    0.40
   7   5  -3    1.50    0.40
   7   5  -3    2.20    1.40
  -7   5   3    1.00    0.40
   6  -5  -3   54.59    3.60
  -6  -5   3   49.80    3.00
   6  -5  -3   54.39    2.50
  -6   5   3   56.09    2.70
   6   5  -3   58.59    2.60
   6   5  -3   59.09    3.20
   6   5  -3   55.59    2.60
   6   5  -3   55.99    2.50
   6   5  -3   55.49    2.60
   5  -5  -3   17.20    1.20
  -5  -5   3   18.90    1.20
   5  -5  -3   18.70    2.00
   5   5  -3   16.90    1.20
   5   5  -3   20.00    2.10
   5   5  -3   17.70    1.10
   5   5  -3   18.00    1.10
   5   5  -3   18.40    1.00
  -5   5   3   18.90    1.20
   5   5  -3   19.60    1.60
   5   5  -3   18.20    1.10
  -5   5   3   19.30    1.20
   5   5  -3   19.80    1.20
   4  -5  -3   50.29    2.90
   4  -5  -3   52.59    2.30
  -4  -5   3   55.19    2.40
   4   5  -3   45.60    2.30
  -4   5   3   55.39    2.40
  -4   5   3   53.19    2.50
   4   5  -3   53.89    2.70
  -4   5   3   53.49    2.50
   4   5  -3   52.69    2.40
   4   5  -3   57.89    2.80
   4   5  -3   54.59    2.50
   4   5  -3   50.59    2.40
   4   5  -3   52.99    2.40
   3  -5  -3  131.89    6.00
  -3  -5   3  135.49    5.70
   3   5  -3  129.89    5.70
   3   5  -3  135.79    5.80
   3   5  -3  130.99    5.70
  -3   5   3  139.59    5.70
   3   5  -3  142.39    6.00
  -3   5   3  137.29    5.80
   3   5  -3  128.99    5.70
  -3   5   3  139.39    5.80
   3   5  -3  142.29    5.90
  -2  -5   3  442.76   19.60
   2  -5  -3  448.86   19.00
   2   5  -3  471.15   18.90
   2   5  -3  475.25   19.00
   1  -5  -3   38.90    2.00
  -1  -5   3   33.90    3.10
  -1  -5   3   42.30    2.00
  -1   5   3   38.80    2.00
   1   5  -3   41.30    1.90
   0  -5  -3   12.10    0.90
   0  -5  -3   11.10    1.60
   0  -5   3   13.70    1.10
   0   5  -3   12.90    0.90
   0   5   3   12.50    0.90
   1  -5   3   18.60    1.40
  -1  -5  -3   20.90    1.10
   1   5   3   18.40    1.20
   2  -5   3   56.09    2.40
   2  -5   3   57.29    2.40
   2  -5   3   55.99    2.90
   2   5   3   52.69    2.40
  -2   5  -3   51.99    2.50
  -2   5  -3   55.29    2.40
   2   5   3   53.89    2.50
   2   5   3   53.09    2.50
   2   5   3   53.39    2.50
   2   5   3   56.09    2.60
  -2   5  -3   55.19    2.40
   3  -5   3    4.80    0.50
   3  -5   3    4.70    1.00
   3  -5   3    5.50    0.50
  -3   5  -3    5.40    0.60
  -3   5  -3    6.30    0.50
   3   5   3    5.80    0.70
   3   5   3    5.20    0.60
  -3   5  -3    5.00    0.70
   3   5   3    7.20    0.80
   3   5   3    4.70    0.50
   3   5   3    6.00    0.70
   4  -5   3  112.49    5.90
   4  -5   3  126.09    5.20
   4  -5   3  124.09    5.20
   4   5   3  125.59    5.40
  -4   5  -3  127.69    5.20
   4   5   3  124.49    5.30
   4   5   3  118.59    5.20
  -4   5  -3  122.69    5.30
   4   5   3  128.59    5.60
   5  -5   3   20.00    1.10
   5  -5   3   21.80    1.10
   5  -5   3   21.40    2.50
  -5   5  -3   20.50    1.10
   5   5   3   19.20    1.20
   5   5   3   17.50    1.70
   6  -5   3  155.08    6.30
   6  -5   3  135.49    7.80
   6  -5   3  150.08    6.40
   6   5   3  157.18    6.30
   6   5   3  152.18    6.40
  -6   5  -3  155.28    6.30
   6   5   3  151.18    7.00
   7  -5   3   16.40    0.90
   7  -5   3   16.20    1.00
  -7  -5  -3   13.80    1.00
   7   5   3   16.30    1.00
  -7   5  -3   15.10    0.90
  -7   5  -3   16.00    1.00
   7   5   3   14.10    1.10
   7   5   3   16.50    0.90
  -8  -5  -3    3.20    0.50
   8  -5   3    2.10    0.40
  -8  -5  -3    1.90    0.40
   8  -5   3    2.30    0.40
   8   5   3    2.30    0.40
   8   5   3    2.50    0.40
  -8   5  -3    3.00    0.50
   8   5   3    4.00    0.60
  -8   5  -3    3.20    0.50
  -9  -5  -3   -0.20    0.30
   9  -5   3    0.20    0.30
  -9  -5  -3    0.20    0.40
   9  -5   3   -0.30    0.40
  -9   5  -3   -0.20    0.30
   9   5   3    0.20    0.30
  -9   5  -3   -0.20    0.40
   9  -6  -3    0.10    0.30
  -9  -6   3    0.20    0.30
   9  -6  -3   -0.10    0.20
  -9  -6   3    0.40    0.30
   9   6  -3    0.00    0.30
  -9   6   3    0.20    0.30
   8  -6  -3    0.10    0.30
  -8  -6   3    0.10    0.40
   8  -6  -3    0.10    0.30
   8   6  -3    0.20    0.40
  -8   6   3    0.40    0.40
   7  -6  -3   13.80    0.80
   7   6  -3   14.00    0.80
   7   6  -3   14.60    1.00
  -7   6   3   13.10    0.90
   6  -6  -3   52.89    2.30
   6  -6  -3   50.69    3.80
   6   6  -3   51.19    2.50
  -6   6   3   51.99    2.50
  -6   6   3   52.89    2.40
   6   6  -3   50.49    2.40
   6   6  -3   54.59    2.50
   6   6  -3   54.59    3.30
   6   6  -3   52.69    2.50
   5  -6  -3   17.80    0.90
   5  -6  -3   16.90    2.20
   5   6  -3   16.40    1.10
  -5   6   3   17.10    1.10
   5   6  -3   16.60    1.10
  -5   6   3   17.40    1.10
   5   6  -3   15.80    1.10
   5   6  -3   16.70    1.10
   5   6  -3   17.20    1.70
  -5   6   3   16.80    1.10
  -4  -6   3   10.90    0.90
   4  -6  -3   11.40    1.60
   4  -6  -3   12.10    0.80
  -4   6   3   12.20    0.90
   4   6  -3   12.80    1.30
  -4   6   3   12.60    1.00
   4   6  -3   11.50    0.80
   3  -6  -3   11.20    1.50
   3  -6  -3    9.00    0.80
   3   6  -3   12.60    1.00
   3   6  -3   10.80    0.80
   3   6  -3   11.00    0.90
   3   6  -3   12.40    1.10
   3   6  -3   10.10    1.30
   3   6  -3   11.60    0.70
   3   6  -3   11.50    0.80
  -3   6   3    9.10    1.20
  -3   6   3   12.10    0.90
  -3   6   3   13.10    1.00
  -3   6   3   12.10    0.80
   2  -6  -3    5.80    0.90
  -2  -6   3    8.60    1.00
  -2  -6   3    4.50    0.60
  -2  -6   3    5.40    0.60
   2   6  -3    4.40    0.70
   2   6  -3    4.90    0.70
   2   6  -3    5.00    0.70
  -2   6   3    5.30    0.80
   2   6  -3    6.20    0.50
   2   6  -3    6.40    0.60
   2   6  -3    6.10    0.90
  -2   6   3    6.70    0.90
  -2   6   3    5.80    0.70
  -2   6   3    6.90    0.60
  -2   6   3    5.10    0.60
  -1  -6   3   39.30    1.80
  -1  -6   3   42.90    2.20
   1  -6  -3   41.70    2.10
  -1  -6   3   40.70    1.80
   1   6  -3   37.70    1.90
  -1   6   3   40.50    2.20
   1   6  -3   42.90    2.10
  -1   6   3   36.90    1.90
  -1   6   3   39.50    1.90
   1   6  -3   38.70    1.80
   1   6  -3   43.60    2.00
   1   6  -3   38.60    2.00
  -1   6   3   40.80    2.00
   0  -6   3    7.20    0.90
   0  -6   3    6.80    0.50
   0  -6  -3    4.70    0.70
   0   6   3    5.90    0.90
   0   6  -3    6.50    0.90
   0   6  -3    5.00    0.60
   0   6  -3    4.80    0.60
   0   6   3    5.00    0.70
   0   6   3    5.90    0.60
   0   6  -3    6.10    0.50
   0   6   3    4.50    0.70
   0   6   3    5.10    0.70
   1  -6   3    3.50    0.50
   1  -6   3    4.00    0.70
   1  -6   3    4.90    0.50
  -1  -6  -3    4.90    0.80
   1   6   3    3.70    0.60
   1   6   3    3.70    0.70
  -1   6  -3    3.80    0.50
  -1   6  -3    5.20    0.50
   1   6   3    6.40    0.90
   1   6   3    4.80    0.70
  -1   6  -3    4.20    0.60
   1   6   3    4.50    0.50
  -1   6  -3    4.20    0.50
   1   6   3    3.80    0.60
   2  -6   3    3.90    0.80
   2  -6   3    5.20    0.50
   2  -6   3    6.00    0.60
  -2  -6  -3    4.30    0.70
   2   6   3    4.90    0.60
  -2   6  -3    4.80    0.60
  -2   6  -3    5.80    0.50
   2   6   3    5.20    0.50
   2   6   3    4.80    0.60
   2   6   3    4.60    0.70
  -2   6  -3    4.80    0.60
  -2   6  -3    5.60    0.70
   2   6   3    5.00    0.90
   2   6   3    6.30    0.70
   3  -6   3    5.40    0.50
   3  -6   3    6.00    0.60
   3  -6   3    4.40    1.20
   3   6   3    5.40    0.80
   3   6   3    5.00    0.70
   3   6   3    4.70    0.80
   3   6   3    5.40    0.80
   3   6   3    5.20    0.70
  -3   6  -3    4.90    0.60
  -3   6  -3    5.10    0.50
  -3   6  -3    4.30    0.70
  -3   6  -3    6.60    0.70
  -4   6  -3   82.29    3.40
  -4   6  -3   75.29    3.50
   4   6   3   76.99    3.70
   5  -6   3  113.69    6.60
   5  -6   3  125.19    5.30
   5  -6   3  131.39    5.30
   5   6   3  123.79    5.20
  -5   6  -3  127.59    5.40
  -5   6  -3  131.39    5.30
   5   6   3  126.59    5.50
   5   6   3  124.89    5.40
   5   6   3  119.99    5.90
   6  -6   3    8.40    0.70
   6  -6   3    8.30    0.60
   6  -6   3    4.90    2.50
  -6   6  -3    7.10    0.60
   6   6   3    8.00    0.60
   6   6   3    6.80    0.70
   6   6   3    6.90    1.00
  -6   6  -3    8.10    0.80
   6   6   3    7.30    0.80
   6   6   3    7.00    1.60
   7  -6   3    0.10    0.40
  -7  -6  -3    0.20    0.40
  -7   6  -3    0.50    0.60
   7   6   3   -0.10    0.40
   7   6   3   -0.50    0.30
   7   6   3    0.80    0.50
  -7   6  -3    0.10    0.30
   8  -6   3    0.30    0.30
  -8  -6  -3    0.20    0.30
   8  -6   3    0.30    0.30
  -8  -6  -3    0.90    0.40
  -8   6  -3    1.00    0.40
   8   6   3    0.40    0.50
   8   6   3    0.60    0.30
  -8   6  -3    0.90    0.40
   9  -6   3    2.10    0.30
  -9   6  -3    1.70    0.30
   9   6   3    3.00    0.40
  -9  -7   3    0.80    0.30
   9  -7  -3    0.90    0.30
   9  -7  -3    0.70    0.30
  -9  -7   3    0.30    0.30
   9   7  -3    0.70    0.20
   9   7  -3    1.10    0.30
  -9   7   3    0.80    0.20
   8  -7  -3   12.40    0.70
  -8  -7   3    9.70    0.70
   8  -7  -3   10.30    0.70
  -8   7   3   10.10    0.70
   8   7  -3   10.70    0.70
   7  -7  -3    5.00    0.60
   7   7  -3    3.00    0.60
  -7   7   3    3.60    0.60
  -7   7   3    4.70    0.60
   7   7  -3    5.30    0.70
   6  -7  -3   50.89    4.80
   6  -7  -3   61.99    2.60
  -6   7   3   57.99    2.60
  -6   7   3   59.09    2.60
   6   7  -3   58.09    2.60
   6   7  -3   56.19    4.70
   6   7  -3   54.59    2.60
   6   7  -3   57.39    2.70
  -6   7   3   58.29    2.70
   5  -7  -3   10.10    2.00
   5  -7  -3   14.20    0.80
  -5  -7   3   14.00    1.10
   5   7  -3   12.90    0.90
  -5   7   3   12.80    0.90
   5   7  -3   12.90    1.00
  -5   7   3   15.10    1.10
   5   7  -3   14.30    1.00
  -5   7   3   14.50    0.90
   5   7  -3   12.70    1.60
   5   7  -3   13.10    1.10
   4  -7  -3    4.70    0.60
   4  -7  -3    4.60    1.40
  -4  -7   3    4.70    0.70
  -4   7   3    4.30    0.70
  -4   7   3    3.90    0.60
   4   7  -3    4.10    0.70
   4   7  -3    4.20    1.10
   4   7  -3    4.10    0.70
   4   7  -3    4.00    0.70
  -4   7   3    4.30    0.50
  -3  -7   3    5.20    1.10
   3  -7  -3    7.10    1.30
   3  -7  -3    7.40    0.70
  -3   7   3    6.60    0.60
   3   7  -3    7.40    0.70
   3   7  -3    6.00    1.00
  -3   7   3    6.80    1.10
  -3   7   3    7.40    0.70
   3   7  -3    5.70    0.80
   3   7  -3    7.10    0.80
  -3   7   3    7.20    0.80
   3   7  -3    7.30    0.60
  -3   7   3    8.00    0.90
  -2  -7   3    1.00    0.50
   2  -7  -3    0.40    0.80
  -2  -7   3    0.70    0.70
   2   7  -3    1.80    0.50
  -2   7   3    1.00    0.50
  -2   7   3    0.80    0.30
   2   7  -3    0.90    0.70
  -2   7   3    0.80    0.30
   2   7  -3    0.40    0.50
   2   7  -3    1.00    0.40
  -2   7   3    2.00    0.60
   2   7  -3    0.60    0.30
   1  -7  -3   29.50    2.00
  -1  -7   3   31.20    2.10
  -1  -7   3   30.80    1.50
  -1  -7   3   29.50    1.50
   1   7  -3   31.20    1.50
  -1   7   3   33.30    1.60
  -1   7   3   29.90    1.60
   1   7  -3   30.20    1.60
  -1   7   3   30.60    1.60
   1   7  -3   30.50    1.60
  -1   7   3   28.70    1.60
  -1   7   3   30.20    1.40
   1   7  -3   28.20    1.50
   1   7  -3   30.70    1.90
   0  -7   3   54.09    2.40
   0  -7   3   51.29    3.00
   0  -7  -3   54.09    2.80
   0   7  -3   54.49    2.40
   0   7   3   54.89    2.50
   0   7   3   53.49    2.90
   0   7   3   54.79    2.50
   0   7  -3   51.19    2.60
   0   7   3   53.49    2.50
   0   7   3   59.39    2.50
   0   7  -3   53.69    2.40
   0   7  -3   53.09    2.50
   0   7   3   52.29    2.50
   1  -7   3    5.30    0.60
   1  -7   3    7.60    0.70
  -1  -7  -3    5.80    0.90
   1  -7   3    5.50    1.10
   1   7   3    4.90    0.90
  -1   7  -3    6.80    0.60
   1   7   3    6.30    0.70
  -1   7  -3    7.50    0.70
   1   7   3    5.30    0.70
  -1   7  -3    6.10    0.80
   1   7   3    6.30    0.90
   1   7   3    6.10    0.80
  -1   7  -3    6.70    0.70
  -1   7  -3    6.50    0.60
  -2  -7  -3  136.59    5.60
   2  -7   3  116.49    6.00
   2  -7   3  127.59    5.20
   2  -7   3  118.69    5.30
   2   7   3  121.79    5.30
  -2   7  -3  121.69    5.30
  -2   7  -3  125.69    5.30
   2   7   3  123.39    5.70
   2   7   3  126.79    5.40
  -2   7  -3  117.69    5.20
   2   7   3  123.79    5.40
   2   7   3  129.09    5.40
   3  -7   3   33.80    1.60
  -3  -7  -3   38.50    2.30
   3  -7   3   38.70    1.80
   3  -7   3   33.30    2.80
  -3   7  -3   33.40    1.60
   3   7   3   33.60    1.80
   3   7   3   34.90    1.70
   3   7   3   33.60    1.90
   3   7   3   35.50    2.30
  -3   7  -3   34.00    1.70
   4  -7   3   90.79    5.50
   4  -7   3  104.59    4.30
   4  -7   3  102.99    4.40
   4   7   3  105.79    4.50
   4   7   3  106.89    4.40
  -4   7  -3  102.39    4.50
   4   7   3  102.29    4.40
   4   7   3   97.59    4.90
  -4   7  -3  103.69    4.40
   4   7   3   98.39    4.50
  -4   7  -3   99.79    4.30
   5  -7   3    4.60    2.30
   5  -7   3    5.70    0.60
   5  -7   3    5.30    0.60
   5   7   3    5.50    1.40
   5   7   3    6.10    0.90
   5   7   3    5.80    0.60
  -5   7  -3    4.30    0.60
   5   7   3    6.40    0.80
  -5   7  -3    5.60    0.70
   5   7   3    5.30    0.70
   6  -7   3    0.30    0.30
   6  -7   3    0.20    0.30
   6   7   3   -0.40    0.30
  -6   7  -3    0.10    0.30
   6   7   3    0.00    0.40
   7  -7   3    0.20    0.30
  -7  -7  -3   -0.30    0.50
   7  -7   3    0.40    0.30
   7  -7   3    0.20    0.30
   7   7   3    0.80    0.40
   7   7   3    0.30    0.30
  -7   7  -3   -0.20    0.30
   7   7   3    0.00    0.50
   8  -7   3    0.00    0.20
  -8  -7  -3   -0.10    0.40
   8  -7   3    0.40    0.30
  -8  -7  -3   -0.70    0.50
   8   7   3   -0.40    0.30
   8   7   3    0.50    0.80
   8   7   3    1.00    0.50
  -8   7  -3    0.20    0.30
  -8  -8   3   11.80    0.70
   8  -8  -3   11.00    0.70
   8  -8  -3   11.90    0.70
   8   8  -3   11.90    0.80
   8   8  -3    9.60    0.70
   7  -8  -3    4.60    0.50
   7  -8  -3    4.10    0.50
   7   8  -3    5.40    0.80
  -7   8   3    3.50    0.50
   7   8  -3    4.20    0.60
  -7   8   3    3.90    0.50
   6  -8  -3    2.00    0.40
   6  -8  -3    1.90    0.40
   6   8  -3    1.10    0.50
   6   8  -3    1.80    0.60
  -6   8   3    1.30    0.40
  -6   8   3    0.60    0.50
  -6   8   3    1.40    0.50
   5  -8  -3   17.70    3.30
  -5  -8   3   15.20    2.20
   5  -8  -3   23.10    1.10
  -5  -8   3   23.00    1.30
   5   8  -3   20.70    1.20
  -5   8   3   22.30    1.10
   5   8  -3   21.20    1.40
   5   8  -3   20.40    1.30
  -5   8   3   21.40    1.30
  -5   8   3   21.10    1.20
  -4  -8   3    0.90    1.40
   4  -8  -3   -0.20    1.70
   4  -8  -3    1.10    0.30
  -4  -8   3    0.80    0.40
  -4   8   3    0.60    0.40
   4   8  -3   -1.40    1.40
  -4   8   3    0.70    0.30
   4   8  -3    0.40    0.50
  -4   8   3    0.90    0.40
   4   8  -3    0.50    0.40
   4   8  -3    0.10    0.40
   4   8  -3    0.20    0.40
   3  -8  -3    1.30    0.40
  -3  -8   3    1.50    1.10
   3  -8  -3    0.40    1.50
  -3  -8   3    1.30    0.40
   3   8  -3    1.20    0.50
   3   8  -3    2.10    0.60
   3   8  -3    1.50    0.40
  -3   8   3    1.60    0.50
  -3   8   3    1.40    0.40
  -3   8   3    1.40    0.30
   3   8  -3    1.30    1.20
   2  -8  -3    5.20    1.40
  -2   8   3    4.60    0.60
   2   8  -3    3.70    0.60
  -2   8   3    5.00    0.50
   2   8  -3    2.90    0.50
   2   8  -3    4.60    1.20
  -2   8   3    4.30    0.70
   2   8  -3    4.30    0.50
   1  -8  -3    4.70    1.30
  -1  -8   3    5.40    1.30
   1   8  -3    4.80    0.60
  -1   8   3    3.90    0.60
  -1   8   3    3.20    0.50
   1   8  -3    4.30    0.60
  -1   8   3    4.60    0.60
  -1   8   3    5.30    0.70
  -1   8   3    5.30    0.70
   1   8  -3    4.30    1.10
   0  -8   3    0.20    0.30
   0  -8  -3    0.20    1.10
   0  -8   3    0.30    1.00
   0   8   3    0.60    0.40
   0   8  -3    0.30    0.40
   0   8   3   -0.30    0.40
   0   8  -3   -0.20    0.60
   0   8   3    0.40    0.90
   0   8  -3    0.20    0.30
   1  -8   3    8.60    1.20
  -1  -8  -3    8.80    1.40
   1  -8   3    8.70    1.50
   1  -8   3    9.80    0.70
   1   8   3   10.00    0.80
  -1   8  -3   10.00    0.80
  -1   8  -3    9.30    1.00
   1   8   3    8.60    1.30
  -1   8  -3    9.10    0.90
   1   8   3   10.40    0.80
   1   8   3    7.70    1.30
   1   8   3   10.20    0.90
   2  -8   3   26.60    1.40
   2  -8   3   26.40    1.30
   2  -8   3   26.20    2.70
  -2  -8  -3   26.40    2.50
  -2   8  -3   25.90    1.40
  -2   8  -3   27.60    1.50
   2   8   3   24.80    1.50
   2   8   3   25.90    2.20
   2   8   3   25.80    1.50
   2   8   3   25.10    1.60
   2   8   3   27.90    1.50
  -2   8  -3   25.70    1.40
   3  -8   3   81.89    3.60
   3  -8   3   83.79    3.60
   3  -8   3   78.39    4.90
   3   8   3   82.29    3.80
   3   8   3   83.79    3.70
  -3   8  -3   83.39    3.70
   3   8   3   81.29    4.40
  -3   8  -3   85.19    3.60
   4  -8   3    5.50    0.60
   4  -8   3    4.90    2.20
   4  -8   3    5.50    0.60
   4   8   3    3.90    1.40
   4   8   3    6.40    0.70
   4   8   3    6.20    0.70
   4   8   3    5.30    0.90
  -4   8  -3    6.00    0.60
   5  -8   3   -0.50    0.30
   5  -8   3   -0.10    0.30
   5   8   3    0.30    0.40
   5   8   3    0.30    0.50
  -5   8  -3    0.30    0.30
   6  -8   3    4.00    0.60
   6  -8   3    4.20    0.50
   6  -8   3    4.20    0.50
   6   8   3    5.60    0.60
   6   8   3    4.50    0.60
  -6   8  -3    3.70    0.60
   7  -8   3    1.40    0.30
   7  -8   3    0.70    0.30
   7  -8   3    1.30    0.30
   7   8   3    1.70    0.40
   7   8   3    0.40    0.40
  -7   8  -3    1.70    0.30
   8  -8   3    0.20    0.20
   8  -8   3   -0.30    0.20
   8   8   3    0.40    0.40
  -8   8  -3   -0.20    0.20
  -8  -9   3    0.70    0.20
   8  -9  -3    0.40    0.30
  -8   9   3    0.20    0.40
   7  -9  -3    1.10    0.30
   7  -9  -3    1.30    0.30
   7   9  -3    0.40    0.40
   6  -9  -3   -0.10    0.30
   6  -9  -3   -0.10    0.30
   6   9  -3    0.10    0.40
   6   9  -3    0.20    0.30
  -6   9   3   -0.10    0.40
  -6   9   3   -0.20    0.30
  -6   9   3    0.20    0.40
   5  -9  -3    1.00    0.40
  -5  -9   3    0.70    0.60
   5  -9  -3    0.80    0.30
  -5   9   3    0.30    0.30
  -5   9   3    1.10    0.50
   5   9  -3    0.20    0.60
   5   9  -3    0.00    0.40
   5   9  -3    0.50    0.40
  -5   9   3    0.10    0.40
   4  -9  -3   14.20    1.20
  -4  -9   3   11.50    1.00
   4   9  -3   13.80    1.00
   4   9  -3   14.00    0.90
  -4   9   3   13.40    1.00
  -4   9   3   13.80    0.90
   4   9  -3   12.50    1.10
   3  -9  -3    3.00    0.50
   3  -9  -3    2.00    0.50
   3  -9  -3    1.00    2.50
  -3  -9   3    1.40    1.70
  -3  -9   3    2.50    0.50
   3   9  -3    2.20    0.40
  -3   9   3    3.00    0.50
   3   9  -3    1.80    0.60
  -3   9   3    2.00    0.50
  -3   9   3    1.90    0.30
  -3   9   3    2.50    0.50
   3   9  -3    1.50    2.10
   2  -9  -3   10.60    2.40
  -2  -9   3   10.70    1.90
  -2   9   3   11.10    0.90
  -2   9   3   10.50    0.90
  -2   9   3   11.40    0.80
   2   9  -3    8.60    2.00
   2   9  -3    9.00    1.00
  -2   9   3   11.20    1.00
   2   9  -3   11.20    0.80
  -2   9   3   10.90    0.90
  -1  -9   3    0.90    0.40
  -1  -9   3    2.20    1.50
   1  -9  -3    3.50    2.10
  -1  -9   3    0.40    0.40
   1   9  -3    2.10    0.60
  -1   9   3    0.80    0.40
   1   9  -3    0.40    0.30
  -1   9   3    0.70    0.50
   1   9  -3    0.80    0.40
  -1   9   3    1.30    0.40
  -1   9   3    1.00    0.50
   0  -9   3   22.60    1.20
   0  -9   3   23.80    1.20
   0  -9   3   23.90    2.60
   0   9  -3   22.70    1.20
   0   9   3   23.40    1.30
   0   9   3   23.00    1.40
   0   9   3   22.90    1.30
   0   9   3   22.60    1.40
   0   9  -3   21.40    1.20
   0   9  -3   20.90    1.40
   1  -9   3   -0.10    0.30
   1  -9   3    0.00    0.30
   1  -9   3   -2.10    1.70
   1   9   3    0.20    0.50
  -1   9  -3   -0.30    0.60
   1   9   3    1.00    1.30
  -1   9  -3   -0.30    0.40
   1   9   3    0.40    0.50
   1   9   3    0.50    0.40
  -1   9  -3    0.10    0.30
   1   9   3   -0.30    0.50
   2  -9   3  142.49    6.00
   2  -9   3  146.79    6.00
   2  -9   3  151.58    6.00
  -2   9  -3  148.39    6.00
   2   9   3  138.09    6.20
   2   9   3  131.59    6.80
   2   9   3  143.39    6.10
  -2   9  -3  133.69    6.00
   2   9   3  147.49    6.10
   3  -9   3    1.60    0.40
   3  -9   3    1.70    2.20
   3  -9   3    1.50    0.40
  -3   9  -3    1.10    0.40
   3   9   3    1.30    1.60
   3   9   3    0.90    0.50
   3   9   3    1.00    0.40
   4  -9   3    1.50    0.40
   4  -9   3    0.50    0.60
   4  -9   3    0.60    0.30
   4   9   3    1.00    0.40
   4   9   3   -0.10    0.50
  -4   9  -3    0.10    0.30
   5  -9   3    0.90    0.30
   5  -9   3    0.80    0.30
   5  -9   3    1.20    0.30
   5   9   3    1.00    0.50
   5   9   3    0.60    0.40
  -5   9  -3    0.90    0.30
   6  -9   3   -0.20    0.30
   6  -9   3    0.20    0.20
   6  -9   3    0.10    0.30
   6   9   3    0.60    0.80
   6   9   3   -0.10    0.30
  -6   9  -3   -0.10    0.30
   7  -9   3    0.10    0.30
  -7  -9  -3    0.10    0.30
   7  -9   3    0.00    0.30
   7  -9   3    0.50    0.30
  -7   9  -3    0.40    0.40
   7   9   3   -0.10    0.30
   7 -10  -3    0.30    0.20
  -7 -10   3    0.00    0.20
   6 -10  -3    0.70    0.30
   6 -10  -3    0.10    0.40
  -6  10   3    0.20    0.40
   6  10  -3    0.30    0.40
   5 -10  -3    0.40    0.30
   5 -10  -3   -0.10    0.40
  -5  10   3    0.00    0.40
  -5  10   3    0.50    0.40
   5  10  -3    0.60    0.40
  -5  10   3    0.70    0.30
   5  10  -3   -0.10    0.30
  -4 -10   3    0.00    0.50
   4 -10  -3    0.90    0.40
   4  10  -3   -0.30    0.30
  -4  10   3    0.00    0.40
  -4  10   3   -0.30    0.30
  -4  10   3    0.40    0.40
   4  10  -3   -0.40    0.30
   4  10  -3    0.00    0.50
   3 -10  -3   12.50    1.00
  -3 -10   3   11.40    0.90
  -3  10   3   12.60    1.00
   3  10  -3   11.60    0.90
  -3  10   3   12.50    0.90
   3  10  -3   11.70    1.10
   3  10  -3   13.60    1.10
  -2 -10   3    0.20    0.40
  -2  10   3    0.30    0.40
  -2  10   3   -0.50    0.40
   2  10  -3    0.30    0.30
  -1  10   3    3.30    0.60
  -1  10   3    1.80    0.60
   1  10  -3    3.40    0.60
  -1  10   3    2.80    0.50
   1  10  -3    2.00    0.60
  -1  10   3    3.10    0.50
   0 -10   3    2.50    0.40
   0 -10   3    2.20    0.40
   0  10   3    2.50    0.60
   0  10  -3    1.40    0.70
   0  10   3    3.00    0.50
   0  10   3    2.60    0.50
   0  10   3    2.40    0.50
   0  10  -3    2.20    0.40
   1 -10   3   59.29    2.60
   1 -10   3   57.29    2.60
   1  10   3   58.39    2.80
  -1  10  -3   60.59    2.60
   1  10   3   57.39    3.10
   1  10   3   58.99    2.70
   2  10   3    1.30    0.50
   3 -10   3    7.40    0.60
   3 -10   3    8.10    0.80
   3 -10   3    7.20    0.60
  -3  10  -3    7.10    0.70
   3  10   3    8.20    0.90
   3  10   3    6.10    0.80
   4 -10   3   -0.10    0.30
   4 -10   3    0.40    0.30
   4 -10   3   -0.40    0.40
  -4  10  -3   -0.10    0.30
   4  10   3   -0.40    0.50
   4  10   3   -0.30    0.30
   5 -10   3   -0.40    0.20
   5 -10   3    0.20    0.40
   5 -10   3    0.10    0.30
   5  10   3    0.80    0.50
  -5  10  -3   -0.10    0.30
   5  10   3    0.30    0.30
   6 -10   3    0.50    0.30
   6 -10   3    0.30    0.20
   6 -10   3    0.50    0.40
   6  10   3    0.10    0.30
  -6  10  -3    0.50    0.30
   5 -11  -3   -0.10    0.30
  -5  11   3    0.00    0.40
   5  11  -3    0.00    0.30
  -4 -11   3    1.90    1.10
  -4  11   3   -0.30    0.40
  -4  11   3    0.60    0.50
   4  11  -3    0.30    0.30
  -4  11   3    0.30    0.30
  -3 -11   3    0.00    0.40
   3  11  -3    0.30    0.40
  -3  11   3    0.60    0.40
  -3  11   3    0.60    0.40
  -3  11   3    0.20    0.40
   3  11  -3   -0.30    0.30
   3  11  -3    0.50    0.30
  -2 -11   3    0.10    0.40
   2 -11  -3    0.10    0.40
   2  11  -3    0.30    0.30
  -2  11   3    0.00    0.40
  -2  11   3    0.20    0.50
  -2  11   3    0.30    0.40
   2  11  -3    0.20    0.40
   2  11  -3   -0.70    0.50
  -1 -11   3    1.00    0.40
  -1  11   3    1.20    0.50
   1  11  -3    1.10    0.60
  -1  11   3    1.00    0.50
  -1  11   3    0.60    0.50
  -1  11   3    0.40    0.40
   1  11  -3    1.00    0.30
   1  11  -3    0.70    0.40
   0 -11   3    7.80    0.80
   0  11  -3    7.60    0.60
   0  11   3   10.00    0.90
   0  11   3    6.70    0.80
   0  11   3    7.70    0.80
   0  11   3    5.80    0.90
   1 -11   3    0.50    0.30
   1  11   3    0.20    0.50
  -1  11  -3    0.00    0.30
   1  11   3   -0.50    0.40
   2 -11   3    3.50    0.50
   2 -11   3    3.50    0.50
   2  11   3    4.70    0.60
  -2  11  -3    3.30    0.50
   2  11   3    3.30    0.60
   3 -11   3    1.20    0.30
   3 -11   3    0.90    0.30
  -3  11  -3    0.70    0.30
   3  11   3    0.10    0.40
   3  11   3    1.20    0.40
   4 -11   3    6.40    0.50
   4 -11   3    6.40    0.50
  -4  11  -3    7.70    0.60
   4  11   3    6.10    0.60
   4  11   3    6.40    0.70
   5 -11   3   -0.10    0.20
   5 -11   3    0.10    0.20
   5  11   3    0.10    0.30
   4  12  -3    1.00    0.30
   3  12  -3    0.50    0.40
  -3  12   3    1.00    0.50
  -2 -12   3   -0.70    0.40
   2  12  -3    0.30    0.30
  -2  12   3   -0.50    0.60
  -1 -12   3   27.50    1.40
   1  12  -3   28.10    1.40
   0 -12   3    0.50    0.30
   0  12   3    0.60    0.40
   0  12  -3    0.70    0.40
   0  12   3    0.90    0.50
   1 -12   3    0.60    0.40
   1  12   3    0.50    0.40
   1  12   3    0.40    0.50
  -1  12  -3    0.00    0.40
   2 -12   3   -0.20    0.30
   2 -12   3    0.60    0.30
   2  12   3    0.30    0.30
   2  12   3    0.60    0.40
   3 -12   3    1.50    0.30
   3  12   3    1.70    0.40
  11   0  -4    0.20    0.30
 -10   0   4    0.10    0.30
  10   0  -4   -0.10    0.30
  10   0  -4    0.30    0.40
 -10   0   4   -0.50    0.30
  -9   0   4   19.20    1.30
   8   0  -4    2.70    1.90
  -8   0   4    1.60    0.40
   8   0  -4    1.80    1.50
   8   0  -4    2.30    0.40
  -8   0   4    1.30    0.40
   8   0  -4    0.80    0.40
   8   0  -4    1.90    0.40
  -7   0   4   67.59    3.00
   7   0  -4   67.89    4.00
   7   0  -4   70.69    3.10
  -7   0   4   69.59    3.10
   7   0  -4   71.09    3.00
  -6   0   4   16.30    1.00
   6   0  -4   17.90    1.50
   6   0  -4   18.70    1.10
   6   0  -4   15.70    1.20
  -6   0   4   18.80    1.10
   6   0  -4   12.90    2.20
   6   0  -4   19.30    1.00
   6   0  -4   18.10    1.00
   5   0  -4   21.90    1.10
   5   0  -4   19.70    1.10
   5   0  -4   22.50    1.40
   5   0  -4   23.30    2.20
  -5   0   4   21.20    1.10
   4   0  -4    0.60    0.40
   3   0  -4    7.80    0.60
   3   0  -4    8.60    0.80
   2   0  -4    4.10    0.60
   2   0  -4    3.70    0.40
   1   0  -4  237.18    9.90
   1   0  -4  242.98   10.10
   0   0   4 1852.31   74.89
   0   0  -4 1733.03   74.89
   1   0   4  896.51   36.90
  -1   0  -4  931.21   36.90
   1   0   4  877.51   36.70
   2   0   4  648.94   28.90
   2   0   4  719.33   28.80
   2   0   4  713.33   29.10
  -2   0  -4  747.13   29.10
   3   0   4  512.35   22.40
   3   0   4  573.64   22.60
   3   0   4  548.95   22.30
   4   0   4  823.32   31.80
   4   0   4  750.62   31.40
   4   0   4  720.73   31.40
   5   0   4  115.19    5.00
   5   0   4  120.79    5.30
  -5   0  -4  117.69    5.00
   5   0   4  121.09    5.00
  -5   0  -4  109.99    5.00
   5   0   4  125.49    5.00
   6   0   4   70.79    3.50
   6   0   4   70.79    3.10
  -6   0  -4   66.79    3.00
   6   0   4   69.99    3.00
   6   0   4   64.09    3.10
   7   0   4   42.70    2.10
   7   0   4   43.30    2.00
   7   0   4   45.90    2.00
  -7   0  -4   43.50    2.00
  -7   0  -4   41.70    2.00
   8   0   4    9.30    1.00
  -8   0  -4    9.60    0.80
  -8   0  -4   11.60    0.80
   8   0   4   11.60    0.80
   9   0   4   26.70    1.30
  -9   0  -4   25.60    1.30
  -9   0  -4   27.60    1.30
 -10   0  -4  116.79    4.90
 -11  -1   4    4.90    0.40
  11   1  -4    6.90    0.60
  10  -1  -4    0.70    0.40
  10  -1  -4    0.20    0.30
 -10  -1   4    0.40    0.30
 -10  -1   4    0.10    0.30
  10   1  -4   -0.40    0.30
 -10   1   4    0.00    0.40
  10   1  -4    0.30    0.40
 -10   1   4    0.30    0.30
   9  -1  -4    6.40    0.80
   9  -1  -4    6.80    0.70
   9   1  -4    5.90    0.90
  -9   1   4    4.60    0.60
  -9   1   4    6.20    0.70
  -8  -1   4    9.10    0.80
  -8  -1   4   10.10    0.80
   8  -1  -4   11.90    2.20
   8  -1  -4    9.10    0.90
   8  -1  -4   10.60    0.70
   8  -1  -4   10.00    0.80
   8   1  -4    6.90    2.30
  -8   1   4   10.90    0.80
  -8   1   4   10.40    0.70
   8   1  -4   11.80    0.80
   8   1  -4   11.60    1.80
   8   1  -4   11.40    0.90
   8   1  -4   11.80    0.80
  -7  -1   4    0.90    0.30
   7  -1  -4    1.50    1.20
   7  -1  -4    1.20    0.30
   7  -1  -4    1.20    0.30
   7   1  -4    1.10    1.00
   7   1  -4    0.90    0.40
   7   1  -4    1.10    0.30
   7   1  -4    0.80    0.40
  -7   1   4    0.50    0.30
  -7   1   4    1.00    0.40
   6  -1  -4   19.70    1.00
   6  -1  -4   16.70    1.70
   6  -1  -4   19.00    1.00
   6  -1  -4   19.30    1.20
  -6  -1   4   17.90    1.00
   6   1  -4   17.80    1.20
  -6   1   4   19.80    1.00
   6   1  -4   20.80    1.20
   6   1  -4   20.30    1.70
  -6   1   4   18.80    1.00
   6   1  -4   19.30    1.00
  -6   1   4   20.10    1.20
   6   1  -4   19.10    1.00
   5  -1  -4  126.09    5.70
   5  -1  -4  128.39    5.30
   5  -1  -4  124.19    5.30
   5   1  -4  124.29    5.30
   5   1  -4  132.39    6.10
  -5   1   4  118.09    5.30
  -5   1   4  125.99    5.30
   5   1  -4  125.19    5.40
   5   1  -4  132.89    5.80
   5   1  -4  134.29    5.40
  -5   1   4  133.19    5.40
   4  -1  -4   45.50    2.40
   4   1  -4   49.80    2.60
   4   1  -4   49.60    2.40
   3  -1  -4    5.80    0.60
   3   1  -4    6.30    0.70
   3   1  -4    6.80    0.80
   2  -1  -4   38.50    1.90
   2   1  -4   43.60    2.10
   2   1  -4   42.90    1.90
   1  -1  -4  250.77   10.40
  -1  -1   4  245.28   10.50
   1  -1  -4  232.28   10.20
   1   1  -4  248.18   10.40
   1   1  -4  263.47   10.20
   0  -1   4    6.10    0.80
   0  -1  -4    6.70    0.60
   0  -1  -4    6.60    0.40
   0  -1   4    7.20    0.50
   0   1   4    8.50    0.50
   0   1  -4    6.70    0.60
   0   1  -4    7.20    0.50
   1  -1   4  434.76   18.10
  -1  -1  -4  438.36   18.20
   1  -1   4  452.25   18.30
  -1  -1  -4  444.96   18.10
  -1   1  -4  449.46   18.30
   1   1   4  430.26   18.00
  -2  -1  -4  391.46   15.80
   2  -1   4  376.26   15.80
   2  -1   4  385.26   16.10
   2   1   4  380.46   15.70
  -2   1  -4  393.66   16.00
   2   1   4  370.46   15.80
   3  -1   4   28.70    1.60
   3  -1   4   31.80    2.10
   3   1   4   26.10    1.50
   3   1   4   30.40    1.60
   3   1   4   30.80    1.50
   4  -1   4  186.88    8.40
   4  -1   4  202.48    8.10
   4   1   4  181.98    8.30
   4   1   4  206.48    8.30
   5  -1   4    0.70    1.00
   5  -1   4    0.70    0.40
  -5  -1  -4    1.40    0.40
   5  -1   4    0.10    0.40
   5  -1   4    1.20    0.60
  -5  -1  -4    0.70    0.40
   5  -1   4    1.00    0.30
   5  -1   4    1.10    0.30
   5  -1   4    1.40    0.40
  -5   1  -4    1.00    0.30
  -5   1  -4    0.90    0.40
   5   1   4    1.80    0.60
   5   1   4    1.20    0.40
   5   1   4    0.70    0.30
   6  -1   4   26.20    2.90
   6  -1   4   27.00    1.40
  -6  -1  -4   25.50    1.40
   6  -1   4   27.70    1.40
   6  -1   4   26.60    1.40
   6  -1   4   25.30    2.00
   6   1   4   25.10    2.00
   6   1   4   28.50    1.40
  -6   1  -4   26.70    1.30
   7  -1   4    3.70    1.60
  -7  -1  -4    0.50    0.30
   7  -1   4    0.40    0.40
   7  -1   4    0.10    0.40
  -7  -1  -4    0.60    0.40
   7  -1   4    0.50    0.30
   7  -1   4    0.70    0.40
  -7   1  -4    0.60    0.30
   7   1   4    0.30    0.50
   7   1   4    0.70    0.40
   7   1   4    0.00    1.40
   7   1   4    0.40    0.30
  -7   1  -4    0.90    0.40
  -8  -1  -4    1.00    0.70
  -8  -1  -4    1.10    0.40
   8  -1   4    0.90    0.30
   8  -1   4    0.50    0.70
  -8   1  -4    1.30    0.40
   8   1   4    0.40    0.30
   8   1   4    1.30    0.30
  -8   1  -4   -0.70    0.60
   9  -1   4   12.40    0.80
  -9  -1  -4   12.80    0.90
  -9  -1  -4   13.10    0.80
   9   1   4   12.60    0.80
   9   1   4   12.50    0.80
  -9   1  -4   12.30    0.80
 -10  -1  -4    0.40    0.30
 -10   1  -4    0.80    0.30
 -11  -2   4    1.10    0.20
  11   2  -4    0.50    0.20
 -10  -2   4    1.60    0.40
 -10  -2   4    1.40    0.30
  10  -2  -4    1.30    0.50
  10  -2  -4    1.70    0.30
  10   2  -4    2.20    0.40
 -10   2   4    2.20    0.30
  -9  -2   4    6.60    0.70
  -9  -2   4    7.80    0.70
   9  -2  -4    6.40    0.80
   9  -2  -4    7.10    0.80
   9   2  -4    8.50    0.80
  -9   2   4    6.10    0.70
   9   2  -4    7.20    0.70
  -9   2   4    7.30    0.90
   9   2  -4    5.60    0.70
   8  -2  -4    1.40    0.40
  -8  -2   4    1.20    0.40
   8  -2  -4    0.40    0.50
   8  -2  -4    1.30    2.00
   8  -2  -4    1.10    0.40
  -8  -2   4    1.10    0.40
  -8   2   4    1.20    0.40
   8   2  -4    0.90    0.40
   8   2  -4    1.70    1.50
   8   2  -4    2.80    2.60
   8   2  -4    0.80    0.40
  -8   2   4    1.00    0.30
   8   2  -4    1.10    0.40
   7  -2  -4   31.10    1.50
   7  -2  -4   26.60    1.60
  -7  -2   4   29.70    1.50
   7  -2  -4   30.00    1.50
   7  -2  -4   25.90    2.90
   7   2  -4   32.30    1.50
  -7   2   4   30.30    1.50
   7   2  -4   31.40    2.70
   7   2  -4   32.60    1.60
  -7   2   4   30.70    1.50
   7   2  -4   21.40    2.60
   7   2  -4   29.80    1.50
   6  -2  -4   29.40    1.40
   6  -2  -4   27.30    1.50
   6  -2  -4   29.30    2.20
   6  -2  -4   26.30    1.40
  -6   2   4   29.80    1.40
   6   2  -4   31.80    2.10
   6   2  -4   28.20    1.90
   6   2  -4   29.30    1.40
   6   2  -4   27.70    1.50
  -6   2   4   28.20    1.40
   6   2  -4   28.20    1.40
   6   2  -4   26.70    1.50
  -6   2   4   27.30    1.50
  -5  -2   4   11.10    0.90
   5  -2  -4   11.50    0.80
   5  -2  -4   11.00    0.70
   5  -2  -4   11.90    1.30
  -5   2   4   11.90    0.90
  -5   2   4   11.80    0.70
   5   2  -4   12.40    0.80
   5   2  -4   13.60    1.80
   5   2  -4   11.60    0.80
   5   2  -4   11.10    1.20
  -5   2   4   10.80    0.80
   5   2  -4   10.60    0.70
   5   2  -4   11.40    0.80
   5   2  -4   11.80    1.10
   4  -2  -4    5.20    0.70
   4   2  -4    7.70    0.80
   4   2  -4    4.90    0.80
   4   2  -4    5.90    0.70
   3  -2  -4   19.90    1.30
   3   2  -4   22.50    1.20
   3   2  -4   23.30    1.30
   3   2  -4   24.10    1.50
   2  -2  -4  382.26   17.10
   2   2  -4  439.86   17.40
   2   2  -4  408.76   17.10
   2   2  -4  440.26   17.20
   1  -2  -4  489.55   21.80
  -1  -2   4  557.34   22.20
   1   2  -4  537.75   21.70
   1   2  -4  544.35   22.10
   1   2  -4  542.65   21.90
   0  -2  -4  140.99    6.10
   0  -2  -4  123.79    5.80
   0  -2   4  154.08    6.10
   0  -2   4  138.39    6.30
   0   2  -4  151.68    6.00
   0   2   4  151.88    6.00
   0   2  -4  141.29    6.20
  -1  -2  -4  284.37   13.10
  -1  -2  -4  318.07   13.20
   1  -2   4  333.17   13.60
   1  -2   4  333.47   13.30
   1   2   4  329.47   13.20
  -1   2  -4  325.67   13.50
   2  -2   4 1105.19   47.80
   2  -2   4 1279.77   48.20
  -2   2  -4 1156.88   48.10
   2   2   4 1144.59   47.70
   3  -2   4  413.96   17.40
   3   2   4  418.96   17.20
   4  -2   4  246.48   10.20
   4  -2   4  250.27   10.20
   4  -2   4  239.68   10.60
   4  -2   4  246.68   10.20
   4   2   4  245.68   10.20
   4   2   4  248.48   10.20
   4   2   4  255.37   10.40
  -4   2  -4  245.88   10.20
  -5  -2  -4   11.70    0.90
   5  -2   4   13.20    0.80
   5  -2   4   14.60    0.80
   5  -2   4   10.50    1.50
   5  -2   4   16.00    1.00
   5  -2   4   12.50    0.80
  -5   2  -4   13.30    0.80
   5   2   4   13.30    0.80
   5   2   4   13.00    1.30
   5   2   4   14.00    0.90
  -5   2  -4   14.80    0.90
   6  -2   4   90.79    3.90
   6  -2   4   84.29    4.50
  -6  -2  -4   93.79    4.00
   6  -2   4   81.29    5.20
  -6  -2  -4   85.39    3.90
  -6   2  -4   90.09    3.90
   6   2   4   92.29    3.90
   6   2   4   90.59    3.90
  -6   2  -4   95.09    3.90
   7  -2   4    5.70    0.60
   7  -2   4    4.20    1.90
  -7  -2  -4    4.50    0.60
   7  -2   4    4.60    0.60
  -7  -2  -4    5.40    0.60
   7  -2   4    6.00    0.60
   7   2   4    5.60    0.60
  -7   2  -4    5.30    0.60
  -7   2  -4    5.60    0.60
   7   2   4    3.80    0.60
   7   2   4    4.60    1.50
   7   2   4    5.60    0.60
  -8  -2  -4  115.59    5.00
  -8  -2  -4  109.29    4.90
   8  -2   4  121.99    5.00
   8  -2   4  119.69    5.00
   8  -2   4  111.79    4.90
  -8   2  -4  119.79    4.90
  -8   2  -4  116.19    5.10
   8   2   4  121.39    4.90
   8   2   4  112.09    5.00
  -9  -2  -4    3.00    0.40
  -9  -2  -4    2.10    0.50
  -9   2  -4    2.70    0.40
   9   2   4    2.20    0.40
   9   2   4    3.50    0.50
 -10   2  -4   10.10    0.60
  10  -3  -4    0.00    0.30
  10  -3  -4   -0.30    0.40
 -10  -3   4    0.10    0.30
 -10  -3   4    0.00    0.30
 -10   3   4    0.40    0.70
  10   3  -4    0.00    0.30
  -9  -3   4    0.40    0.40
   9  -3  -4    0.30    0.30
   9  -3  -4    0.10    0.50
  -9  -3   4   -0.20    0.40
  -9   3   4   -0.10    0.40
   9   3  -4   -0.20    0.30
   9   3  -4    0.40    0.40
   9   3  -4    0.00    0.40
   8  -3  -4   -0.50    0.50
  -8  -3   4    0.60    0.40
   8  -3  -4    0.90    2.20
   8  -3  -4    0.20    0.30
   8  -3  -4    0.30    0.40
   8   3  -4    0.10    0.30
  -8   3   4    0.60    0.40
   8   3  -4    0.30    0.30
   8   3  -4   -0.10    0.40
   8   3  -4    0.90    1.50
  -8   3   4   -0.20    0.30
   7  -3  -4   -0.50    0.30
   7  -3  -4    0.10    1.40
   7  -3  -4   -0.20    0.40
   7  -3  -4    0.40    0.60
  -7   3   4    0.20    0.40
   7   3  -4   -0.20    0.40
  -7   3   4   -0.20    0.30
   7   3  -4    0.00    0.30
   7   3  -4   -0.20    0.40
   7   3  -4   -0.10    0.30
   7   3  -4    0.30    1.10
   6  -3  -4    2.90    1.10
   6  -3  -4    2.60    0.40
  -6  -3   4    3.60    0.60
   6  -3  -4    3.10    0.50
   6   3  -4    2.70    1.00
  -6   3   4    3.10    0.40
   6   3  -4    3.10    0.70
   6   3  -4    3.50    0.50
   6   3  -4    3.10    0.80
  -6   3   4    2.90    0.50
   6   3  -4    2.20    0.50
  -6   3   4    3.10    0.50
   5  -3  -4  101.59    4.30
   5  -3  -4   97.99    4.80
  -5  -3   4  101.19    4.40
   5   3  -4   97.79    4.40
   5   3  -4   96.59    4.30
  -5   3   4   99.39    4.30
   5   3  -4  108.59    4.80
  -5   3   4  110.09    4.30
   5   3  -4  101.69    4.60
  -5   3   4  103.89    4.50
   5   3  -4  102.29    4.30
   5   3  -4  100.79    4.40
  -5   3   4  107.39    4.40
   4  -3  -4   27.80    1.80
   4   3  -4   29.50    2.00
   4   3  -4   28.40    1.50
   4   3  -4   30.60    1.50
   4   3  -4   32.50    1.80
  -4   3   4   30.80    1.50
   4   3  -4   31.70    1.50
   4   3  -4   29.50    1.60
   4   3  -4   28.60    1.50
   3  -3  -4   29.70    1.70
   3   3  -4   32.20    1.90
   3   3  -4   30.20    1.60
   3   3  -4   32.60    1.70
  -2  -3   4   30.10    2.10
   2  -3  -4   29.10    1.60
   2   3  -4   32.70    1.50
   2   3  -4   32.50    1.80
   2   3  -4   34.40    1.60
  -1  -3   4   73.99    3.70
  -1  -3   4   79.99    3.30
   1  -3  -4   63.99    3.10
  -1   3   4   70.69    3.30
   1   3  -4   78.79    3.30
   1   3  -4   77.89    3.20
   1   3  -4   75.29    3.50
   0  -3   4  965.80   38.20
   0  -3   4  944.61   37.80
   0   3  -4  917.21   37.70
   0   3  -4  933.61   38.00
   0   3  -4  889.51   37.60
   0   3   4  898.31   37.70
  -1  -3  -4    3.40    0.40
  -1  -3  -4    4.10    0.60
   1  -3   4    2.60    0.50
   1   3   4    3.60    0.40
   2  -3   4    6.60    0.70
   2   3   4    7.40    0.70
   3  -3   4   45.60    2.50
   3   3   4   47.40    2.30
   4  -3   4    0.10    0.20
   4  -3   4    0.40    0.80
   4  -3   4    0.40    0.40
   4  -3   4    0.00    0.30
   4  -3   4    0.20    0.30
   4   3   4    0.40    0.40
   4   3   4    0.10    0.40
   4   3   4    0.40    0.70
  -4   3  -4    0.10    0.20
   4   3   4   -0.10    0.30
   5  -3   4   12.40    0.70
   5  -3   4   12.00    0.70
   5  -3   4   12.20    0.80
   5  -3   4   12.30    0.90
   5  -3   4   11.00    1.50
   5   3   4   11.70    0.90
   5   3   4    9.60    1.10
  -5   3  -4   11.30    0.80
   5   3   4   13.40    1.30
   5   3   4   12.20    0.80
  -5   3  -4   12.80    0.80
   6  -3   4    5.80    0.60
   6  -3   4    5.30    0.60
   6  -3   4    4.00    2.00
   6  -3   4    6.10    0.60
  -6  -3  -4    5.90    0.70
  -6   3  -4    6.10    0.70
  -6   3  -4    5.90    0.60
   6   3   4    5.90    0.60
   6   3   4    4.30    1.10
   6   3   4    6.70    0.80
  -7  -3  -4   48.10    2.30
   7  -3   4   52.09    2.30
   7  -3   4   49.50    2.30
   7  -3   4   51.79    2.30
  -7  -3  -4   47.50    2.30
   7   3   4   49.99    2.40
  -7   3  -4   52.89    2.30
   7   3   4   49.99    2.30
  -7   3  -4   51.09    2.30
   7   3   4   46.20    3.50
   7   3   4   47.90    2.30
  -8  -3  -4   31.60    1.60
  -8  -3  -4   27.40    1.50
   8  -3   4   28.50    1.50
   8  -3   4   30.60    1.50
   8   3   4   34.60    1.50
   8   3   4   30.20    1.70
  -9  -3  -4   -0.10    0.60
  -9  -3  -4   -0.10    0.30
   9   3   4   -0.10    0.20
   9   3   4   -0.40    0.30
  -9   3  -4   -0.10    0.20
  -9   3  -4    0.60    0.60
 -10  -3  -4    0.10    0.20
  10   3   4   -0.20    0.30
  10  -4  -4   -0.10    0.40
 -10  -4   4   -0.10    0.30
 -10  -4   4    0.40    0.30
  10  -4  -4    0.10    0.30
  10   4  -4    0.30    0.30
  -9  -4   4    4.40    0.60
  -9  -4   4    3.70    0.60
   9  -4  -4    4.50    0.60
   9  -4  -4    3.80    0.50
   9   4  -4    5.10    0.70
   9   4  -4    3.90    0.50
  -9   4   4    3.90    0.60
   8  -4  -4    0.50    0.30
  -8  -4   4    1.00    0.40
   8   4  -4    0.60    0.30
  -8   4   4    0.60    0.30
   8   4  -4    0.50    0.40
   7  -4  -4    0.00    0.30
   7  -4  -4    0.70    1.60
   7   4  -4    0.20    0.40
   7   4  -4    0.50    0.40
   7   4  -4    0.20    0.30
  -7   4   4   -0.10    0.30
   7   4  -4    1.40    1.20
   7   4  -4   -0.20    0.40
  -6  -4   4    0.70    0.60
   6  -4  -4    1.50    1.20
   6   4  -4    1.20    0.40
   6   4  -4    0.80    0.40
  -6   4   4    1.00    0.40
   6   4  -4    0.90    0.40
  -6   4   4    1.00    0.30
   6   4  -4    2.10    1.30
  -5  -4   4   33.10    1.60
   5  -4  -4   28.90    2.20
   5  -4  -4   32.30    1.50
   5   4  -4   30.30    1.60
   5   4  -4   31.30    1.50
   5   4  -4   33.50    2.10
  -5   4   4   33.80    1.50
   5   4  -4   29.60    1.50
   5   4  -4   30.60    1.90
  -5   4   4   30.70    1.60
   5   4  -4   31.10    1.60
  -5   4   4   32.40    1.70
  -4  -4   4   15.20    0.90
   4  -4  -4   11.90    1.30
   4  -4  -4   11.20    0.90
   4   4  -4   12.00    1.00
   4   4  -4   12.20    0.80
  -4   4   4   12.80    0.70
   4   4  -4   13.30    0.70
   4   4  -4   16.20    1.20
   4   4  -4   11.80    0.90
   4   4  -4   11.40    0.80
   4   4  -4   13.20    1.10
  -4   4   4   14.40    1.00
   4   4  -4   11.50    0.80
   4   4  -4   13.00    1.70
  -4   4   4   13.00    0.90
   3  -4  -4  112.69    5.10
   3   4  -4  112.89    5.10
   3   4  -4  123.59    5.30
   3   4  -4  115.19    5.30
  -2  -4   4   25.30    2.40
   2  -4  -4   23.30    1.40
   2   4  -4   26.10    1.70
   2   4  -4   27.70    1.50
   2   4  -4   29.00    1.40
   1  -4  -4   11.60    0.70
  -1  -4   4   10.70    0.90
  -1  -4   4   10.90    1.80
   1   4  -4   11.70    0.70
  -1   4   4   11.20    0.80
   1   4  -4   10.90    0.80
   1   4  -4   11.80    1.20
   0  -4  -4  466.65   18.80
   0  -4  -4  448.96   18.80
   0  -4   4  494.95   19.10
   0   4  -4  451.65   19.40
   0   4  -4  443.76   18.90
   0   4   4  459.65   19.00
  -1  -4  -4  347.37   15.50
  -1  -4  -4  403.06   15.60
   2  -4   4   17.50    1.20
   2   4   4   16.10    1.00
   3  -4   4    1.60    0.30
   3  -4   4    1.60    0.30
   3  -4   4    2.70    0.80
   3   4   4    0.80    0.60
  -3   4  -4    2.00    0.30
   3   4   4    1.50    0.50
   3   4   4    2.60    0.40
   3   4   4    2.70    0.50
   4  -4   4   55.49    2.30
   4  -4   4   52.89    2.30
   4  -4   4   49.10    3.10
   4  -4   4   52.49    2.30
   4   4   4   49.99    2.30
   4   4   4   47.90    2.50
   4   4   4   54.19    2.60
   4   4   4   53.79    2.40
  -4   4  -4   49.80    2.30
   5  -4   4    0.20    0.30
   5  -4   4    0.40    0.30
   5  -4   4    0.00    1.20
   5  -4   4    0.10    0.30
   5   4   4    0.30    0.70
   5   4   4    0.50    0.40
  -5   4  -4    0.50    0.30
   6  -4   4  357.76   14.80
   6  -4   4  376.46   14.80
  -6  -4  -4  332.77   14.80
   6  -4   4  370.06   14.80
   6   4   4  374.86   14.90
   6   4   4  367.86   14.80
  -6   4  -4  346.57   14.80
   6   4   4  365.36   15.40
   6   4   4  354.66   14.90
  -7  -4  -4    4.00    0.60
  -7  -4  -4    3.20    0.50
   7  -4   4    4.00    0.60
   7  -4   4    4.20    0.60
   7   4   4    4.20    0.60
  -7   4  -4    4.10    0.60
   7   4   4    3.40    1.70
   7   4   4    4.40    0.60
   7   4   4    4.90    0.70
   8  -4   4   60.79    2.60
  -8  -4  -4   57.29    2.60
  -8  -4  -4   58.09    2.60
   8  -4   4   59.69    2.70
   8   4   4   59.19    2.70
   8   4   4   62.89    2.60
  -8   4  -4   61.09    2.70
  -8   4  -4   59.79    2.60
  -9  -4  -4    0.00    0.30
   9  -4   4    0.00    0.60
   9   4   4    0.70    0.30
  -9   4  -4    0.60    0.30
  -9   4  -4    0.10    0.60
 -10  -5   4   -0.20    0.30
 -10  -5   4    0.20    0.20
  10  -5  -4    0.20    0.20
  10  -5  -4    0.40    0.30
  10   5  -4    0.10    0.30
 -10   5   4    0.00    0.20
  10   5  -4   -0.10    0.20
   9  -5  -4    2.60    0.40
  -9  -5   4    2.20    0.40
   9  -5  -4    2.60    0.40
  -9  -5   4    2.60    0.40
  -9   5   4    2.70    0.40
   9   5  -4    2.10    0.40
   8   5  -4    9.90    0.80
  -8   5   4   10.60    0.90
   7  -5  -4   25.30    1.20
   7  -5  -4   22.00    3.10
   7   5  -4   25.70    1.30
   7   5  -4   22.30    1.30
  -7   5   4   25.10    1.30
   7   5  -4   24.10    1.40
   7   5  -4   21.40    2.60
  -6  -5   4    0.60    0.50
   6  -5  -4    2.80    1.40
   6   5  -4    2.70    0.50
   6   5  -4    1.30    0.80
   6   5  -4    2.20    0.50
  -6   5   4    2.10    0.50
   6   5  -4    2.20    0.40
   6   5  -4    1.40    1.00
  -6   5   4    2.40    0.60
   6   5  -4    2.50    0.50
   5  -5  -4    1.20    1.00
  -5  -5   4    0.80    0.80
   5   5  -4    1.10    0.50
   5   5  -4    0.80    0.40
   5   5  -4    0.80    0.40
   5   5  -4    1.90    0.80
   5   5  -4    0.60    0.40
  -5   5   4    0.70    0.40
   5   5  -4    1.70    1.20
   4  -5  -4    0.70    0.40
   4  -5  -4    1.00    0.80
  -4  -5   4    1.00    0.40
   4   5  -4    0.30    0.30
   4   5  -4    1.10    0.40
   4   5  -4    0.40    0.30
   4   5  -4    0.40    0.80
   4   5  -4    0.00    0.30
  -4   5   4    0.50    0.40
   4   5  -4    0.40    0.40
  -4   5   4    0.80    0.40
   4   5  -4   -0.10    0.50
   4   5  -4   -0.10    0.50
  -4   5   4   -0.30    0.40
   3  -5  -4   30.80    1.90
  -3  -5   4   27.20    1.50
   3   5  -4   33.70    1.90
   3   5  -4   33.70    2.40
  -3   5   4   30.60    1.50
   3   5  -4   29.30    1.50
   3   5  -4   31.20    1.50
  -3   5   4   30.90    1.60
   3   5  -4   34.20    1.70
  -3   5   4   31.40    1.60
   3   5  -4   29.90    1.60
   3   5  -4   31.90    1.50
   3   5  -4   31.40    1.50
  -2  -5   4  107.49    4.50
   2  -5  -4   94.19    4.40
  -2  -5   4   87.19    4.20
   2   5  -4  101.79    4.50
   2   5  -4   98.39    4.20
   2   5  -4   98.59    4.20
  -2   5   4   95.39    4.20
   2   5  -4  109.59    4.90
  -2   5   4   98.39    4.20
  -1  -5   4   13.50    1.10
   1  -5  -4   13.30    1.00
   1   5  -4   11.40    0.90
   1   5  -4   11.70    1.80
  -1   5   4   11.50    1.00
   0  -5   4   56.59    2.70
   0  -5  -4   52.19    2.30
   0   5  -4   48.60    2.40
   0   5   4   49.10    2.50
  -1  -5  -4   42.90    1.80
   1  -5   4   38.50    1.70
   1  -5   4   37.60    2.20
   1   5   4   37.00    1.90
  -1   5  -4   36.20    1.90
   1   5   4   37.60    2.00
   1   5   4   38.80    1.90
  -1   5  -4   37.50    1.80
   1   5   4   41.50    2.00
   2  -5   4   56.39    3.00
   2  -5   4   54.59    2.40
   2  -5   4   55.49    2.40
  -2   5  -4   55.09    2.40
   2   5   4   55.69    2.60
   2   5   4   53.59    2.50
   2   5   4   54.49    2.70
  -2   5  -4   55.89    2.50
   2   5   4   55.39    2.50
   2   5   4   53.09    2.50
  -2   5  -4   52.79    2.50
   3  -5   4   13.00    1.40
   3  -5   4   11.90    0.80
   3  -5   4   13.40    0.70
   3   5   4   12.90    0.90
  -3   5  -4   13.20    1.00
   3   5   4   10.70    0.90
   3   5   4   13.20    0.90
  -3   5  -4   13.20    0.80
  -3   5  -4   13.00    0.90
   3   5   4   11.70    1.00
   3   5   4   14.40    1.20
   4  -5   4    1.30    1.20
  -4   5  -4    3.00    0.50
   4   5   4    2.50    0.60
   4   5   4    3.20    0.40
   4   5   4    2.90    0.70
   4   5   4    2.80    0.70
   5  -5   4  148.49    6.30
   5  -5   4  142.79    7.40
   5  -5   4  155.78    6.30
   5   5   4  153.28    6.40
   5   5   4  147.59    6.20
  -5   5  -4  151.48    6.40
  -5   5  -4  153.38    6.30
   5   5   4  148.59    6.50
   5   5   4  145.69    7.00
   6  -5   4   33.50    1.70
   6  -5   4   34.90    4.20
   6  -5   4   34.30    1.60
   6   5   4   34.40    1.80
   6   5   4   34.60    1.70
   6   5   4   35.50    1.60
  -6   5  -4   33.40    1.80
  -6   5  -4   35.20    1.60
   6   5   4   30.90    2.70
  -7  -5  -4    7.60    0.80
   7  -5   4    8.20    0.70
   7  -5   4    9.60    0.70
   7  -5   4    7.60    0.90
   7   5   4    8.40    0.70
  -7   5  -4    8.60    0.60
  -7   5  -4    7.80    0.80
   7   5   4    6.10    0.80
  -8  -5  -4    9.00    0.70
   8  -5   4    8.80    0.70
   8  -5   4    8.60    0.70
  -8   5  -4   10.50    0.90
   8   5   4    8.50    0.70
  -8   5  -4    8.40    0.60
   8   5   4    8.90    0.90
   9  -5   4    1.70    0.30
  -9  -5  -4    1.40    0.30
  -9   5  -4    1.90    0.40
   9   5   4    2.10    0.30
  -9   5  -4    2.00    0.40
   9  -6  -4    0.50    0.30
  -9  -6   4    0.10    0.30
  -9  -6   4    0.20    0.30
   9  -6  -4    0.20    0.20
  -9   6   4    0.10    0.30
   9   6  -4   -0.20    0.30
  -9   6   4    0.90    0.50
  -8  -6   4    0.10    0.30
   8  -6  -4   -0.20    0.30
   8   6  -4    0.00    0.40
   8   6  -4    0.20    0.30
  -8   6   4    0.50    0.40
   7  -6  -4    1.40    0.30
   7   6  -4    0.50    0.40
  -7   6   4    2.10    0.40
  -7   6   4    2.80    1.40
   7   6  -4    1.40    0.40
  -6  -6   4   40.40    2.00
   6  -6  -4   40.90    1.80
  -6   6   4   38.60    2.00
   6   6  -4   36.10    1.80
   6   6  -4   37.30    2.80
   6   6  -4   38.80    1.90
   6   6  -4   38.20    2.00
  -6   6   4   38.00    1.90
   6   6  -4   37.40    1.90
   5  -6  -4    6.60    0.60
  -5  -6   4    6.40    0.80
   5   6  -4    5.70    0.70
   5   6  -4    7.90    1.20
  -5   6   4    6.20    0.70
   5   6  -4    5.20    0.90
  -5   6   4    6.10    0.70
   5   6  -4    6.00    0.70
   5   6  -4    6.10    0.80
   5   6  -4    6.80    0.60
  -5   6   4    5.10    0.80
   4  -6  -4    7.70    1.30
   4  -6  -4    7.00    0.70
   4   6  -4    6.70    0.80
   4   6  -4    7.20    0.90
  -4   6   4    8.70    0.70
   4   6  -4    5.70    1.40
   4   6  -4    7.20    0.70
  -4   6   4    6.50    0.70
   4   6  -4    6.30    1.00
   4   6  -4    6.80    0.80
   4   6  -4    6.60    0.70
   3  -6  -4   27.10    2.00
  -3  -6   4   26.80    1.40
  -3  -6   4   26.10    1.70
  -3   6   4   27.60    1.40
   3   6  -4   26.50    1.40
  -3   6   4   27.40    1.30
  -3   6   4   27.40    1.40
   3   6  -4   27.10    1.70
   3   6  -4   25.60    1.50
   3   6  -4   25.90    1.90
  -3   6   4   24.90    1.50
   3   6  -4   26.00    1.40
   3   6  -4   25.20    1.30
   3   6  -4   26.20    1.30
  -2  -6   4   33.90    1.70
   2  -6  -4   34.90    2.10
  -2  -6   4   37.40    2.10
  -2  -6   4   36.00    1.70
   2   6  -4   34.90    1.90
  -2   6   4   37.00    1.80
  -2   6   4   36.10    1.60
  -2   6   4   36.90    1.80
  -2   6   4   38.80    1.80
  -2   6   4   38.10    1.80
   2   6  -4   34.70    1.60
   2   6  -4   36.80    1.70
   2   6  -4   36.20    2.00
   2   6  -4   33.20    1.70
   2   6  -4   35.20    1.70
  -1  -6   4   52.59    2.70
  -1  -6   4   48.60    2.20
   1  -6  -4   49.20    2.50
  -1  -6   4   49.80    2.20
  -1   6   4   49.70    2.30
  -1   6   4   44.90    2.30
  -1   6   4   49.40    2.50
   1   6  -4   50.89    2.20
  -1   6   4   46.60    2.30
  -1   6   4   53.79    2.30
   1   6  -4   49.20    2.20
   1   6  -4   49.80    2.20
   1   6  -4   45.30    2.40
   1   6  -4   46.90    2.30
   1   6  -4   50.99    2.50
   0  -6   4    7.30    0.60
   0  -6   4    5.50    0.90
   0  -6   4    6.40    0.50
   0  -6  -4    5.90    0.90
   0   6   4    5.70    0.70
   0   6   4    6.70    0.70
   0   6  -4    7.00    0.50
   0   6  -4    5.40    0.50
   0   6   4    5.60    0.70
   0   6   4    6.10    0.70
   0   6  -4    7.60    0.70
   0   6  -4    6.70    0.60
   0   6   4    5.60    0.70
   0   6   4    6.70    0.90
   0   6   4    6.40    0.70
   1  -6   4   16.00    0.90
  -1  -6  -4   18.80    1.20
   1  -6   4   15.40    1.00
   1  -6   4   17.60    1.60
   1   6   4   16.20    1.20
  -1   6  -4   17.90    1.00
  -1   6  -4   17.70    1.10
  -1   6  -4   16.10    0.90
   1   6   4   16.30    1.00
   1   6   4   18.00    1.10
  -1   6  -4   17.00    0.90
   1   6   4   17.90    1.30
   1   6   4   16.20    1.00
   1   6   4   16.20    1.00
   1   6   4   17.40    1.10
   1   6   4   18.10    1.10
   2  -6   4   14.50    1.70
  -2  -6  -4   16.20    1.20
   2  -6   4   15.10    0.80
   2  -6   4   14.30    0.90
  -2   6  -4   15.70    0.90
   2   6   4   15.00    1.00
   2   6   4   15.20    1.00
   2   6   4   13.10    1.10
   2   6   4   17.00    1.30
   2   6   4   15.70    0.90
  -2   6  -4   15.90    1.00
  -2   6  -4   15.60    0.90
   2   6   4   16.20    1.10
   2   6   4   15.70    1.00
  -2   6  -4   15.20    0.90
   3  -6   4   39.70    1.90
   3  -6   4   39.50    2.60
   3   6   4   41.40    2.30
  -3   6  -4   40.90    2.00
   3   6   4   42.20    1.90
  -3   6  -4   41.00    1.90
   3   6   4   43.10    2.00
   3   6   4   43.80    2.20
  -3   6  -4   41.60    1.80
   3   6   4   33.80    2.10
   4  -6   4  258.37   10.70
   4  -6   4  255.37   10.70
   4  -6   4  245.88   11.70
  -4   6  -4  262.07   10.70
   4   6   4  263.07   10.80
   4   6   4  274.17   11.20
   4   6   4  254.97   10.90
   4   6   4  258.87   10.80
  -4   6  -4  259.97   10.80
  -4   6  -4  260.17   10.70
   5  -6   4   15.50    2.50
   5  -6   4   13.40    0.90
   5  -6   4   14.80    0.90
   5   6   4   14.00    0.90
  -5   6  -4   13.20    1.00
   5   6   4   15.00    1.00
   5   6   4   12.70    1.20
   5   6   4   12.90    1.90
   5   6   4   16.80    1.00
  -5   6  -4   15.30    0.90
   6  -6   4   35.20    1.70
   6  -6   4   37.20    1.70
   6  -6   4   34.90    5.40
  -6   6  -4   37.30    1.70
   6   6   4   32.50    3.10
   6   6   4   36.40    1.80
  -6   6  -4   36.20    1.80
   6   6   4   38.20    1.80
   7  -6   4    0.40    0.40
   7  -6   4   -0.50    0.30
   7  -6   4    0.10    0.30
  -7  -6  -4    0.50    0.50
  -7   6  -4    0.00    0.30
  -7   6  -4   -0.50    0.40
   7   6   4    0.20    0.40
   7   6   4    0.30    0.40
   8  -6   4    0.70    0.30
  -8  -6  -4    1.00    0.40
   8  -6   4    0.30    0.30
   8   6   4    0.70    0.30
   8   6   4    1.90    0.80
  -8   6  -4    1.20    0.40
  -8   6  -4    0.30    0.40
   8   6   4    1.00    0.50
   9   6   4    5.60    0.40
  -9   6  -4    5.10    0.60
  -9  -7   4    0.40    0.30
   9  -7  -4    0.50    0.20
  -9  -7   4    0.40    0.30
   9  -7  -4    0.50    0.20
   9   7  -4    0.30    0.20
  -9   7   4    0.50    0.20
   9   7  -4    0.30    0.20
  -8  -7   4    1.40    0.40
   8  -7  -4    1.10    0.30
   8  -7  -4    1.60    0.30
   8   7  -4    1.30    0.30
  -8   7   4    0.60    0.40
  -8   7   4    0.70    0.30
   7  -7  -4   13.40    0.80
   7   7  -4   12.70    0.90
  -7   7   4   13.70    1.20
  -7   7   4   14.40    0.80
  -7   7   4   12.60    0.90
   7   7  -4   13.40    1.00
   6  -7  -4    8.20    0.60
  -6  -7   4    6.80    1.90
  -6  -7   4    6.30    1.00
   6   7  -4    7.90    0.80
   6   7  -4    8.00    0.80
   6   7  -4    5.10    0.70
  -6   7   4    7.30    0.90
  -6   7   4    7.60    0.70
  -6   7   4    7.00    0.60
   6   7  -4    6.70    0.90
  -5  -7   4   -0.80    0.40
   5  -7  -4   -2.00    1.80
   5  -7  -4    0.30    0.30
  -5  -7   4    0.40    1.20
  -5   7   4    0.70    0.40
  -5   7   4    0.10    0.40
   5   7  -4   -0.20    0.40
   5   7  -4   -0.50    0.50
   5   7  -4    0.90    0.40
  -5   7   4    0.30    0.30
   5   7  -4   -0.90    1.30
   5   7  -4    0.30    0.40
  -4  -7   4   43.00    2.10
  -4  -7   4   42.20    3.50
   4  -7  -4   43.80    2.00
  -4   7   4   43.70    2.10
  -4   7   4   43.10    1.90
   4   7  -4   44.40    2.20
   4   7  -4   38.60    2.60
   4   7  -4   41.10    2.00
  -4   7   4   41.80    2.10
   4   7  -4   41.50    2.10
  -4   7   4   44.40    2.10
   3  -7  -4    1.10    1.10
   3   7  -4    0.20    0.50
   3   7  -4    0.80    0.40
  -3   7   4    0.20    0.60
  -3   7   4    0.50    0.30
   3   7  -4   -0.70    0.80
  -2  -7   4   13.00    1.00
  -2  -7   4   14.50    1.50
   2  -7  -4   13.20    1.70
   2   7  -4   13.80    0.90
   2   7  -4   13.50    1.00
  -2   7   4   14.30    1.00
   2   7  -4   13.70    1.10
  -2   7   4   13.80    1.00
  -2   7   4   14.30    0.80
   2   7  -4   12.30    0.90
  -2   7   4   13.90    1.00
   2   7  -4   14.60    1.50
   2   7  -4   12.70    1.00
  -2   7   4   12.80    1.20
   1  -7  -4    9.00    1.40
  -1  -7   4    9.10    0.70
  -1  -7   4    9.90    0.70
  -1  -7   4    9.40    1.40
   1   7  -4    9.80    0.70
   1   7  -4    8.10    1.00
  -1   7   4   10.60    0.80
   1   7  -4    9.90    0.70
  -1   7   4    8.20    0.90
  -1   7   4   10.90    0.80
   1   7  -4    8.00    0.80
  -1   7   4    9.30    0.90
   1   7  -4    9.90    1.30
  -1   7   4    9.60    0.70
   1   7  -4   10.00    1.00
   0  -7  -4    5.20    0.90
   0  -7   4    4.80    0.50
   0  -7   4    5.00    0.50
   0  -7   4    4.20    1.00
   0   7   4    5.50    0.60
   0   7   4    3.90    0.80
   0   7  -4    4.20    0.70
   0   7   4    5.30    0.60
   0   7   4    4.20    0.70
   0   7   4    5.50    0.70
   0   7  -4    4.80    0.70
   0   7  -4    4.40    0.60
   0   7  -4    7.20    1.10
   0   7  -4    5.10    0.50
   0   7   4    4.30    0.60
  -1  -7  -4   15.50    1.50
   1  -7   4   15.70    1.80
   1  -7   4   14.60    1.00
   1   7   4   15.80    1.00
  -1   7  -4   14.30    0.90
   1   7   4   16.00    1.20
   1   7   4   15.60    1.20
   1   7   4   14.10    1.20
   1   7   4   12.70    1.40
  -1   7  -4   14.80    0.90
   1   7   4   15.40    1.00
   2  -7   4   31.80    1.50
   2  -7   4   31.80    1.60
  -2  -7  -4   31.60    2.10
   2  -7   4   26.10    2.40
   2   7   4   30.80    1.70
  -2   7  -4   30.90    1.60
   2   7   4   28.70    1.60
   2   7   4   29.50    1.60
   2   7   4   31.40    1.60
  -2   7  -4   30.70    1.50
   2   7   4   32.40    2.10
   3  -7   4   81.39    4.80
   3  -7   4   87.19    3.70
  -3  -7  -4   85.69    4.20
   3  -7   4   84.39    3.70
   3   7   4   82.19    3.90
  -3   7  -4   86.89    3.60
   3   7   4   84.99    3.80
  -3   7  -4   84.69    3.70
   3   7   4   85.09    4.30
   3   7   4   86.89    3.80
   4  -7   4   71.29    3.10
   4  -7   4   72.29    3.10
   4  -7   4   65.69    4.60
   4   7   4   73.89    3.20
   4   7   4   70.99    3.30
   4   7   4   68.29    3.20
  -4   7  -4   71.59    3.10
  -4   7  -4   69.49    3.10
  -4   7  -4   67.79    3.10
   4   7   4   71.59    3.90
   4   7   4   72.49    3.10
   5  -7   4    7.80    0.70
   5  -7   4    1.10    2.40
   5  -7   4    8.10    0.70
  -5   7  -4    7.40    0.60
   5   7   4    8.20    1.00
   5   7   4    8.40    0.80
   5   7   4    7.10    0.80
   5   7   4    6.00    1.60
   5   7   4    8.20    0.70
  -5   7  -4    7.00    0.70
   6  -7   4   22.20    1.20
  -6   7  -4   20.80    1.10
   6   7   4   22.00    1.30
   6   7   4   22.70    1.60
   7  -7   4    6.30    0.60
   7  -7   4    5.10    0.50
  -7  -7  -4    5.30    0.60
   7  -7   4    6.00    0.60
   7   7   4    4.60    0.70
   7   7   4    4.70    0.70
  -7   7  -4    4.40    0.70
  -7   7  -4    5.80    0.60
   7   7   4    5.30    0.60
   8  -7   4    0.30    0.40
   8  -7   4    1.10    0.30
   8   7   4    1.70    0.70
   8   7   4    0.40    0.40
  -8   7  -4    0.00    0.30
   8  -8  -4    0.50    0.30
   8  -8  -4    0.80    0.30
  -8  -8   4    0.90    0.30
   8   8  -4    1.40    0.50
   8   8  -4    1.10    0.30
   7  -8  -4    0.40    0.30
   7  -8  -4    0.10    0.30
  -7   8   4    0.70    0.40
  -7   8   4    0.60    0.60
   7   8  -4    0.10    0.30
  -7   8   4   -0.10    0.30
  -6  -8   4   -1.30    0.70
   6  -8  -4    0.30    0.30
  -6   8   4   -0.30    0.50
   6   8  -4    0.80    0.40
   6   8  -4    0.10    0.40
  -6   8   4    0.50    0.40
  -6   8   4    0.00    0.30
  -5  -8   4    2.70    2.00
  -5  -8   4    3.30    0.60
   5  -8  -4    3.60    0.60
  -5   8   4    2.60    0.50
   5   8  -4    3.10    0.50
  -5   8   4    2.60    0.50
   5   8  -4    2.90    0.60
   5   8  -4    2.70    0.50
  -5   8   4    3.10    0.50
   5   8  -4    2.50    0.50
   4  -8  -4   30.60    3.60
   4  -8  -4   37.30    1.70
  -4  -8   4   36.00    1.80
  -4  -8   4   34.00    2.90
   4   8  -4   37.60    1.80
   4   8  -4   33.50    1.90
  -4   8   4   36.30    1.80
  -4   8   4   36.20    1.60
  -4   8   4   36.30    1.90
   4   8  -4   35.90    1.80
  -3  -8   4    1.20    0.40
   3  -8  -4    0.80    1.60
  -3  -8   4   -0.40    1.10
   3   8  -4    2.40    0.50
  -3   8   4    1.40    0.50
   3   8  -4    2.20    0.40
   3   8  -4   -0.30    1.40
  -3   8   4    1.00    0.30
  -3   8   4    1.40    0.40
   3   8  -4    1.30    0.50
  -2  -8   4    0.70    1.10
   2  -8  -4    1.70    1.40
  -2  -8   4    1.60    0.50
   2   8  -4    2.10    0.60
  -2   8   4    1.70    0.50
  -2   8   4    1.20    0.50
   2   8  -4    1.70    1.30
  -2   8   4    1.70    0.50
   2   8  -4    2.00    0.60
   2   8  -4    2.10    0.40
   2   8  -4    0.90    0.40
  -1  -8   4    5.70    1.30
   1  -8  -4    4.40    1.60
  -1  -8   4    5.70    0.60
  -1  -8   4    5.20    0.60
   1   8  -4    4.80    0.60
  -1   8   4    4.40    0.70
  -1   8   4    4.90    0.70
  -1   8   4    4.30    0.70
   1   8  -4    5.20    0.70
   1   8  -4    6.30    1.00
   0  -8  -4    3.30    1.90
   0  -8   4    8.10    0.70
   0  -8   4    9.40    0.70
   0  -8   4    7.60    1.40
   0   8   4    7.60    0.80
   0   8   4    7.00    1.30
   0   8   4    7.60    0.80
   0   8  -4    8.90    0.70
   0   8   4    8.10    0.80
   0   8  -4    8.50    0.70
   0   8   4    8.80    0.80
   1  -8   4   35.40    1.70
   1  -8   4   36.10    1.70
   1  -8   4   35.20    2.10
   1  -8   4   34.40    3.20
   1   8   4   34.90    2.50
   1   8   4   34.20    1.80
  -1   8  -4   35.90    1.70
   1   8   4   36.10    1.80
   1   8   4   33.60    1.80
  -1   8  -4   33.90    1.60
   1   8   4   33.70    1.80
   2  -8   4  279.97   11.10
   2  -8   4  276.77   11.20
   2  -8   4  274.97   11.10
   2  -8   4  252.77   12.10
   2   8   4  266.77   11.30
  -2   8  -4  260.37   11.10
  -2   8  -4  269.97   11.20
   2   8   4  271.57   11.80
  -2   8  -4  265.97   11.10
   2   8   4  274.97   11.30
   2   8   4  272.77   11.20
   3  -8   4   59.99    2.50
   3  -8   4   56.59    2.50
   3  -8   4   53.79    4.10
   3   8   4   58.19    2.70
  -3   8  -4   48.80    2.50
  -3   8  -4   53.49    2.50
  -3   8  -4   56.59    2.60
   3   8   4   58.49    2.60
   3   8   4   60.99    3.50
   3   8   4   54.09    2.70
   4  -8   4    3.80    0.60
   4  -8   4    2.50    0.40
   4  -8   4    4.90    2.30
   4   8   4    3.10    0.60
  -4   8  -4    4.30    0.60
   4   8   4    2.90    0.50
   4   8   4    5.00    0.90
   4   8   4    3.60    1.50
   4   8   4    2.50    0.50
  -4   8  -4    3.20    0.40
   5  -8   4    0.60    0.40
   5  -8   4   -0.10    0.30
   5   8   4   -0.40    0.50
   5   8   4   -0.50    0.60
  -5   8  -4    0.00    0.30
   5   8   4    0.00    0.40
   6  -8   4    9.10    0.70
   6  -8   4    8.40    0.60
   6  -8   4    8.50    0.70
  -6   8  -4    8.20    0.70
   6   8   4    8.50    1.00
   6   8   4    9.00    0.70
   6   8   4   10.00    0.80
   7  -8   4    1.30    0.80
  -7  -8  -4    0.80    0.50
   7  -8   4    0.30    0.20
   7  -8   4    0.10    0.30
   7   8   4   -0.10    0.30
   7   8   4    0.00    0.30
  -7   8  -4    0.50    0.30
   8  -8   4    1.10    0.20
  -8   8  -4    1.90    0.30
  -8   9   4    0.60    0.40
   7  -9  -4    0.50    0.40
   7  -9  -4    0.20    0.30
  -7   9   4   -0.10    0.50
   7   9  -4    0.60    0.40
  -7   9   4    0.40    0.30
   6  -9  -4    5.10    0.50
   6  -9  -4    4.70    0.50
  -6   9   4    4.60    0.70
   6   9  -4    4.10    0.60
   5  -9  -4    1.20    0.40
   5  -9  -4    1.60    0.40
  -5  -9   4    1.30    0.50
   5   9  -4    0.90    0.40
   5   9  -4    0.80    0.40
  -5   9   4    1.30    0.50
  -5   9   4    0.40    0.40
  -5   9   4    1.20    0.30
  -4  -9   4   30.10    1.60
   4  -9  -4   32.80    1.70
  -4   9   4   31.60    1.60
   4   9  -4   31.60    1.60
   4   9  -4   30.90    1.70
  -4   9   4   32.40    1.70
   4   9  -4   31.00    1.60
  -3  -9   4    2.40    1.90
  -3  -9   4    2.10    0.50
  -3   9   4    3.20    0.50
   3   9  -4    1.30    0.60
  -3   9   4    2.50    0.50
   3   9  -4    2.80    0.50
  -3   9   4    2.20    0.50
   3   9  -4    2.10    0.40
  -2  -9   4   14.50    2.10
  -2   9   4   17.30    1.10
  -2   9   4   18.00    1.10
   2   9  -4   15.20    1.20
  -2   9   4   16.80    1.10
   2   9  -4   17.20    1.00
   2   9  -4   16.10    1.00
  -1  -9   4    4.70    1.60
  -1  -9   4    6.10    0.70
  -1   9   4    6.70    0.80
  -1   9   4    5.80    0.80
  -1   9   4    6.10    0.70
   1   9  -4    5.80    0.70
  -1   9   4    5.30    0.80
   1   9  -4    5.80    0.80
   1   9  -4    6.10    0.60
   0  -9   4   15.00    2.20
   0  -9   4   17.00    1.00
   0  -9   4   17.20    1.00
   0   9   4   14.70    1.10
   0   9  -4   15.40    1.30
   0   9   4   15.90    1.20
   0   9  -4   15.40    0.90
   0   9   4   15.90    1.10
   0   9   4   18.80    1.10
   0   9  -4   16.30    1.00
   1  -9   4  128.99    5.40
   1  -9   4  120.19    6.50
   1  -9   4  135.29    5.40
   1   9   4  125.79    5.50
  -1   9  -4  120.99    5.30
   1   9   4  115.49    6.20
  -1   9  -4  131.99    5.40
   1   9   4  129.59    5.40
   1   9   4  127.69    5.50
   1   9   4  128.79    5.50
   2  -9   4   18.10    1.10
   2  -9   4   17.10    1.00
   2  -9   4   15.10    2.50
   2  -9   4   18.30    1.00
  -2   9  -4   17.80    1.10
   2   9   4   15.40    2.00
   2   9   4   18.60    1.20
   2   9   4   18.90    1.10
   2   9   4   19.90    1.50
   2   9   4   17.40    1.20
  -2   9  -4   16.10    1.00
   3  -9   4    4.10    0.60
   3  -9   4    5.10    0.60
   3  -9   4    5.30    0.60
  -3   9  -4    4.90    0.60
   3   9   4    6.30    0.70
   3   9   4    5.00    0.80
   4  -9   4    7.10    0.70
   4  -9   4    6.40    0.90
   4  -9   4    5.50    0.70
   4   9   4    6.50    0.90
  -4   9  -4    7.00    1.00
   5  -9   4   -0.10    0.30
   5  -9   4    0.30    0.30
   5  -9   4    0.30    0.30
   5   9   4   -0.10    0.50
   5   9   4    0.20    0.40
  -5   9  -4   -0.10    0.30
   6  -9   4    3.80    0.50
   6  -9   4    3.20    0.40
   6  -9   4    3.10    0.40
   6   9   4    3.40    0.50
  -6   9  -4    2.30    0.40
   7  -9   4    0.40    0.20
   7  -9   4    0.80    0.20
   7   9   4    0.70    0.40
  -7   9  -4    0.60    0.20
  -7 -10   4    0.30    0.30
   7 -10  -4    0.00    0.20
   6 -10  -4    0.20    0.40
   6 -10  -4    0.50    0.40
  -6  10   4   -0.20    0.50
   6  10  -4    0.30    0.40
  -6  10   4    0.00    0.30
   5 -10  -4    0.10    0.40
   5 -10  -4    0.80    0.60
  -5 -10   4    1.10    0.70
  -5  10   4   -0.20    0.30
  -5  10   4   -0.40    0.40
  -5  10   4    0.40    0.40
   5  10  -4    0.00    0.30
   5  10  -4    0.10    0.30
  -4 -10   4    0.80    0.40
   4 -10  -4    2.20    0.50
  -4  10   4    0.00    0.40
  -4  10   4    0.10    0.40
   4  10  -4    0.20    0.30
  -4  10   4    0.70    0.40
   4  10  -4    0.30    0.40
  -3 -10   4   -0.10    0.40
   3  10  -4   -0.30    0.50
   3  10  -4    0.40    0.40
  -3  10   4    0.20    0.40
  -3  10   4    0.00    0.40
  -3  10   4    0.40    0.40
   3  10  -4    0.90    0.40
  -2 -10   4   33.10    1.90
   2  10  -4   35.00    1.80
  -2  10   4   29.30    1.60
  -2  10   4   34.70    1.70
   2  10  -4   25.50    1.90
  -1 -10   4   15.30    1.10
   1  10  -4   15.20    1.50
  -1  10   4   17.20    1.20
   1  10  -4   16.20    1.00
  -1  10   4   14.80    1.10
  -1  10   4   15.00    1.10
  -1  10   4   12.60    1.10
   0 -10   4   71.79    3.30
   0 -10   4   78.49    3.50
   0  10   4   79.79    3.50
   0  10   4   76.49    3.50
   0  10  -4   76.69    3.40
   1 -10   4    2.30    0.40
   1  10   4    3.70    0.60
   1  10   4    3.00    0.90
   1  10   4    4.30    0.80
  -1  10  -4    2.70    0.40
  -1  10  -4    3.00    0.50
   2 -10   4    4.30    0.60
   2 -10   4    2.40    0.50
   2  10   4    2.50    0.60
  -2  10  -4    2.70    0.50
   2  10   4    1.20    0.50
   3 -10   4    0.00    0.30
   3 -10   4    0.30    0.30
   3 -10   4   -0.10    0.50
   3  10   4   -0.20    0.40
   3  10   4   -0.10    0.50
  -3  10  -4    0.10    0.30
   4 -10   4    0.90    0.30
   4 -10   4    0.40    0.30
   4 -10   4    0.60    0.40
   4  10   4    1.50    0.50
  -4  10  -4    1.00    0.30
   4  10   4    0.60    0.40
   5 -10   4    5.70    0.50
   5 -10   4    4.60    0.50
   5  10   4    5.30    0.60
   5  10   4    4.90    0.70
  -5  10  -4    5.30    0.50
   6 -10   4    0.70    0.40
   6 -10   4    0.80    0.20
   6 -10   4    1.00    0.30
  -6  10  -4    0.80    0.20
   6  10   4    0.60    0.30
   5 -11  -4    0.70    0.20
   5  11  -4    0.70    0.40
  -5  11   4    0.70    0.30
  -4 -11   4    0.80    0.50
  -4  11   4   -0.10    0.40
   4  11  -4    1.00    0.40
  -4  11   4    1.10    0.40
  -4  11   4    0.70    0.30
  -3 -11   4    1.50    0.40
  -3  11   4    1.10    0.40
   3  11  -4    1.80    0.40
  -3  11   4    0.80    0.40
   3  11  -4    1.50    0.30
  -3  11   4    0.70    0.40
   2 -11  -4   13.30    0.90
  -2 -11   4   12.50    0.90
   2  11  -4   12.10    0.80
  -2  11   4   13.20    0.90
   2  11  -4   11.20    1.10
   2  11  -4   11.70    0.90
  -2  11   4   11.30    0.90
  -2  11   4   12.00    0.90
  -1 -11   4   21.50    1.20
  -1  11   4   17.90    1.10
  -1  11   4   20.80    1.20
  -1  11   4   21.60    1.20
   1  11  -4   20.60    1.10
   0 -11   4   33.60    1.60
   0  11  -4   32.10    1.50
   0  11   4   31.90    1.70
   0  11   4   30.60    1.60
   0  11   4   34.10    1.70
   0  11   4   31.40    1.60
   1 -11   4    0.10    0.30
   1  11   4    0.70    0.50
   1  11   4    0.10    0.40
  -1  11  -4    0.40    0.30
   2 -11   4   -0.20    0.30
   2 -11   4   -0.20    0.30
   2  11   4   -0.50    0.40
  -2  11  -4   -0.30    0.30
   2  11   4   -0.40    0.40
   3 -11   4    3.00    0.40
   3 -11   4    2.50    0.30
   3  11   4    1.50    0.50
  -3  11  -4    1.90    0.30
   3  11   4    1.50    0.40
   4 -11   4    0.20    0.20
   4 -11   4    0.50    0.30
   4 -11   4    0.20    0.30
   4  11   4    0.40    0.50
   4  11   4    0.00    0.30
   5  11   4    0.90    0.30
   3  12  -4    1.90    0.30
  -3  12   4    1.40    0.40
  -2 -12   4   13.60    0.90
   2  12  -4   12.60    0.80
  -2  12   4   12.70    0.90
  -1 -12   4   -0.10    0.30
  -1  12   4    0.10    0.40
   1  12  -4    0.30    0.40
   0 -12   4    1.50    0.30
   0  12   4    0.70    0.40
   0  12  -4    1.00    0.40
   1 -12   4    0.20    0.30
   1 -12   4    0.50    0.40
   1  12   4    0.30    0.40
   1  12   4    0.40    0.40
  -1  12  -4    0.00    0.40
   2 -12   4    0.50    0.30
   2  12   4    0.20    0.60
   2  12   4    0.90    0.30
   3 -12   4    0.50    0.40
   3 -12   4    0.30    0.30
   3  12   4    0.80    0.40
   3  12   4    0.40    0.30
 -10   0   5    0.40    0.40
  10   0  -5   -0.30    0.40
 -10   0   5    0.30    0.30
  10   0  -5   -0.40    0.30
   9   0  -5    0.70    0.50
  -9   0   5    0.60    0.40
  -8   0   5    0.00    0.30
   8   0  -5   -0.10    0.40
   8   0  -5    0.20    0.30
   8   0  -5   -0.10    0.30
   8   0  -5   -2.30    1.80
   8   0  -5   -0.30    1.50
  -8   0   5   -0.40    0.30
   7   0  -5   -0.40    0.30
  -7   0   5    0.20    0.30
  -7   0   5    0.30    0.20
   7   0  -5    0.20    0.30
   7   0  -5   -1.00    1.10
   6   0  -5    0.00    0.30
   6   0  -5   -0.90    1.90
   6   0  -5   -0.60    0.80
  -6   0   5   -0.20    0.30
  -6   0   5    0.50    0.50
   6   0  -5   -0.20    0.30
   6   0  -5   -0.10    0.40
   6   0  -5   -1.00    0.50
   5   0  -5   -1.10    1.00
   5   0  -5    0.40    0.20
  -5   0   5   -0.40    0.30
   5   0  -5   -0.10    0.30
   5   0  -5    0.00    0.50
   4   0  -5    0.20    0.40
   4   0  -5    0.20    0.70
   3   0  -5    0.30    0.50
   3   0  -5   -0.10    0.30
   2   0  -5    0.30    0.40
   2   0  -5    0.00    0.20
   1   0  -5    0.90    0.40
   0   0  -5    0.10    0.30
   0   0  -5    0.10    0.20
   0   0   5    0.30    0.30
   0   0  -5    0.20    0.20
   0   0   5   -0.20    0.40
   1   0   5   -0.30    0.30
   1   0   5   -0.10    0.10
  -1   0  -5    0.10    0.30
   1   0   5   -0.10    0.40
  -2   0  -5    0.40    0.40
   2   0   5    0.00    0.20
   2   0   5   -0.20    0.50
   2   0   5   -0.20    0.40
   3   0   5    0.00    0.60
   3   0   5   -0.40    0.30
   3   0   5   -0.20    0.80
   4   0   5   -0.30    0.30
   4   0   5    0.80    0.30
   4   0   5    0.10    0.80
   4   0   5   -0.50    0.40
  -5   0  -5    0.10    0.30
   5   0   5   -0.50    0.40
   5   0   5   -0.60    0.60
   5   0   5    0.20    0.30
   5   0   5    0.20    0.40
   5   0   5   -0.10    0.30
  -6   0  -5    0.20    0.40
   6   0   5    1.00    1.00
   6   0   5    0.30    0.30
  -6   0  -5   -0.40    0.30
   7   0   5    0.30    1.80
  -7   0  -5   -0.60    0.30
   7   0   5    0.10    0.30
   7   0   5   -0.10    0.30
  -7   0  -5   -0.40    0.40
   7   0   5   -0.30    0.50
   8   0   5    0.50    0.30
   8   0   5    0.00    0.40
  -8   0  -5   -0.70    0.30
  -9   0  -5    0.50    0.30
 -10   0  -5   -0.10    0.20
 -11  -1   5    1.00    0.30
  11   1  -5    1.90    0.50
  10  -1  -5    1.90    0.50
 -10  -1   5    1.60    0.30
  10  -1  -5    1.50    0.30
  10   1  -5    1.00    0.40
 -10   1   5    1.10    0.30
  10   1  -5    1.60    0.30
  10   1  -5    1.90    0.40
  -9  -1   5    7.40    1.00
   9  -1  -5    5.70    0.90
   9  -1  -5    7.30    0.60
   9  -1  -5    5.80    0.70
  -9  -1   5    6.40    0.80
  -9   1   5    5.00    0.70
   9   1  -5    6.30    0.90
   9   1  -5    5.60    0.80
   9   1  -5    6.90    0.70
  -8  -1   5    1.20    0.40
   8  -1  -5    0.90    0.40
   8  -1  -5    1.40    0.50
  -8  -1   5    1.20    0.40
   8  -1  -5    1.30    0.40
   8  -1  -5    1.80    1.90
   8   1  -5    1.30    2.00
   8   1  -5    1.10    0.50
  -8   1   5    1.00    0.40
  -8   1   5    1.20    0.40
   8   1  -5    4.20    1.60
   8   1  -5    1.50    0.40
   8   1  -5    1.80    0.40
   7  -1  -5   22.30    1.50
   7  -1  -5   21.70    2.30
   7  -1  -5   24.10    1.30
  -7  -1   5   23.30    1.30
   7  -1  -5   23.10    1.20
  -7   1   5   24.60    1.30
   7   1  -5   25.20    1.30
   7   1  -5   24.90    2.00
   7   1  -5   25.40    1.40
   7   1  -5   25.70    1.30
   7   1  -5   22.40    2.10
  -7   1   5   24.60    1.30
   6  -1  -5    1.70    2.00
   6  -1  -5    2.20    0.40
   6  -1  -5    1.80    0.50
   6  -1  -5    2.10    0.40
  -6  -1   5    1.50    0.40
   6  -1  -5    1.40    0.90
  -6  -1   5    1.40    0.60
  -6   1   5    1.90    0.40
   6   1  -5    2.80    0.50
   6   1  -5    1.70    0.40
   6   1  -5    0.20    0.80
  -6   1   5    1.40    0.40
   6   1  -5    2.30    0.40
   6   1  -5    2.90    2.60
  -6   1   5    2.00    0.40
   6   1  -5    2.30    0.50
  -5  -1   5    4.70    0.60
   5  -1  -5    4.40    0.50
   5  -1  -5    4.30    0.50
   5  -1  -5    6.40    1.00
   5   1  -5    4.50    0.50
   5   1  -5    3.90    0.50
  -5   1   5    6.00    0.70
   5   1  -5    4.00    0.70
   5   1  -5    4.50    0.80
  -5   1   5    3.90    0.50
   5   1  -5    4.00    0.60
  -5   1   5    5.30    0.60
   5   1  -5    5.00    1.30
   4  -1  -5    9.50    0.80
   4   1  -5    9.50    0.90
   4   1  -5   11.40    1.40
   3  -1  -5    1.90    0.40
   3   1  -5    2.20    0.40
   3   1  -5    1.80    0.60
   2  -1  -5  326.17   13.70
   2  -1  -5  301.27   13.30
   2   1  -5  333.37   13.40
   2   1  -5  334.07   13.60
  -1  -1   5  153.38    5.90
   1  -1  -5  132.89    5.80
   1  -1  -5  130.89    6.10
  -1  -1   5  125.39    6.10
   1   1  -5  147.29    5.80
  -1   1   5  140.89    5.70
   1   1  -5  138.39    6.10
   0  -1   5  871.41   36.50
   0  -1  -5  894.91   36.40
   0  -1   5  913.21   36.20
   0   1  -5  862.41   36.40
   0   1  -5  897.01   36.20
   0   1   5  888.81   36.10
   1  -1   5  485.05   20.70
   1  -1   5  502.45   21.20
  -1  -1  -5  504.55   21.10
  -1  -1  -5  546.35   20.90
   1  -1   5  513.65   20.90
   1   1   5  504.15   20.80
  -1   1  -5  517.65   21.20
  -2  -1  -5   25.00    1.50
   2  -1   5   24.00    1.40
   2  -1   5   22.30    1.80
   2  -1   5   23.80    1.20
   2   1   5   25.70    1.20
   2   1   5   25.50    1.60
  -2   1  -5   24.80    1.60
   3  -1   5  129.79    6.00
   3  -1   5  141.09    5.80
   3   1   5  143.79    5.90
   3   1   5  136.79    6.10
   4  -1   5   23.20    1.20
   4  -1   5   22.20    1.80
   4  -1   5   22.70    1.30
   4  -1   5   19.00    1.60
   4  -1   5   23.60    1.20
  -4   1  -5   25.00    1.20
   4   1   5   23.30    1.20
   4   1   5   27.60    1.30
   4   1   5   24.30    1.20
   4   1   5   25.30    1.40
  -5  -1  -5    0.30    0.40
   5  -1   5    1.10    0.40
   5  -1   5    1.10    0.40
   5  -1   5    1.10    0.40
   5  -1   5    0.60    0.70
   5  -1   5    0.00    0.40
   5  -1   5    1.80    1.30
  -5  -1  -5    0.40    0.50
   5  -1   5    1.10    0.30
   5   1   5    1.60    0.70
   5   1   5    1.10    0.40
   5   1   5    0.80    0.30
   5   1   5    1.30    0.30
  -5   1  -5    0.40    0.30
  -6  -1  -5    6.50    0.70
   6  -1   5    5.90    0.90
  -6  -1  -5    6.00    0.70
   6  -1   5    6.90    0.70
   6  -1   5    6.40    0.70
   6  -1   5    6.20    1.40
   6  -1   5    6.30    0.60
  -6   1  -5    7.00    0.70
   6   1   5    6.90    0.60
  -6   1  -5    6.50    0.60
   6   1   5    8.00    0.90
   6   1   5    5.80    0.60
   7  -1   5    3.90    0.60
   7  -1   5    4.30    0.60
  -7  -1  -5    5.80    0.60
  -7  -1  -5    3.50    0.50
   7  -1   5    4.30    0.60
   7  -1   5    4.40    0.70
  -7   1  -5    3.80    0.60
   7   1   5    3.30    1.80
   7   1   5    3.90    0.50
  -7   1  -5    4.50    0.60
   7   1   5    3.40    0.60
   7   1   5    4.30    0.60
  -8  -1  -5    4.10    0.60
   8  -1   5    3.40    0.60
   8   1   5    3.40    0.50
   8   1   5    4.00    0.60
  -8   1  -5    4.60    0.70
  -8   1  -5    4.20    0.60
  -9  -1  -5    0.60    0.30
  -9   1  -5    0.70    0.30
   9   1   5    0.70    0.40
   9   1   5    0.60    0.30
 -10  -1  -5   -0.10    0.20
 -10   1  -5    0.10    0.20
 -11  -2   5    0.20    0.30
  10  -2  -5    3.10    0.70
 -10  -2   5    2.10    0.40
 -10  -2   5    2.10    0.40
  10  -2  -5    2.00    0.30
  10   2  -5    2.30    0.40
  10   2  -5    1.40    0.30
 -10   2   5    1.90    0.30
  -9  -2   5    7.90    0.70
   9  -2  -5    7.80    0.70
   9  -2  -5    7.00    0.70
  -9  -2   5    6.30    0.70
   9  -2  -5    5.20    0.90
   9   2  -5    6.20    0.70
   9   2  -5    7.40    0.80
  -9   2   5    6.80    0.70
   9   2  -5    7.60    0.70
   8  -2  -5    0.10    0.30
  -8  -2   5    1.00    0.40
   8  -2  -5    0.40    0.50
   8  -2  -5    0.50    0.30
  -8  -2   5    0.60    0.40
   8  -2  -5   -0.60    1.90
   8   2  -5    0.60    0.40
  -8   2   5    0.10    0.40
   8   2  -5   -2.10    1.50
   8   2  -5    1.60    2.60
   8   2  -5    0.30    0.30
  -8   2   5   -0.10    0.30
   8   2  -5    0.70    0.40
   7  -2  -5   26.10    2.50
   7  -2  -5   23.40    1.30
   7  -2  -5   24.90    1.50
  -7  -2   5   24.00    1.30
   7  -2  -5   23.70    1.20
   7   2  -5   24.00    1.40
  -7   2   5   26.00    1.30
  -7   2   5   23.80    1.20
   7   2  -5   24.70    1.30
   7   2  -5   25.30    1.30
   7   2  -5   23.80    1.40
  -7   2   5   25.50    1.40
   7   2  -5   22.80    2.80
   7   2  -5   18.60    2.90
  -6  -2   5    1.90    0.50
   6  -2  -5    2.20    1.00
   6  -2  -5    1.80    0.40
   6  -2  -5    1.50    0.40
   6   2  -5    2.20    0.80
   6   2  -5    1.70    0.90
  -6   2   5    1.40    0.40
  -6   2   5    2.10    0.30
  -6   2   5    2.60    0.40
   6   2  -5    2.10    0.50
   6   2  -5    1.40    0.40
   5  -2  -5    0.60    0.30
   5  -2  -5    0.00    0.40
   5  -2  -5    0.70    0.50
  -5  -2   5    0.50    0.40
   5   2  -5    0.30    1.20
   5   2  -5    0.60    0.30
  -5   2   5    1.40    0.40
  -5   2   5    0.90    0.50
   5   2  -5    1.40    0.30
   5   2  -5    0.20    0.50
  -5   2   5    0.20    0.40
   5   2  -5    1.00    0.40
  -5   2   5    0.40    0.30
   5   2  -5    0.50    0.50
   5   2  -5   -0.20    0.40
   4  -2  -5   91.19    4.30
   4   2  -5   93.19    4.20
   4   2  -5   97.09    4.60
   4   2  -5   99.49    4.40
   3  -2  -5  185.18    8.30
   3   2  -5  203.68    8.40
   3   2  -5  194.18    8.20
   3   2  -5  207.78    8.60
   2  -2  -5   10.80    0.80
   2   2  -5   11.70    1.10
   2   2  -5   11.00    0.70
   2   2  -5   12.80    0.80
  -1  -2   5  106.99    5.30
  -1  -2   5  128.49    5.00
   1  -2  -5  103.89    4.80
   1   2  -5  116.89    4.70
   1   2  -5  116.29    5.20
   1   2  -5  119.59    4.90
   0  -2  -5 1045.80   43.30
   0  -2   5 1121.59   43.20
   0  -2   5 1070.69   43.50
   0   2  -5 1034.10   43.40
   0   2   5 1028.40   43.10
   0   2  -5 1049.79   43.10
  -1  -2  -5   11.60    0.90
   1  -2   5   10.00    1.40
   1  -2   5   10.80    0.80
  -1  -2  -5   10.60    0.80
  -1   2  -5   11.70    1.00
   1   2   5   11.90    0.70
   2  -2   5  991.70   41.20
  -2  -2  -5  957.60   41.00
   2   2   5 1035.60   41.00
  -2   2  -5 1039.20   41.50
   3  -2   5  104.29    4.80
   4  -2   5    1.10    0.40
   4  -2   5    0.60    0.30
   4  -2   5    0.10    0.80
   4  -2   5    0.50    0.30
   4  -2   5    0.30    0.30
   4   2   5    0.90    0.40
   4   2   5    0.00    0.50
  -4   2  -5    0.40    0.30
   4   2   5    0.60    0.20
   4   2   5    0.70    0.30
   5  -2   5   62.99    3.90
   5  -2   5   74.19    3.00
   5  -2   5   70.49    3.00
   5  -2   5   68.09    3.00
  -5  -2  -5   63.59    3.00
   5  -2   5   69.79    3.00
   5  -2   5   67.19    3.40
  -5   2  -5   63.79    3.00
   5   2   5   69.59    3.10
   5   2   5   70.09    3.00
  -5   2  -5   71.69    3.00
   5   2   5   69.39    3.40
   5   2   5   67.59    3.00
   6  -2   5  144.99    6.00
   6  -2   5  142.49    5.90
   6  -2   5  140.49    6.00
  -6  -2  -5  133.29    6.00
  -6  -2  -5  134.49    6.00
   6  -2   5  146.39    6.00
   6   2   5  141.09    5.90
   6   2   5  138.89    6.50
   6   2   5  143.39    6.00
   6   2   5  146.19    6.00
  -6   2  -5  148.09    6.00
   7  -2   5   11.50    0.90
  -7  -2  -5   11.90    0.90
  -7  -2  -5    9.70    0.80
   7  -2   5   11.40    0.80
   7   2   5   11.80    0.90
  -7   2  -5   12.00    0.80
   7   2   5    8.30    1.90
  -7   2  -5   11.00    0.80
   7   2   5   11.40    0.80
   7   2   5   11.80    0.80
   8  -2   5   28.70    1.50
  -8  -2  -5   28.40    1.40
  -8  -2  -5   27.80    1.40
   8   2   5   25.80    1.40
   8   2   5   29.20    1.40
  -8   2  -5   23.20    1.80
   8   2   5   28.10    1.60
  -9  -2  -5    4.40    0.50
  -9   2  -5    4.80    0.50
   9   2   5    2.90    0.40
 -10  -2  -5    0.20    0.20
  10   2   5    0.40    0.30
 -10   2  -5    0.20    0.10
  10  -3  -5    2.00    0.40
 -10  -3   5    2.60    0.40
 -10  -3   5    1.90    0.30
  10  -3  -5    3.30    0.50
 -10   3   5    2.60    0.60
  10   3  -5    3.20    0.40
   9  -3  -5    6.60    1.00
  -9  -3   5    8.20    0.70
  -9  -3   5    7.90    0.70
   9  -3  -5    9.50    0.70
   9   3  -5    9.60    0.80
   9   3  -5    9.60    0.70
   9   3  -5    9.10    0.80
  -9   3   5    9.50    0.70
  -8  -3   5    3.00    0.50
   8  -3  -5    3.50    0.50
   8  -3  -5    2.50    2.30
   8  -3  -5    2.80    0.40
   8  -3  -5    2.80    0.70
   8   3  -5    3.00    0.50
   8   3  -5    1.20    1.70
   8   3  -5    3.20    0.50
   8   3  -5    2.50    0.40
  -8   3   5    3.30    0.50
   7  -3  -5   -0.30    1.40
   7  -3  -5   -0.30    0.30
  -7  -3   5   -0.20    0.30
   7  -3  -5    0.10    0.40
   7   3  -5    0.00    0.40
   7   3  -5   -0.10    0.30
   7   3  -5   -0.30    0.30
  -7   3   5    0.20    0.40
   7   3  -5    1.10    1.70
   7   3  -5    0.50    0.40
   7   3  -5   -2.20    1.00
  -7   3   5    0.20    0.30
   6  -3  -5    1.30    0.30
   6  -3  -5    1.10    1.00
   6  -3  -5    0.50    0.40
  -6  -3   5    1.90    0.50
   6   3  -5    0.70    1.00
   6   3  -5    1.30    0.30
  -6   3   5    2.40    0.60
   6   3  -5    1.10    0.40
  -6   3   5    2.00    0.50
   6   3  -5    1.70    0.40
   6   3  -5    1.10    0.80
   6   3  -5    0.90    0.30
  -6   3   5    0.90    0.30
   5  -3  -5    3.40    0.40
  -5  -3   5    3.90    0.50
   5  -3  -5    3.40    0.90
  -5   3   5    5.10    0.80
   5   3  -5    4.00    0.60
   5   3  -5    3.70    0.90
  -5   3   5    4.00    0.40
   5   3  -5    4.50    0.50
   5   3  -5    3.50    0.70
   5   3  -5    3.70    0.50
  -5   3   5    4.70    0.60
   5   3  -5    3.20    0.40
   4  -3  -5   79.19    4.00
  -4  -3   5   84.99    3.70
   4   3  -5   82.49    3.70
  -4   3   5   87.09    3.80
  -4   3   5   85.49    3.60
   4   3  -5   85.99    3.80
   4   3  -5   80.99    3.60
   4   3  -5   89.69    4.00
  -4   3   5   87.59    3.70
   4   3  -5   82.09    3.70
   4   3  -5   87.99    4.30
   3  -3  -5   72.59    3.70
   3   3  -5   77.79    3.40
   3   3  -5   82.39    3.60
   3   3  -5   77.39    3.80
   2  -3  -5  118.09    5.50
  -2  -3   5  121.69    6.20
   2   3  -5  135.29    5.60
   2   3  -5  133.69    5.40
   2   3  -5  135.89    5.80
  -1  -3   5   34.20    2.40
  -1  -3   5   36.50    1.80
   1  -3  -5   30.90    1.50
   1   3  -5   35.80    1.70
   1   3  -5   34.20    2.00
   1   3  -5   36.70    1.60
   0  -3  -5    4.80    0.90
   0  -3   5    4.70    1.10
   0  -3   5    5.60    0.60
   0   3  -5    5.10    0.80
   0   3   5    4.70    0.60
   0   3  -5    4.70    0.50
   1  -3   5  117.29    5.10
  -1  -3  -5  119.79    5.10
  -1  -3  -5  115.19    4.80
   1   3   5  114.69    5.00
  -1   3  -5  112.79    5.40
   2  -3   5  225.48    9.90
  -2  -3  -5  241.18    9.60
   2   3   5  231.38    9.70
   3  -3   5   61.19    3.20
   3  -3   5   62.09    2.60
   3  -3   5   61.79    2.70
   3  -3   5   63.59    2.70
   3  -3   5   61.09    2.70
   3   3   5   57.79    2.80
   3   3   5   63.59    2.90
  -3   3  -5   61.59    2.70
   3   3   5   62.79    2.70
   3   3   5   60.29    2.70
   4  -3   5   13.80    0.80
   4  -3   5   12.90    0.90
   4  -3   5   13.70    0.80
   4  -3   5   12.90    0.80
   4  -3   5   12.70    1.60
   4   3   5   15.30    0.90
  -4   3  -5   12.10    0.80
   4   3   5   13.40    0.80
   4   3   5   11.80    0.80
   4   3   5   13.70    1.10
   5  -3   5   27.30    1.30
   5  -3   5   26.70    1.40
   5  -3   5   25.70    1.30
   5  -3   5   27.70    1.40
   5  -3   5   21.30    2.60
  -5  -3  -5   23.50    1.40
   5   3   5   27.30    1.40
  -5   3  -5   26.70    1.40
   5   3   5   27.00    1.40
   5   3   5   27.90    1.80
  -5   3  -5   26.20    1.30
   6  -3   5    0.40    0.30
  -6  -3  -5    0.00    0.40
   6  -3   5    0.40    0.30
   6  -3   5   -0.20    0.30
  -6  -3  -5   -0.50    0.40
   6   3   5   -0.30    0.30
   6   3   5    0.50    1.10
   6   3   5   -0.70    0.40
   6   3   5   -0.30    0.30
  -6   3  -5    0.60    0.40
   7  -3   5   12.50    0.90
  -7  -3  -5   12.30    0.90
   7  -3   5   13.00    0.80
  -7  -3  -5   13.00    0.90
   7  -3   5   13.60    0.90
   7   3   5   12.60    0.90
   7   3   5   10.90    2.10
   7   3   5   13.80    0.80
   7   3   5   13.10    1.00
  -7   3  -5   14.30    0.90
  -8  -3  -5    5.40    0.70
  -8  -3  -5    4.70    0.70
   8  -3   5    4.40    0.70
  -8   3  -5    3.60    0.70
   8   3   5    3.20    0.60
  -8   3  -5    5.40    0.60
   8   3   5    4.20    0.60
   8   3   5    4.50    0.50
  -9  -3  -5    0.30    0.30
   9   3   5    0.70    0.30
  -9   3  -5    1.80    1.10
  -9   3  -5    0.30    0.30
 -10  -4   5    1.50    0.30
  10  -4  -5    1.00    0.30
  10  -4  -5    1.30    0.30
 -10  -4   5    0.10    0.40
  10   4  -5    0.90    0.40
 -10   4   5    0.80    0.40
   9  -4  -5    0.90    0.30
  -9  -4   5    1.30    0.40
  -9  -4   5    1.20    0.40
   9   4  -5    0.80    0.40
   9   4  -5    1.60    0.30
  -9   4   5    1.10    0.40
   8  -4  -5   13.00    0.80
  -8  -4   5   12.20    0.80
   8   4  -5   13.00    1.00
   8   4  -5   12.30    0.80
   7  -4  -5    0.10    1.50
   7  -4  -5    1.10    0.30
  -7   4   5    1.50    0.40
   7   4  -5    1.70    0.40
   7   4  -5    1.00    0.50
   7   4  -5    1.20    0.40
   7   4  -5    1.50    0.40
   7   4  -5    1.70    1.30
   6  -4  -5    2.10    0.40
   6  -4  -5    2.50    1.30
   6   4  -5    3.10    0.50
  -6   4   5    2.30    0.70
  -6   4   5    3.30    0.50
  -6   4   5    3.40    0.50
   6   4  -5    2.70    0.50
   6   4  -5    2.90    0.50
   6   4  -5    3.10    1.00
   6   4  -5    2.60    0.40
   6   4  -5    2.70    1.30
   5  -4  -5    5.80    1.10
  -5  -4   5    8.60    0.80
   5  -4  -5    8.30    0.70
   5   4  -5    7.00    0.70
   5   4  -5    6.90    0.80
  -5   4   5    6.40    0.70
  -5   4   5    6.70    0.80
  -5   4   5    7.60    0.60
   5   4  -5    7.90    1.20
   5   4  -5    7.80    1.20
   5   4  -5    7.20    0.60
   5   4  -5    7.20    0.70
   4  -4  -5   15.10    1.40
  -4  -4   5   15.80    1.00
   4  -4  -5   12.20    1.00
  -4   4   5   18.00    1.00
  -4   4   5   15.80    0.80
  -4   4   5   13.00    1.10
   4   4  -5   16.10    1.40
   4   4  -5   14.20    0.90
  -4   4   5   15.80    1.00
   4   4  -5   14.90    0.90
   4   4  -5   16.10    1.10
   4   4  -5   15.70    2.10
   4   4  -5   15.30    1.10
   4   4  -5   15.20    1.00
  -3  -4   5   18.50    1.00
   3  -4  -5   17.00    1.20
   3   4  -5   17.80    1.00
   3   4  -5   17.80    1.70
  -3   4   5   18.20    1.00
  -3   4   5   18.30    1.00
   3   4  -5   16.80    1.10
   3   4  -5   20.70    1.30
   3   4  -5   16.90    1.00
   3   4  -5   17.90    1.00
   2  -4  -5   66.19    3.20
  -2  -4   5   75.99    3.40
   2   4  -5   78.19    3.40
   2   4  -5   71.79    3.20
   2   4  -5   69.89    3.70
   1  -4  -5   37.90    1.90
  -1  -4   5   45.20    2.10
  -1   4   5   40.30    2.00
   1   4  -5   40.30    2.50
   1   4  -5   40.00    2.10
   1   4  -5   43.50    1.90
   0  -4   5  675.43   25.50
   0  -4  -5  532.15   25.10
   0  -4  -5  621.64   25.10
   0   4   5  640.34   25.50
   1  -4   5   13.40    1.20
  -1  -4  -5   13.40    1.20
   1   4   5   13.30    1.00
  -1   4  -5   18.00    1.50
   2  -4   5  162.88    7.40
   2  -4   5  168.38    7.00
   2  -4   5  166.68    7.00
   2   4   5  167.08    7.10
   2   4   5  166.68    7.00
  -2   4  -5  170.18    7.00
   2   4   5  175.18    7.20
   3  -4   5   19.20    1.50
   3  -4   5   19.10    1.00
   3  -4   5   20.50    1.00
   3   4   5   19.10    1.00
  -3   4  -5   17.50    1.10
   3   4   5   20.60    1.30
   3   4   5   18.60    1.10
   3   4   5   18.20    1.30
   3   4   5   19.70    1.10
   3   4   5   20.70    1.20
  -3   4  -5   18.00    1.00
   4  -4   5    0.40    0.80
   4  -4   5    0.70    0.30
   4  -4   5    1.20    0.30
   4   4   5    0.70    0.30
  -4   4  -5    0.80    0.30
   4   4   5    0.10    0.60
  -4   4  -5    1.10    0.50
   4   4   5    0.60    0.40
   4   4   5    1.00    0.60
   5  -4   5    3.20    1.70
   5  -4   5    3.20    0.50
   5  -4   5    3.50    0.50
   5   4   5    3.90    0.60
  -5   4  -5    3.40    0.50
   5   4   5    3.60    0.50
   5   4   5    4.00    0.80
   5   4   5    3.80    0.60
   6  -4   5  141.09    8.30
   6  -4   5  157.48    6.50
  -6  -4  -5  146.49    6.50
   6  -4   5  152.68    6.50
   6  -4   5  160.88    6.40
   6   4   5  155.88    6.50
  -6   4  -5  157.68    6.50
   6   4   5  152.38    7.20
  -6   4  -5  157.68    6.60
   6   4   5  155.38    6.50
   7  -4   5    4.50    0.60
  -7  -4  -5    4.60    0.70
   7  -4   5    4.20    0.60
   7   4   5    4.50    0.60
   7   4   5    3.80    0.50
  -7   4  -5    2.80    0.60
   7   4   5    4.60    0.60
  -7   4  -5    4.90    0.50
   8  -4   5    8.10    0.70
  -8  -4  -5    8.30    0.70
  -8  -4  -5    8.00    0.80
  -8   4  -5   10.50    1.00
  -8   4  -5    8.80    0.60
   8   4   5    7.90    0.70
   8   4   5    8.70    0.90
  -9  -4  -5    0.40    0.30
  -9   4  -5    0.30    0.30
  -9   4  -5   -0.30    0.60
   9   4   5   -0.10    0.30
 -10  -5   5    0.80    0.30
  10  -5  -5    0.30    0.20
 -10  -5   5    0.70    0.30
  10  -5  -5    0.60    0.20
 -10   5   5    0.20    0.20
  10   5  -5    1.20    0.30
  -9  -5   5    0.00    0.30
  -9  -5   5   -0.20    0.30
   9  -5  -5    0.00    0.30
   9  -5  -5    0.30    0.30
  -9   5   5   -0.40    0.30
   9   5  -5    0.00    0.30
   9   5  -5    0.10    0.30
   8  -5  -5    0.40    0.30
  -8  -5   5   -0.30    0.40
   8   5  -5    0.40    0.40
  -8   5   5    0.20    0.40
   8   5  -5    1.20    0.50
   7  -5  -5    0.50    0.30
   7  -5  -5    6.20    2.00
   7   5  -5    0.70    0.30
   7   5  -5    0.40    0.40
  -7   5   5    0.30    0.40
   7   5  -5   -0.20    0.40
   7   5  -5   -1.90    1.70
   7   5  -5    0.40    0.40
  -7   5   5    0.00    0.70
   6  -5  -5   29.00    2.80
   6  -5  -5   31.90    1.50
  -6  -5   5   32.70    1.70
   6   5  -5   32.60    1.50
   6   5  -5   32.40    1.70
  -6   5   5   30.40    1.70
   6   5  -5   33.00    1.60
   6   5  -5   29.10    2.40
  -6   5   5   30.30    1.70
   6   5  -5   31.10    1.50
  -5  -5   5    7.40    0.80
   5  -5  -5    8.10    1.40
   5   5  -5    7.50    0.80
  -5   5   5    8.60    0.90
   5   5  -5    7.70    0.70
   5   5  -5    6.90    1.10
   5   5  -5    7.40    0.70
   5   5  -5    9.00    1.00
   5   5  -5    8.00    1.40
   4  -5  -5   27.20    2.00
   4  -5  -5   26.10    1.40
  -4  -5   5   28.20    1.40
   4   5  -5   27.30    1.70
   4   5  -5   27.00    1.40
   4   5  -5   23.80    1.40
  -4   5   5   28.30    1.50
   4   5  -5   26.20    1.40
   4   5  -5   27.00    1.60
   4   5  -5   25.80    1.30
  -4   5   5   25.90    1.50
   4   5  -5   32.30    1.50
  -4   5   5   26.10    1.40
   4   5  -5   29.60    2.00
  -4   5   5   28.60    1.50
   3  -5  -5   27.70    1.80
  -3  -5   5   29.70    1.50
  -3  -5   5   28.60    1.50
   3   5  -5   30.30    1.40
  -3   5   5   29.30    1.50
  -3   5   5   31.10    1.50
   3   5  -5   30.80    1.80
   3   5  -5   29.10    1.40
   3   5  -5   27.90    1.50
  -3   5   5   26.50    1.50
   3   5  -5   27.30    1.50
   3   5  -5   28.00    1.60
  -3   5   5   28.10    1.50
   3   5  -5   28.60    1.40
   3   5  -5   32.30    2.70
  -2  -5   5    5.30    0.60
   2  -5  -5    5.80    0.80
  -2  -5   5    5.30    0.70
   2   5  -5    4.70    0.40
  -2   5   5    4.20    0.60
   2   5  -5    4.20    0.50
   2   5  -5    4.10    0.70
   2   5  -5    4.40    0.50
  -2   5   5    3.30    0.60
  -2   5   5    3.90    0.60
   2   5  -5    4.70    0.70
  -2   5   5    4.50    0.50
   2   5  -5    4.10    1.10
  -2   5   5    4.90    0.50
   2   5  -5    4.40    0.60
  -2   5   5    5.40    0.70
  -1  -5   5   98.49    4.40
   1  -5  -5   85.89    4.00
  -1  -5   5   93.09    4.00
  -1  -5   5   87.89    3.90
  -1   5   5   94.69    4.00
   1   5  -5   94.99    4.00
  -1   5   5   95.09    4.00
   1   5  -5   96.69    4.00
  -1   5   5   98.49    4.00
  -1   5   5   91.69    4.20
   1   5  -5   95.99    3.90
   1   5  -5   84.79    5.00
  -1   5   5   90.59    4.00
   1   5  -5   98.09    4.10
   0  -5   5   31.10    1.80
   0  -5   5   27.90    1.40
   0  -5   5   31.40    1.50
   0  -5  -5   30.50    1.50
   0   5  -5   30.60    1.40
   0   5  -5   32.40    1.50
   0   5   5   32.40    1.50
   0   5  -5   32.80    2.50
   0   5   5   29.20    1.70
   0   5  -5   31.30    1.40
   0   5   5   31.20    1.60
   0   5   5   30.10    1.50
   1  -5   5    5.40    0.50
  -1  -5  -5    5.40    0.60
   1  -5   5    4.20    0.60
   1  -5   5    5.70    0.90
   1   5   5    5.50    0.80
  -1   5  -5    6.60    0.50
   1   5   5    5.40    0.60
   1   5   5    4.50    0.70
  -1   5  -5    5.60    0.50
   1   5   5    6.40    0.60
   1   5   5    5.30    0.70
   1   5   5    6.10    0.70
   2  -5   5   34.70    1.60
   2  -5   5   34.60    1.60
   2  -5   5   33.50    2.30
   2   5   5   35.60    1.80
   2   5   5   34.50    1.70
   2   5   5   34.70    1.70
   2   5   5   37.40    1.70
   2   5   5   36.70    2.00
  -2   5  -5   36.40    1.60
   2   5   5   33.20    1.80
   2   5   5   36.70    1.80
   2   5   5   35.70    1.70
  -2   5  -5   37.60    1.70
   3  -5   5    4.50    0.50
   3  -5   5    5.50    0.60
   3  -5   5    5.40    1.20
   3   5   5    4.90    0.70
  -3   5  -5    5.10    0.50
   3   5   5    5.30    0.60
   3   5   5    5.90    0.60
   3   5   5    4.60    0.70
   3   5   5    4.10    0.80
   3   5   5    5.70    0.70
  -3   5  -5    6.10    0.70
   4  -5   5    0.70    0.30
   4  -5   5    1.00    0.30
   4  -5   5    2.90    1.40
   4   5   5    0.00    0.40
   4   5   5    0.50    0.30
   4   5   5    0.90    0.70
  -4   5  -5    0.20    0.30
  -4   5  -5   -0.10    0.40
   4   5   5    0.40    0.40
   5  -5   5   14.00    0.90
   5  -5   5   13.40    2.30
   5  -5   5   13.10    0.90
   5   5   5   16.90    1.90
  -5   5  -5   15.70    1.00
  -5   5  -5   14.00    0.90
   5   5   5   12.60    1.20
   5   5   5   14.50    1.00
   5   5   5   13.50    1.10
   5   5   5   13.50    0.80
   5   5   5   13.90    1.00
   6  -5   5    7.50    0.70
   6  -5   5    4.90    3.50
   6  -5   5    7.70    0.70
   6  -5   5    8.60    0.60
  -6  -5  -5    6.70    0.90
   6   5   5    9.20    0.80
  -6   5  -5    7.10    0.80
   6   5   5    7.80    0.70
   6   5   5    8.70    1.60
   6   5   5    8.30    0.70
  -6   5  -5    8.60    0.70
  -7  -5  -5    5.20    0.80
   7  -5   5    7.10    0.80
   7  -5   5    9.00    0.70
   7   5   5    8.00    0.80
  -7   5  -5    7.90    0.90
  -7   5  -5    6.00    1.00
  -8  -5  -5    1.80    0.40
   8  -5   5    1.60    0.40
  -8  -5  -5    2.00    0.70
   8  -5   5    1.90    0.40
   8   5   5    2.30    0.40
  -8   5  -5    2.20    0.50
   8   5   5    1.90    0.50
  -8   5  -5    1.70    0.30
   9   5   5    0.00    0.30
   9   5   5   -0.20    0.30
  -9  -6   5    2.00    0.40
   9  -6  -5    1.60    0.30
   9  -6  -5    2.10    0.30
  -9  -6   5    3.30    0.50
  -9   6   5    2.10    0.30
   9   6  -5    2.30    0.40
  -9   6   5    2.20    0.50
   8  -6  -5    6.50    0.60
  -8  -6   5    6.70    0.70
  -8   6   5    6.90    0.70
   8   6  -5    8.40    0.80
   8   6  -5    7.20    0.60
   7  -6  -5    0.80    0.30
   7   6  -5    0.60    0.40
   7   6  -5    0.10    0.30
  -7   6   5    0.20    0.40
  -7   6   5    2.60    0.90
   6  -6  -5    1.50    1.70
   6  -6  -5    0.70    0.30
  -6  -6   5    0.30    0.50
   6   6  -5    0.20    1.50
   6   6  -5    0.80    0.60
  -6   6   5    0.70    0.50
   6   6  -5    1.20    0.40
  -6   6   5    0.20    0.40
   6   6  -5    0.20    0.40
   6   6  -5    0.70    0.40
  -6   6   5    0.30    0.40
   6   6  -5   -0.10    0.40
   5  -6  -5   12.60    2.10
  -5  -6   5   13.10    1.00
   5  -6  -5   15.00    0.90
   5   6  -5   13.40    1.00
  -5   6   5   14.00    0.90
   5   6  -5   12.60    1.00
   5   6  -5   14.80    0.90
   5   6  -5   12.50    0.90
  -5   6   5   13.80    1.00
   5   6  -5   13.10    1.00
   4  -6  -5   34.40    2.50
  -4  -6   5   38.00    2.50
   4  -6  -5   37.10    1.80
  -4  -6   5   37.50    1.80
   4   6  -5   37.80    1.80
   4   6  -5   37.00    1.80
   4   6  -5   35.70    2.00
  -4   6   5   39.40    2.00
   4   6  -5   37.00    1.80
   4   6  -5   37.50    2.30
   4   6  -5   42.20    2.70
  -4   6   5   39.20    1.90
  -4   6   5   36.40    1.90
  -4   6   5   39.50    1.90
  -3  -6   5    9.50    0.90
  -3  -6   5    9.50    1.30
   3  -6  -5    9.50    1.50
  -3   6   5    7.40    0.90
   3   6  -5    9.30    0.80
   3   6  -5   10.20    1.30
  -3   6   5    9.20    0.90
   3   6  -5    9.80    1.00
   3   6  -5    8.00    0.80
   3   6  -5    9.70    0.60
   3   6  -5    9.60    0.70
  -3   6   5   12.40    0.90
   3   6  -5    8.90    1.30
  -3   6   5   10.60    0.80
  -3   6   5    9.50    0.70
  -2  -6   5  177.38    7.50
  -2  -6   5  170.18    7.00
   2  -6  -5  166.98    7.30
   2   6  -5  166.58    7.10
   2   6  -5  168.78    7.10
  -2   6   5  159.78    7.10
  -2   6   5  166.28    7.10
   2   6  -5  165.78    7.00
   2   6  -5  171.88    7.00
   2   6  -5  173.78    7.30
   2   6  -5  162.38    7.10
  -2   6   5  172.78    7.10
  -2   6   5  166.78    7.10
  -1  -6   5   10.30    0.70
  -1  -6   5   11.40    1.30
  -1  -6   5   11.00    0.70
   1  -6  -5    9.60    1.10
   1   6  -5    9.30    1.30
  -1   6   5   10.10    0.80
  -1   6   5   10.40    0.90
   1   6  -5    7.40    1.10
  -1   6   5    9.90    0.80
   1   6  -5   10.20    0.80
  -1   6   5    9.90    1.00
  -1   6   5   11.60    0.80
   1   6  -5   11.60    0.80
   1   6  -5   11.70    0.80
  -1   6   5   11.30    0.90
  -1   6   5    9.20    1.10
  -1   6   5    9.60    1.00
   1   6  -5   11.20    0.70
   0  -6   5    0.50    0.70
   0  -6   5    0.00    0.50
   0  -6   5    0.60    0.30
   0  -6   5    1.20    0.30
   0   6   5    0.50    0.40
   0   6  -5    0.40    0.30
   0   6   5    1.20    0.40
   0   6   5    0.00    0.40
   0   6   5    0.30    0.40
   0   6  -5    1.00    0.30
   0   6  -5    0.70    0.30
   0   6   5    1.30    0.50
   0   6   5    0.30    0.60
   0   6   5    0.70    0.40
   1  -6   5    0.30    0.30
   1  -6   5   -0.20    0.80
   1  -6   5    0.30    0.30
   1  -6   5    0.50    0.40
  -1   6  -5    0.30    0.30
  -1   6  -5    0.60    0.30
   1   6   5    0.50    0.50
   1   6   5    0.40    0.40
   1   6   5    0.30    0.40
   1   6   5    0.40    0.50
  -1   6  -5    0.60    0.30
   1   6   5   -0.60    0.60
   1   6   5    0.20    0.40
   1   6   5    1.30    0.50
   1   6   5    0.50    0.40
   2  -6   5   25.10    2.00
  -2  -6  -5   28.10    1.60
   2  -6   5   27.00    1.40
   2  -6   5   26.40    1.40
  -2   6  -5   28.90    1.30
  -2   6  -5   29.50    1.30
   2   6   5   29.50    1.50
   2   6   5   29.80    1.80
   2   6   5   26.80    1.50
   2   6   5   28.50    1.40
   2   6   5   29.50    1.50
  -2   6  -5   27.90    1.40
   2   6   5   28.30    1.60
   2   6   5   25.90    1.50
   2   6   5   29.00    1.40
   3  -6   5    2.80    0.40
   3  -6   5    3.40    1.30
   3  -6   5    2.40    0.40
   3   6   5    2.80    0.50
  -3   6  -5    3.10    0.50
   3   6   5    2.40    0.50
   3   6   5    2.60    0.60
   3   6   5    2.50    0.50
   3   6   5    2.90    0.50
   3   6   5    1.60    0.80
  -3   6  -5    3.40    0.40
   3   6   5    2.50    0.50
   4  -6   5  507.55   20.70
   4  -6   5  505.85   20.70
  -4   6  -5  499.25   20.70
  -4   6  -5  501.95   20.70
   4   6   5  503.05   20.90
   4   6   5  507.05   21.30
   4   6   5  516.65   20.70
   4   6   5  505.55   20.80
   5  -6   5    5.60    0.60
   5  -6   5    6.90    0.60
   5  -6   5    5.50    0.60
   5  -6   5    4.60    2.40
   5   6   5    5.90    1.40
   5   6   5    5.20    0.60
   5   6   5    6.00    0.70
  -5   6  -5    5.80    0.70
  -5   6  -5    5.20    0.60
  -5   6  -5    5.20    0.50
   5   6   5    5.80    0.80
   6  -6   5   -0.40    0.30
   6  -6   5    0.20    0.30
   6  -6   5    0.10    0.30
  -6   6  -5   -0.30    0.30
  -6   6  -5    0.30    0.30
   6   6   5    0.10    0.30
   6   6   5    0.50    0.40
   7  -6   5    0.30    0.60
   7  -6   5    0.40    0.30
   7  -6   5    0.00    0.30
  -7  -6  -5   -0.90    0.50
  -7  -6  -5    0.30    0.40
  -7   6  -5    0.40    0.30
   7   6   5    1.10    0.40
   7   6   5   -0.10    0.30
   7   6   5    0.20    0.40
  -7   6  -5    0.60    0.40
   8  -6   5    0.10    0.30
   8  -6   5    0.30    0.40
   8   6   5   -0.10    0.60
   8   6   5   -0.30    0.40
   8   6   5   -0.20    0.30
  -8   6  -5   -0.60    0.40
  -8   6  -5    0.10    0.40
  -9  -7   5    2.90    0.40
   9  -7  -5    2.20    0.30
  -9  -7   5    1.70    0.30
   9   7  -5    1.90    0.30
   8  -7  -5    9.80    0.70
  -8  -7   5    9.30    0.70
   8  -7  -5   10.70    0.70
   8   7  -5    9.40    0.70
  -8   7   5   10.40    0.80
   7  -7  -5    0.50    0.30
   7   7  -5    0.60    0.40
  -7   7   5   -0.40    0.40
   7   7  -5   -0.30    0.40
  -7   7   5    0.00    0.60
  -7   7   5    0.00    0.30
  -6  -7   5    1.60    0.50
   6  -7  -5    1.70    0.40
  -6   7   5    1.70    0.30
   6   7  -5    3.00    0.50
  -6   7   5    1.00    0.50
  -6   7   5    2.10    0.40
   6   7  -5    1.80    0.40
  -5  -7   5    0.90    1.40
  -5  -7   5    0.20    0.40
   5  -7  -5   -1.40    1.70
   5  -7  -5    0.30    0.30
  -5   7   5   -0.30    0.40
   5   7  -5    0.20    0.40
  -5   7   5    0.20    0.30
   5   7  -5   -0.40    0.40
  -5   7   5   -0.20    0.40
   5   7  -5   -0.90    1.70
  -5   7   5    0.00    0.40
   5   7  -5    0.20    0.40
   4  -7  -5    1.00    0.40
  -4  -7   5    1.00    1.10
   4  -7  -5   -0.50    1.50
   4   7  -5    0.40    0.50
  -4   7   5    0.30    0.40
  -4   7   5    0.60    0.30
   4   7  -5    0.80    0.40
  -4   7   5    0.40    0.40
   4   7  -5    1.30    0.40
  -4   7   5    0.90    0.40
  -4   7   5    2.50    0.80
  -3  -7   5   42.00    2.10
  -3  -7   5   45.40    2.80
   3  -7  -5   39.20    3.10
  -3  -7   5   44.00    2.10
  -3   7   5   41.80    2.10
   3   7  -5   45.60    2.80
   3   7  -5   43.00    2.00
  -3   7   5   46.60    2.10
   3   7  -5   45.60    2.10
  -3   7   5   46.20    2.00
   3   7  -5   44.10    2.00
  -2  -7   5    9.60    1.50
   2  -7  -5   12.20    1.80
   2   7  -5   10.00    1.10
   2   7  -5   11.60    1.00
  -2   7   5   13.50    0.90
  -2   7   5   11.60    1.00
   2   7  -5   11.90    0.90
   2   7  -5   11.50    0.80
   2   7  -5   11.90    1.70
  -2   7   5   11.40    0.90
  -2   7   5   13.10    1.10
  -1  -7   5   24.20    1.30
   1  -7  -5   20.30    1.90
  -1  -7   5   22.10    1.90
  -1   7   5   22.80    1.40
   1   7  -5   22.20    1.60
   1   7  -5   23.60    1.20
  -1   7   5   19.80    1.40
   1   7  -5   25.00    1.20
   1   7  -5   23.80    1.30
  -1   7   5   24.30    1.30
  -1   7   5   25.50    1.30
   1   7  -5   22.60    1.40
  -1   7   5   20.80    1.40
   0  -7   5    4.50    0.50
   0  -7   5    3.50    0.50
   0  -7   5    3.20    0.90
   0  -7   5    4.90    0.70
   0   7   5    4.40    0.70
   0   7   5    4.00    0.60
   0   7  -5    4.90    0.60
   0   7  -5    3.60    0.60
   0   7   5    4.30    0.70
   0   7   5    2.80    0.70
   0   7   5    4.10    0.60
   0   7   5    4.40    0.60
   0   7   5    4.50    0.60
   0   7   5    4.10    0.60
   1  -7   5    4.70    0.60
   1  -7   5    4.70    1.00
   1  -7   5    5.20    0.50
   1  -7   5    5.00    0.60
   1   7   5    6.40    0.90
   1   7   5    4.00    0.70
  -1   7  -5    4.60    0.60
   1   7   5    5.80    0.70
   1   7   5    5.10    0.80
  -1   7  -5    5.00    0.50
   1   7   5    5.10    0.80
   1   7   5    6.60    0.70
   1   7   5    3.80    1.00
   1   7   5    5.40    0.70
   2  -7   5   11.60    1.70
   2  -7   5   14.00    0.80
   2  -7   5   14.30    0.90
   2   7   5   12.10    0.90
  -2   7  -5   12.80    0.90
   2   7   5   14.80    1.00
   2   7   5   13.30    1.60
   2   7   5   12.80    1.10
   2   7   5   10.60    1.60
   2   7   5   13.50    1.10
   3  -7   5   89.09    5.10
   3  -7   5   90.19    3.90
   3  -7   5   88.09    3.80
   3   7   5   89.39    3.90
   3   7   5   87.39    4.00
  -3   7  -5   90.49    3.80
  -3   7  -5   88.59    3.80
   3   7   5   93.29    3.90
   3   7   5   88.69    3.90
   3   7   5   86.59    4.00
  -3   7  -5   90.59    3.90
   3   7   5   91.69    4.60
   4  -7   5   22.50    1.30
   4  -7   5   24.30    1.20
   4  -7   5   16.90    2.80
   4  -7   5   25.70    1.30
   4   7   5   22.70    1.30
   4   7   5   27.80    2.40
   4   7   5   25.10    1.40
  -4   7  -5   23.40    1.20
   4   7   5   22.90    1.50
  -4   7  -5   22.10    1.20
  -4   7  -5   24.00    1.30
   4   7   5   24.80    1.30
   5  -7   5    3.00    0.50
   5  -7   5    2.00    0.40
   5  -7   5    1.40    0.40
   5   7   5    2.50    0.60
  -5   7  -5    1.60    0.40
  -5   7  -5    1.80    0.40
   5   7   5    1.90    0.50
   5   7   5    0.80    0.50
   5   7   5    2.00    0.40
   6  -7   5    1.90    0.40
   6  -7   5    2.10    0.40
   6  -7   5    2.20    0.40
   6   7   5    1.90    0.40
  -6   7  -5    2.00    0.40
   6   7   5    1.80    0.50
  -6   7  -5    1.70    0.40
   6   7   5    2.40    0.50
   7  -7   5    4.20    0.50
  -7  -7  -5    4.40    0.60
   7  -7   5    4.40    0.50
   7   7   5    4.80    0.60
  -7   7  -5    4.40    0.60
  -7   7  -5    3.90    0.60
   7   7   5    5.50    0.70
   7   7   5    5.30    0.60
   8  -7   5    0.10    0.30
  -8   7  -5   -0.60    0.30
   8   7   5    0.30    0.30
   8  -8  -5    0.90    0.30
  -8  -8   5    1.90    0.40
   8  -8  -5    1.20    0.30
   8   8  -5    0.60    0.40
   8   8  -5    0.60    0.30
  -8   8   5    1.60    0.50
   7  -8  -5    0.20    0.30
   7  -8  -5   -0.10    0.30
   7   8  -5   -0.20    0.30
  -7   8   5    0.30    0.40
  -7   8   5   -0.10    0.30
  -7   8   5    0.20    0.60
   6  -8  -5   -0.30    0.30
  -6  -8   5    0.20    0.50
  -6   8   5   -0.20    0.40
  -6   8   5    0.20    0.30
   6   8  -5    0.30    0.40
  -6   8   5   -0.20    0.40
   6   8  -5    0.50    0.50
  -5  -8   5   -0.70    0.40
   5  -8  -5    0.00    0.40
   5   8  -5    0.70    0.40
   5   8  -5    0.50    0.40
   5   8  -5    0.30    0.40
  -5   8   5   -0.30    0.30
  -5   8   5    0.20    0.40
  -5   8   5   -0.30    0.40
  -4  -8   5    7.00    1.70
   4  -8  -5    5.50    2.40
   4  -8  -5    6.40    0.80
  -4  -8   5    6.70    0.80
   4   8  -5    6.50    0.90
   4   8  -5    6.60    0.80
  -4   8   5    7.10    0.80
  -4   8   5    6.10    0.60
  -4   8   5    6.50    0.70
   4   8  -5    6.60    0.70
   3  -8  -5    3.60    2.00
  -3  -8   5    2.40    1.40
  -3  -8   5    2.40    0.50
  -3   8   5    3.10    0.60
   3   8  -5    2.70    0.50
   3   8  -5    3.00    0.50
   3   8  -5    2.70    0.40
  -3   8   5    2.40    0.50
   3   8  -5    2.50    0.60
  -3   8   5    3.60    0.60
  -3   8   5    1.90    0.50
  -2  -8   5   17.00    1.10
  -2  -8   5   19.50    2.10
  -2   8   5   16.50    1.10
  -2   8   5   16.00    1.10
   2   8  -5   16.70    1.10
  -2   8   5   18.50    1.10
   2   8  -5   17.50    1.00
   2   8  -5   16.60    1.30
   2   8  -5   14.00    1.10
  -2   8   5   17.80    1.10
  -1  -8   5   38.10    1.80
  -1  -8   5   33.60    1.70
  -1  -8   5   37.80    2.80
   1   8  -5   37.90    1.90
  -1   8   5   37.10    1.90
  -1   8   5   36.40    1.80
   1   8  -5   33.90    2.00
   1   8  -5   36.20    1.80
  -1   8   5   37.90    1.90
   1   8  -5   36.00    1.80
  -1   8   5   36.20    1.90
  -1   8   5   38.00    1.90
   1   8  -5   37.10    1.70
   0  -8   5   40.80    2.00
   0  -8   5   42.90    2.00
   0  -8   5   38.20    3.00
   0   8  -5   43.00    1.90
   0   8  -5   42.30    2.00
   0   8   5   43.10    2.10
   0   8  -5   44.10    2.00
   0   8   5   42.20    2.00
   0   8   5   42.20    2.10
   0   8   5   42.20    2.10
   1  -8   5    6.80    1.60
   1  -8   5    7.40    0.60
   1  -8   5    6.60    0.70
   1  -8   5    7.80    0.80
   1   8   5    4.70    1.20
  -1   8  -5    7.10    0.70
   1   8   5    8.50    1.00
   1   8   5    8.30    0.80
   1   8   5    7.00    0.80
   1   8   5    9.60    1.00
   1   8   5    7.70    0.80
  -1   8  -5    7.50    0.70
  -1   8  -5    7.80    0.60
   2  -8   5  115.29    6.60
   2  -8   5  134.09    5.50
   2  -8   5  129.49    5.40
   2  -8   5  136.29    5.50
  -2   8  -5  125.89    5.40
  -2   8  -5  130.39    5.50
   2   8   5  128.99    5.50
   2   8   5  128.89    5.60
   2   8   5  128.59    5.60
   2   8   5  127.79    6.20
  -2   8  -5  126.69    5.40
   2   8   5  128.19    5.50
   3  -8   5   33.60    1.60
   3  -8   5   32.00    1.50
   3  -8   5   32.20    1.50
   3  -8   5   21.80    3.50
   3   8   5   32.70    1.60
  -3   8  -5   29.40    1.50
   3   8   5   25.70    2.60
   3   8   5   29.60    1.70
  -3   8  -5   31.60    1.60
   3   8   5   32.30    1.70
  -3   8  -5   31.20    1.50
   4  -8   5    0.30    0.30
   4  -8   5    0.50    0.30
   4  -8   5    0.80    0.30
  -4   8  -5    1.40    0.40
  -4   8  -5   -0.30    0.30
   4   8   5    0.40    0.40
   4   8   5   -0.40    0.50
   4   8   5    0.30    0.50
   4   8   5    1.10    0.40
   5  -8   5    9.90    0.70
   5  -8   5    8.00    0.70
   5  -8   5    8.90    0.70
   5   8   5    8.70    0.90
   5   8   5    8.60    0.80
   5   8   5    7.60    1.10
   5   8   5    9.00    0.90
  -5   8  -5    7.60    0.70
  -5   8  -5   10.60    0.80
   6  -8   5   19.10    1.00
   6  -8   5   20.00    1.00
   6  -8   5   19.00    1.00
   6   8   5   20.30    1.00
   6   8   5   19.70    1.20
   6   8   5   19.60    1.10
  -6   8  -5   20.50    1.10
   7  -8   5    0.70    0.50
   7   8   5    0.90    0.30
  -7   8  -5    0.20    0.30
   7  -9  -5   -0.30    0.30
   7  -9  -5    0.60    0.30
  -7   9   5    0.50    0.40
   7   9  -5    0.30    0.30
  -7   9   5    0.00    0.30
   6  -9  -5   -0.40    0.40
   6  -9  -5    0.00    0.30
  -6   9   5   -0.20    0.40
   6   9  -5    0.30    0.40
   6   9  -5    0.90    0.30
  -6   9   5    0.00    0.40
  -5  -9   5    4.30    0.60
   5  -9  -5    5.50    0.70
   5  -9  -5    4.50    0.60
   5   9  -5    4.30    0.60
   5   9  -5    3.20    0.50
  -5   9   5    4.20    0.70
   4  -9  -5   10.30    0.90
   4   9  -5   11.10    1.30
   4   9  -5    9.70    0.80
  -4   9   5   12.30    0.90
  -4   9   5   11.60    0.80
  -4   9   5    9.80    0.90
   4   9  -5    9.60    0.80
  -3  -9   5    0.40    0.40
   3   9  -5    0.20    0.50
   3   9  -5    0.60    0.40
  -3   9   5    0.80    0.40
   3   9  -5   -0.60    0.50
  -3   9   5    0.40    0.40
  -3   9   5    0.40    0.40
  -2  -9   5    3.20    0.50
  -2  -9   5    3.80    1.80
  -2  -9   5    2.30    0.50
  -2   9   5    3.20    0.50
   2   9  -5    2.70    0.40
   2   9  -5    3.00    0.70
  -2   9   5    2.60    0.50
   2   9  -5    3.20    0.60
   2   9  -5    2.80    0.50
  -2   9   5    3.20    0.50
  -1  -9   5   23.80    3.00
  -1  -9   5   28.50    1.40
  -1   9   5   29.90    1.60
  -1   9   5   29.20    1.50
   1   9  -5   26.40    1.70
  -1   9   5   26.20    1.50
   1   9  -5   29.00    1.50
   1   9  -5   27.40    1.40
  -1   9   5   27.00    1.50
   0  -9   5   34.80    1.70
   0  -9   5   31.70    3.20
   0  -9   5   38.30    1.70
   0   9   5   38.00    1.90
   0   9   5   35.10    1.80
   0   9   5   35.90    1.80
   0   9  -5   34.90    1.70
   0   9  -5   36.10    1.80
   0   9   5   36.80    1.90
   1  -9   5   56.69    4.30
   1  -9   5   62.99    2.80
   1  -9   5   67.09    2.80
  -1   9  -5   60.09    2.70
   1   9   5   62.39    3.00
   1   9   5   62.79    2.90
  -1   9  -5   64.79    2.80
   1   9   5   61.39    2.90
   1   9   5   64.09    2.90
   2  -9   5   13.10    0.90
   2  -9   5   13.10    0.80
   2  -9   5   12.10    0.80
   2  -9   5   13.70    3.00
   2   9   5   11.50    1.00
  -2   9  -5   12.20    0.80
  -2   9  -5   13.10    0.90
   2   9   5    7.40    1.90
   2   9   5   12.70    1.00
   2   9   5   13.70    1.00
   3  -9   5    0.70    0.30
   3  -9   5    0.30    0.30
  -3   9  -5    0.40    0.30
   3   9   5    0.40    0.50
   3   9   5    0.30    0.40
  -3   9  -5   -0.20    0.50
   4  -9   5    3.20    0.40
   4  -9   5    3.40    0.40
   4  -9   5    3.60    0.50
  -4   9  -5    3.20    0.50
   4   9   5    3.30    0.70
   4   9   5    3.50    0.50
   5  -9   5    3.60    0.50
   5  -9   5    4.40    0.50
   5  -9   5    3.60    0.50
  -5   9  -5    3.40    0.60
   5   9   5    3.50    0.60
   5   9   5    3.00    0.50
   6  -9   5    3.70    0.50
   6  -9   5    4.50    0.40
   6  -9   5    4.20    0.50
   6   9   5    4.70    0.50
  -6   9  -5    4.50    0.50
   7  -9   5    0.20    0.20
  -7   9  -5    0.50    0.20
   7 -10  -5   -0.30    0.20
  -6  10   5    4.00    0.60
   6  10  -5    4.70    0.40
  -6  10   5    4.70    0.60
   6  10  -5    6.30    0.90
  -6  10   5    4.70    0.60
  -5 -10   5    0.50    0.60
   5  10  -5   -0.20    0.40
  -5  10   5   -0.30    0.30
  -5  10   5   -0.40    0.30
  -5  10   5    0.10    0.30
   5  10  -5   -0.20    0.30
  -4 -10   5    0.50    0.40
  -4  10   5    0.40    0.40
   4  10  -5    0.50    0.30
  -4  10   5    0.50    0.40
  -4  10   5    0.30    0.40
   4  10  -5    0.10    0.40
  -3 -10   5    8.40    0.80
   3  10  -5    8.30    0.90
   3  10  -5    8.00    0.80
  -3  10   5    9.10    0.90
   3  10  -5    7.60    0.70
  -3  10   5    9.30    0.80
  -3  10   5    9.00    0.80
  -2 -10   5    1.90    0.50
  -2  10   5    1.40    0.60
   2  10  -5    1.50    0.70
  -2  10   5    1.00    0.50
  -1 -10   5    0.20    0.50
  -1 -10   5   -0.40    0.40
   1  10  -5   -0.30    0.30
  -1  10   5    0.40    0.70
  -1  10   5   -0.10    0.40
   0 -10   5   87.39    3.40
   0  10   5   78.99    3.40
   0  10   5   74.99    3.40
   0  10   5   66.99    3.40
   0  10   5   75.99    3.70
   0  10  -5   71.29    3.20
   0  10  -5   69.99    3.40
   1 -10   5    3.60    0.50
  -1  10  -5    1.90    0.40
   1  10   5    2.70    0.60
   1  10   5    3.20    0.60
   1  10   5    2.10    0.60
   2 -10   5    5.30    0.60
   2 -10   5    5.40    0.60
  -2  10  -5    5.10    0.70
   2  10   5    5.90    0.80
  -2  10  -5    5.60    0.60
   2  10   5    4.20    0.70
   3 -10   5   -0.50    0.30
   3 -10   5    0.10    0.30
   3 -10   5    0.20    0.50
   3  10   5    0.60    0.50
  -3  10  -5    0.20    0.30
   3  10   5   -0.60    0.40
   4 -10   5    0.30    0.40
   4 -10   5    0.40    0.30
   4 -10   5    0.80    0.30
   4  10   5    0.50    0.30
   4  10   5    0.50    0.50
  -4  10  -5    0.40    0.30
   5 -10   5    0.00    0.20
   5 -10   5    0.30    0.20
   5 -10   5   -0.20    0.30
   5  10   5    0.20    0.30
  -5  10  -5    0.10    0.20
   6 -10   5    0.50    0.30
   6  10   5    0.10    0.20
  -6  10  -5    0.30    0.20
   5 -11  -5    0.40    0.20
   5  11  -5    0.10    0.40
  -5  11   5   -1.00    0.70
  -5  11   5    0.30    0.30
  -4 -11   5    3.00    0.50
  -4  11   5    3.60    0.50
  -4  11   5    3.10    0.50
   4  11  -5    1.60    0.50
   4  11  -5    1.90    0.40
  -4  11   5    3.20    0.50
  -3 -11   5    8.60    0.70
  -3  11   5    9.30    0.70
   3  11  -5    7.70    0.60
  -3  11   5    7.90    0.80
  -3  11   5    9.50    0.70
   3  11  -5    8.90    0.70
  -2 -11   5    1.30    0.40
   2  11  -5    1.70    0.30
  -2  11   5    0.80    0.40
  -2  11   5    1.80    0.40
   2  11  -5    1.50    0.40
  -2  11   5    1.70    0.50
  -1 -11   5   24.90    1.40
  -1 -11   5   24.40    1.30
  -1  11   5   25.40    1.40
  -1  11   5   22.80    1.30
  -1  11   5   25.60    1.30
   1  11  -5   24.40    1.20
   0 -11   5    8.40    0.70
   0 -11   5    9.30    0.70
   0  11   5   10.00    0.80
   0  11  -5    9.40    0.70
   0  11   5    7.90    0.80
   0  11   5    8.50    0.80
   0  11   5    8.80    0.90
   1 -11   5    0.20    0.30
   1 -11   5   -0.20    0.30
  -1  11  -5    0.10    0.30
   1  11   5    0.30    0.40
   1  11   5   -0.10    0.40
   2 -11   5    2.90    0.40
  -2  11  -5    3.40    0.50
   2  11   5    2.10    0.40
   2  11   5    4.00    0.50
   3 -11   5    0.00    0.20
   3 -11   5    0.30    0.30
   3 -11   5    0.30    0.30
  -3  11  -5    0.20    0.30
   3  11   5    0.10    0.40
   3  11   5    0.00    0.30
   4 -11   5    0.00    0.30
   4  11   5   -0.40    0.40
  -4  11  -5    0.00    0.20
   4  11   5   -0.30    0.30
  -3  12   5   -0.20    0.40
   3  12  -5    0.10    0.30
  -2 -12   5    9.70    0.70
  -2  12   5    9.40    0.80
  -1 -12   5   -0.40    0.40
  -1  12   5    0.60    0.60
   1  12  -5    0.10    0.30
   0 -12   5    0.20    0.30
   0  12   5    0.20    0.40
   0  12  -5   -0.20    0.30
   1 -12   5    0.60    0.40
   1  12   5    0.80    0.50
  -1  12  -5    0.30    0.30
  -1  12  -5   -0.20    0.50
   2 -12   5    0.50    0.30
   2 -12   5    0.50    0.30
   2  12   5    1.20    0.40
 -10   0   6    2.10    0.30
  10   0  -6    1.40    0.30
  10   0  -6    2.10    0.50
  10   0  -6    1.40    0.30
  -9   0   6    5.20    0.60
   9   0  -6    5.40    0.60
   9   0  -6    5.20    0.80
  -9   0   6    3.40    0.50
   9   0  -6    5.00    0.60
   8   0  -6    0.80    0.40
   8   0  -6    0.90    0.40
   8   0  -6   -1.50    1.60
  -8   0   6    0.80    0.40
  -8   0   6    1.20    0.40
   8   0  -6    1.10    0.50
   8   0  -6    1.50    1.80
   7   0  -6    0.40    0.50
  -7   0   6    0.20    0.40
   7   0  -6    0.50    0.30
  -7   0   6    0.70    0.30
   7   0  -6    0.20    0.30
   6   0  -6   43.70    2.60
  -6   0   6   43.10    2.00
  -6   0   6   44.60    2.10
   6   0  -6   39.80    2.00
   6   0  -6   38.20    4.50
   6   0  -6   41.80    2.10
   6   0  -6   43.90    2.10
   6   0  -6   44.40    2.00
   5   0  -6   48.60    2.60
  -5   0   6   49.90    2.30
  -5   0   6   45.90    2.10
   5   0  -6   46.20    2.20
   5   0  -6   51.19    3.40
   4   0  -6    8.10    1.50
   4   0  -6    9.50    0.90
   3   0  -6   22.30    1.60
   3   0  -6   20.90    1.30
   2   0  -6 3212.08  130.79
  -1   0   6    0.30    0.30
   1   0  -6    0.10    0.30
   1   0  -6   -0.10    0.20
   0   0  -6  398.96   16.30
   0   0   6  382.26   16.70
   0   0   6  402.76   16.30
   0   0  -6  401.86   16.60
   1   0   6  158.08    7.20
   1   0   6  165.78    6.70
  -1   0  -6  164.08    7.10
   2   0   6  101.69    4.90
  -2   0  -6  107.89    4.70
   2   0   6   90.59    4.40
   2   0   6  101.89    4.20
   3   0   6    0.90    0.40
   3   0   6   -0.10    0.70
   3   0   6    0.60    1.40
   4   0   6 1503.45   61.39
  -4   0  -6 1511.65   61.49
   4   0   6 1516.55   61.49
   4   0   6 1487.95   61.49
   4   0   6 1528.75   61.49
   4   0   6 1530.85   61.69
  -5   0  -6    1.90    0.40
   5   0   6    1.10    0.40
   5   0   6    0.60    0.70
   5   0   6    1.90    0.40
   5   0   6    1.30    0.40
   6   0   6    0.50    0.30
   6   0   6    0.30    0.30
   6   0   6    0.20    1.30
   6   0   6    0.30    0.40
   7   0   6    1.50    0.50
   7   0   6    1.70    0.30
   7   0   6    1.70    0.40
  -7   0  -6    2.20    0.40
   8   0   6    0.10    0.40
  -8   0  -6    0.60    0.40
   8   0   6    0.70    0.30
  -9   0  -6    6.10    0.60
 -10   0  -6    0.70    0.30
 -10  -1   6    0.30    0.50
  10  -1  -6    0.00    0.30
 -10  -1   6    0.10    0.30
  10  -1  -6    1.40    0.90
  10   1  -6    0.10    0.30
  10   1  -6    0.90    0.50
 -10   1   6    0.30    0.30
  10   1  -6    0.20    0.30
  -9  -1   6    0.60    0.40
   9  -1  -6    0.80    0.40
  -9  -1   6    0.50    0.40
   9  -1  -6    0.60    0.60
   9  -1  -6    0.50    0.40
  -9   1   6    0.60    0.40
   9   1  -6    0.70    0.40
   9   1  -6    1.80    0.40
  -9   1   6    1.60    0.40
  -8  -1   6    0.00    0.30
   8  -1  -6   -0.20    0.30
   8  -1  -6   -0.10    0.30
   8  -1  -6   -1.30    1.70
  -8  -1   6    0.50    0.40
   8  -1  -6   -0.50    0.50
  -8   1   6    0.30    0.40
   8   1  -6    0.40    0.40
   8   1  -6   -1.80    1.60
  -8   1   6   -0.50    0.30
   8   1  -6    0.00    0.30
   8   1  -6   -0.30    0.30
   8   1  -6    3.80    2.00
  -7  -1   6    1.20    0.40
   7  -1  -6    0.70    0.60
   7  -1  -6    1.30    0.40
   7  -1  -6   -0.20    1.20
   7   1  -6    0.60    0.50
  -7   1   6    0.80    0.50
   7   1  -6    0.90    0.40
  -7   1   6    1.00    0.40
   7   1  -6    1.80    1.50
  -7   1   6    1.40    0.40
   7   1  -6    0.90    0.50
   7   1  -6    1.20    0.40
   6  -1  -6    2.20    0.40
   6  -1  -6    1.50    0.90
   6  -1  -6    1.40    2.50
   6  -1  -6    1.70    0.40
  -6  -1   6    1.80    0.70
  -6  -1   6    1.50    0.30
   6   1  -6    2.70    0.50
   6   1  -6    1.70    0.70
   6   1  -6    1.30    0.50
  -6   1   6    1.90    0.50
  -6   1   6    2.10    0.40
  -6   1   6    1.70    0.40
   6   1  -6    2.40    2.30
   5  -1  -6    0.50    0.30
   5  -1  -6    0.00    0.60
  -5  -1   6    0.10    0.30
  -5  -1   6   -0.70    0.30
   5  -1  -6    0.90    1.40
   5  -1  -6   -0.10    0.20
   5   1  -6    0.80    0.40
  -5   1   6    0.40    0.40
   5   1  -6    1.00    1.20
   5   1  -6    0.50    0.60
   5   1  -6    0.50    0.60
  -5   1   6   -0.10    0.30
  -5   1   6   -0.20    0.40
  -5   1   6   -0.90    0.50
   5   1  -6   -0.30    0.30
   4  -1  -6   12.90    1.10
   4  -1  -6   10.10    1.80
   4   1  -6   14.70    1.70
   4   1  -6   12.70    1.00
   3  -1  -6    0.30    0.40
   3  -1  -6    0.40    0.70
   3   1  -6    0.40    0.60
   3   1  -6    0.50    0.30
   2  -1  -6   59.99    3.10
   2  -1  -6   58.59    2.70
   2   1  -6   60.39    2.70
   2   1  -6   59.69    3.10
  -1  -1   6   -0.20    0.30
   1  -1  -6   -0.10    0.20
   1  -1  -6   -0.10    0.40
   1   1  -6    0.20    0.20
   1   1  -6    0.20    0.10
   1   1  -6    0.20    0.10
   1   1  -6    0.10    0.40
   0  -1  -6  114.59    5.30
   0  -1   6  121.09    5.10
   0  -1  -6  124.89    4.90
   0  -1   6  111.39    5.50
   0   1  -6  113.59    5.30
   0   1   6  117.49    4.90
   0   1  -6  120.59    5.00
  -1  -1  -6   69.29    2.90
   1  -1   6   54.49    2.70
   1  -1   6   51.69    3.20
  -1   1  -6   56.99    3.00
   2  -1   6   74.79    3.50
   2  -1   6   75.49    3.30
  -2  -1  -6   81.89    3.70
   2   1   6   81.39    3.40
  -2   1  -6   75.39    3.90
   3  -1   6    1.10    0.70
   3  -1   6    0.60    0.30
   3  -1   6    1.80    0.40
   3   1   6    0.40    0.30
   3   1   6    0.40    0.40
   3   1   6    1.20    0.40
   4  -1   6  243.88    9.60
  -4  -1  -6  227.08    9.60
   4  -1   6  219.98    9.80
   4  -1   6  230.88    9.60
   4  -1   6  213.28   10.00
   4  -1   6  242.68    9.60
   4  -1   6  237.68    9.60
   4   1   6  232.98    9.60
   4   1   6  241.88    9.80
   4   1   6  221.98    9.50
   4   1   6  231.38    9.60
  -4   1  -6  235.08    9.60
   5  -1   6    0.70    0.90
   5  -1   6   -0.20    0.40
  -5  -1  -6   -0.20    0.30
   5  -1   6    0.10    0.30
   5  -1   6    0.00    0.40
   5  -1   6   -0.30    0.30
   5   1   6    0.40    0.70
  -5   1  -6    0.00    0.30
   5   1   6   -0.10    0.30
   6  -1   6    2.90    0.50
   6  -1   6    2.70    0.40
  -6  -1  -6    2.40    0.40
   6  -1   6    3.20    0.50
   6  -1   6    2.00    0.40
   6   1   6    3.80    0.50
   6   1   6    2.40    0.40
  -6   1  -6    2.40    0.40
   6   1   6    2.90    0.50
   7  -1   6    1.40    0.50
   7  -1   6    1.30    0.30
   7  -1   6    1.40    0.50
  -7  -1  -6    1.00    0.40
   7  -1   6    1.10    0.40
  -7   1  -6    1.10    0.40
   7   1   6    1.60    0.30
   7   1   6    1.40    0.40
   7   1   6    1.50    0.50
  -8  -1  -6    2.00    0.40
   8   1   6    1.90    0.60
  -8   1  -6    2.30    0.40
   8   1   6    2.00    0.40
   8   1   6    1.50    0.40
  -9  -1  -6    1.40    0.30
   9   1   6    2.10    0.50
  -9   1  -6    1.40    0.30
 -10  -2   6   -0.30    0.30
  10  -2  -6   -0.10    0.20
 -10  -2   6   -0.10    0.30
  10   2  -6    0.40    0.40
  10   2  -6   -0.50    0.40
  10   2  -6    0.10    0.30
   9  -2  -6    0.30    0.40
   9  -2  -6    1.20    0.60
   9  -2  -6    0.50    0.30
  -9  -2   6    0.20    0.30
  -9  -2   6    0.30    0.40
  -9   2   6    0.00    0.30
   9   2  -6    0.30    0.40
   9   2  -6    0.20    0.40
   9   2  -6    0.20    0.30
  -8  -2   6    0.30    0.30
  -8  -2   6    0.70    0.40
   8  -2  -6   -0.90    1.80
   8  -2  -6    0.70    0.60
   8  -2  -6    1.10    0.40
   8  -2  -6    0.90    0.30
  -8   2   6    1.40    0.70
   8   2  -6    1.60    2.40
  -8   2   6    0.50    0.30
   8   2  -6    0.80    1.80
   8   2  -6    0.20    0.40
   8   2  -6    0.30    0.30
   8   2  -6    0.50    0.30
   7  -2  -6    0.80    0.30
  -7  -2   6    0.80    0.30
   7  -2  -6    0.20    0.30
   7  -2  -6    0.80    1.30
   7   2  -6    0.70    0.50
   7   2  -6    0.30    0.30
   7   2  -6    0.40    0.30
   7   2  -6   -0.10    0.40
   7   2  -6   -0.10    1.10
  -7   2   6    0.50    0.40
   7   2  -6    2.40    1.10
  -7   2   6    0.30    0.30
  -7   2   6    0.40    0.40
   6  -2  -6    7.60    0.60
   6  -2  -6    6.50    1.20
   6  -2  -6    5.10    0.70
   6   2  -6    7.20    1.10
   6   2  -6    6.80    1.20
  -6   2   6    7.10    0.60
  -6   2   6    5.00    0.80
  -6   2   6    6.90    0.80
   6   2  -6    7.10    0.90
  -6   2   6    5.90    0.80
   6   2  -6    8.10    0.70
   6   2  -6    7.40    0.60
   5  -2  -6    0.40    0.40
   5  -2  -6   -0.60    0.60
   5   2  -6   -0.10    0.50
   5   2  -6    1.30    0.70
   5   2  -6    0.70    0.40
   5   2  -6   -0.90    1.30
  -5   2   6   -0.60    0.40
  -5   2   6    0.80    0.40
   5   2  -6    0.10    0.60
  -5   2   6    0.20    0.30
   4  -2  -6   88.29    4.20
  -4  -2   6   91.79    3.90
   4   2  -6   89.59    3.90
  -4   2   6   94.69    3.90
   4   2  -6   95.99    4.20
   4   2  -6   93.79    4.60
   4   2  -6   83.99    3.90
   4   2  -6   87.99    4.00
   3   2  -6   77.29    3.50
   3   2  -6   80.59    4.00
   3   2  -6   81.29    3.60
   2  -2  -6  167.88    7.40
   2   2  -6  173.78    7.30
   2   2  -6  185.68    7.50
   2   2  -6  177.88    7.80
   1  -2  -6  222.28    9.40
  -1  -2   6  197.08    9.60
  -1  -2   6  227.58    9.10
   1  -2  -6  211.78    8.90
   1   2  -6  223.38    9.10
   1   2  -6  214.88    9.40
   0  -2   6  397.76   15.60
   0  -2  -6  361.56   15.30
   0  -2  -6  375.96   15.80
   0   2   6  380.46   15.50
   0   2  -6  357.76   15.90
   0   2  -6  384.86   15.50
   1  -2   6    0.00    0.50
  -1  -2  -6    1.50    0.60
  -1  -2  -6    0.60    0.50
   1   2   6    0.20    0.30
  -1   2  -6    0.50    0.60
  -2  -2  -6 1141.89   46.40
   2  -2   6 1113.19   46.40
   2   2   6 1147.89   46.20
   3  -2   6    0.80    0.40
   3  -2   6    0.20    0.30
   3  -2   6    1.00    0.80
   3  -2   6    1.10    0.30
   3  -2   6    0.00    0.40
   3   2   6    0.20    0.30
   4  -2   6    1.10    1.00
   4  -2   6    1.50    0.40
   4  -2   6    1.90    0.40
   4  -2   6    2.10    0.50
   4   2   6    1.60    0.40
   4   2   6    1.80    0.40
   4   2   6    2.00    0.30
  -4   2  -6    1.50    0.30
   4   2   6    0.30    0.60
   5  -2   6   -0.20    0.30
  -5  -2  -6    0.20    0.40
   5  -2   6   -0.10    0.30
   5  -2   6    0.00    1.70
   5  -2   6   -0.30    0.40
   5  -2   6    0.10    0.30
   5   2   6    0.80    0.80
  -5   2  -6    0.20    0.30
   5   2   6    0.40    0.40
   5   2   6    0.50    0.30
  -6  -2  -6   76.39    3.50
   6  -2   6   78.19    3.40
   6  -2   6   80.39    3.50
   6  -2   6   83.59    3.50
  -6  -2  -6   72.79    3.50
   6  -2   6   80.29    3.50
   6   2   6   82.49    3.50
   6   2   6   79.69    3.50
   6   2   6   83.09    3.40
  -6   2  -6   80.19    3.50
   6   2   6   76.19    4.20
  -7  -2  -6    0.20    0.40
   7  -2   6   -0.40    0.30
  -7  -2  -6    1.10    0.90
   7  -2   6    0.00    0.30
   7   2   6   -0.20    0.30
   7   2   6    0.30    0.50
   7   2   6    0.00    0.30
  -7   2  -6    0.20    0.30
  -8  -2  -6    6.10    0.70
   8   2   6    7.30    0.60
   8   2   6    7.40    0.90
   8   2   6    6.50    0.60
  -8   2  -6    6.80    0.70
  -9  -2  -6    1.40    0.30
   9   2   6    0.90    0.40
  -9   2  -6    0.80    0.30
  10  -3  -6   -0.10    0.40
 -10  -3   6   -0.10    0.30
  10  -3  -6    0.10    0.30
 -10  -3   6    0.10    0.30
  10   3  -6    0.30    0.40
  10   3  -6    0.20    0.30
 -10   3   6    0.20    0.40
  -9  -3   6    1.50    0.40
   9  -3  -6    2.20    0.40
  -9  -3   6    2.50    0.50
   9   3  -6    1.20    0.40
   9   3  -6    2.30    0.50
   9   3  -6    1.80    0.40
   8  -3  -6    0.40    0.50
  -8  -3   6    0.60    0.40
   8  -3  -6    0.20    0.30
  -8   3   6    0.80    0.30
   8   3  -6    0.40    0.30
   8   3  -6    1.00    0.40
   8   3  -6    0.10    0.40
   7  -3  -6    1.50    1.40
   7  -3  -6    1.50    0.40
   7  -3  -6    1.40    0.40
  -7  -3   6    1.40    0.40
   7   3  -6    1.20    0.40
  -7   3   6    1.70    0.40
   7   3  -6    1.20    0.50
   7   3  -6    1.60    1.20
   7   3  -6    1.70    0.50
  -7   3   6    1.60    0.50
   7   3  -6    1.20    0.40
   7   3  -6    1.30    1.70
   6  -3  -6   12.50    0.90
  -6  -3   6   10.90    0.90
   6  -3  -6   12.20    0.80
   6   3  -6   11.80    1.60
   6   3  -6   11.20    1.40
   6   3  -6   11.40    1.00
   6   3  -6   10.10    0.80
   5  -3  -6    0.20    0.70
   5  -3  -6    0.10    0.30
   5  -3  -6   -0.60    0.40
  -5  -3   6    0.80    0.40
   5   3  -6    0.20    0.50
   5   3  -6    2.60    1.70
   5   3  -6   -0.50    0.60
  -5   3   6    0.20    0.40
   5   3  -6    0.20    0.40
   5   3  -6   -0.10    0.30
  -5   3   6    0.20    0.30
  -5   3   6   -0.10    0.40
   5   3  -6   -0.50    0.30
   4  -3  -6    8.20    1.10
  -4   3   6   10.00    0.70
   4   3  -6   10.10    0.90
   4   3  -6    8.50    0.70
   4   3  -6    7.60    0.70
  -4   3   6    9.60    0.70
   4   3  -6    7.10    1.30
   4   3  -6    9.70    1.00
   4   3  -6    7.60    0.60
  -4   3   6    8.50    0.70
   4   3  -6    8.50    0.80
   3  -3  -6    4.60    0.70
   3   3  -6    4.30    0.70
   3   3  -6    4.30    1.10
   3   3  -6    5.60    0.80
   2  -3  -6   30.60    1.70
  -2  -3   6   36.80    1.90
   2   3  -6   32.10    2.20
   2   3  -6   36.60    1.60
   2   3  -6   36.00    1.80
  -1  -3   6    3.50    0.60
   1  -3  -6    2.80    0.80
   1  -3  -6    3.80    0.40
   1   3  -6    3.70    0.40
   1   3  -6    3.40    0.70
   0  -3   6   68.19    3.10
   0  -3  -6   67.09    3.30
   0   3   6   65.79    3.00
   0   3  -6   62.99    3.40
  -1  -3  -6  271.87   11.60
   1  -3   6  270.67   11.60
   1   3   6  275.67   11.40
  -1   3  -6  281.97   12.00
  -2  -3  -6    6.10    0.90
   2  -3   6    6.30    1.00
   2  -3   6    8.70    0.60
   2   3   6    7.50    0.80
   2   3   6    7.10    0.70
   3  -3   6   22.40    1.10
   3  -3   6   22.20    1.10
   3  -3   6   21.80    1.10
   3  -3   6   21.80    1.80
   3  -3   6   21.70    1.20
   3   3   6   22.40    1.10
   3   3   6   24.00    1.40
  -3   3  -6   21.30    1.10
   3   3   6   22.40    1.20
   4  -3   6   65.79    2.80
   4  -3   6   63.19    2.80
   4  -3   6   63.69    2.70
   4  -3   6   66.19    2.80
   4  -3   6   56.99    3.60
   4  -3   6   61.19    2.80
   4   3   6   64.49    2.80
   4   3   6   63.79    2.80
   4   3   6   61.99    3.10
  -4   3  -6   61.29    2.90
  -4   3  -6   63.89    2.80
   4   3   6   62.09    2.70
   5  -3   6    0.00    0.40
   5  -3   6    0.10    0.40
   5  -3   6   -0.90    1.80
   5  -3   6    0.10    0.30
   5   3   6    0.00    0.40
  -5   3  -6   -0.10    0.30
   5   3   6   -0.50    0.30
  -5   3  -6   -0.30    0.60
   5   3   6    1.30    0.90
   5   3   6   -0.40    0.30
   6  -3   6   77.49    3.30
   6  -3   6   77.39    3.30
  -6  -3  -6   77.09    3.40
  -6  -3  -6   69.29    3.30
   6   3   6   66.99    4.10
   6   3   6   77.49    3.40
   6   3   6   76.29    3.40
  -6   3  -6   76.39    3.50
   6   3   6   80.39    3.30
  -6   3  -6   78.99    3.30
   7  -3   6    1.70    0.40
  -7  -3  -6    0.90    0.40
   7   3   6    1.40    0.40
   7   3   6    1.70    0.50
  -7   3  -6    1.40    0.90
  -7   3  -6    1.40    0.40
   7   3   6    1.40    0.30
   8  -3   6    9.50    0.80
  -8  -3  -6   10.90    0.80
   8   3   6   12.00    0.90
  -8   3  -6   12.00    0.80
  -8   3  -6   12.70    1.30
   8   3   6   11.10    0.80
   8   3   6    9.70    0.90
  -9  -3  -6    0.10    0.30
  -9   3  -6   -0.10    0.20
   9   3   6    0.40    0.40
 -10  -4   6   -0.50    0.30
  10  -4  -6    0.00    0.20
  10  -4  -6   -0.10    0.30
 -10  -4   6    0.10    0.30
 -10   4   6   -0.40    0.30
  10   4  -6    0.10    0.50
  -9  -4   6    0.20    0.30
  -9  -4   6    0.80    0.30
   9  -4  -6    0.70    0.30
  -9   4   6    0.40    0.40
   9   4  -6    0.80    0.40
   9   4  -6    0.70    0.30
  -8  -4   6    0.40    0.30
   8  -4  -6   -0.10    0.30
   8   4  -6    0.40    0.30
   8   4  -6    1.20    0.60
   8   4  -6    0.50    0.40
   7  -4  -6    0.10    0.30
   7  -4  -6   -1.60    1.60
   7   4  -6    1.00    1.50
   7   4  -6    0.20    0.30
   7   4  -6    0.50    0.40
   7   4  -6   -0.30    0.40
  -7   4   6   -0.30    0.30
  -7   4   6    0.10    0.40
   7   4  -6   -1.60    2.20
  -7   4   6    0.60    0.70
   7   4  -6   -0.50    0.30
  -6  -4   6   63.29    2.90
   6  -4  -6   60.79    2.80
   6   4  -6   65.79    3.80
   6   4  -6   60.79    3.50
   6   4  -6   62.69    2.90
  -6   4   6   63.59    2.90
  -6   4   6   63.29    2.90
   6   4  -6   63.29    2.80
   6   4  -6   65.39    2.90
   6   4  -6   62.79    2.80
  -6   4   6   68.89    2.80
   5  -4  -6    0.00    0.90
   5  -4  -6    0.70    0.30
  -5  -4   6    1.70    0.50
  -5   4   6    0.10    0.60
   5   4  -6    0.70    0.40
   5   4  -6   -0.10    0.80
   5   4  -6   -0.20    0.80
  -5   4   6    0.50    0.30
  -5   4   6    0.90    0.50
  -4  -4   6   32.20    1.60
   4  -4  -6   31.60    2.10
   4  -4  -6   28.70    1.60
   4   4  -6   31.30    1.60
  -4   4   6   30.50    1.60
  -4   4   6   34.70    1.60
   4   4  -6   34.60    1.80
   4   4  -6   35.00    2.00
   4   4  -6   31.00    1.60
   4   4  -6   30.40    1.70
   4   4  -6   33.80    1.60
  -4   4   6   35.20    1.70
   4   4  -6   34.70    3.00
   3  -4  -6    4.10    0.70
  -3  -4   6    5.10    0.60
  -3  -4   6    5.20    0.70
   3   4  -6    3.90    0.70
   3   4  -6    4.50    0.60
   3   4  -6    4.90    0.50
  -3   4   6    4.10    0.60
   3   4  -6    3.60    1.10
  -3   4   6    4.90    0.70
  -3   4   6    4.10    0.60
   3   4  -6    4.20    0.50
   3   4  -6    3.60    0.50
   3   4  -6    6.40    0.70
  -2  -4   6  226.48    8.90
   2  -4  -6  188.08    8.60
  -2  -4   6  196.28    8.50
   2   4  -6  201.58    9.20
   2   4  -6  200.98    8.50
   2   4  -6  213.58    8.80
  -2   4   6  199.38    8.50
   2   4  -6  199.68    8.50
  -2   4   6  196.48    8.60
  -2   4   6  226.38    8.60
   2   4  -6  213.98    8.60
  -1  -4   6   35.20    1.90
   1  -4  -6   28.90    1.50
   1   4  -6   32.40    2.30
   1   4  -6   36.90    1.90
   1   4  -6   34.30    1.60
   0  -4  -6  808.62   32.20
   0  -4   6  831.62   32.10
   0   4   6  770.62   31.90
   0   4  -6  700.73   32.80
  -1  -4  -6    2.90    0.80
   1  -4   6    3.00    0.40
   1  -4   6    2.80    0.60
   1  -4   6    3.30    0.40
   1  -4   6    2.70    0.40
  -1   4  -6    3.70    0.50
   1   4   6    2.90    0.50
  -1   4  -6    2.90    0.90
   1   4   6    4.00    0.60
   1   4   6    2.70    0.50
   1   4   6    3.30    0.50
   2  -4   6  324.87   14.60
   2  -4   6  364.06   15.10
   2  -4   6  359.16   14.60
   2  -4   6  348.77   14.60
   2   4   6  356.66   14.60
   2   4   6  346.87   14.70
   2   4   6  361.26   14.70
  -2   4  -6  360.26   14.60
  -2   4  -6  354.96   14.60
   2   4   6  364.46   14.80
   2   4   6  366.66   14.60
   2   4   6  360.66   14.60
   3  -4   6    1.40    0.30
   3  -4   6    1.60    0.80
   3  -4   6    0.20    0.30
   3  -4   6    0.60    0.30
   3   4   6    0.60    0.50
  -3   4  -6   -0.30    0.50
   3   4   6    1.10    0.40
   3   4   6    0.10    0.60
  -3   4  -6    0.60    0.30
   3   4   6    2.00    0.70
   3   4   6    0.70    0.40
   3   4   6    0.30    0.40
   4  -4   6    1.40    0.40
   4  -4   6    1.30    0.30
   4  -4   6    1.60    1.30
   4   4   6    1.50    0.80
  -4   4  -6    1.60    0.30
   4   4   6    1.80    0.40
   4   4   6    1.90    0.80
   4   4   6    2.20    0.40
  -4   4  -6    0.80    0.50
   5  -4   6    0.80    0.40
   5  -4   6    1.00    0.30
   5  -4   6    0.90    0.30
   5  -4   6    2.20    2.10
   5   4   6    0.00    0.40
  -5   4  -6    0.40    0.50
  -5   4  -6    1.40    0.30
   5   4   6    0.10    0.50
   5   4   6    0.60    0.30
   5   4   6    0.10    0.80
   6  -4   6    6.90    0.60
  -6  -4  -6    5.90    0.70
  -6  -4  -6    7.50    0.90
   6  -4   6    7.80    0.70
   6   4   6    6.90    0.80
  -6   4  -6    6.20    0.60
  -6   4  -6    6.40    0.90
   6   4   6    6.30    0.60
   6   4   6    6.90    0.70
   6   4   6    4.40    1.60
   7  -4   6    0.80    0.40
  -7  -4  -6    1.20    0.50
  -7  -4  -6    1.80    0.50
   7   4   6    1.40    0.40
   7   4   6    1.30    0.60
  -7   4  -6    1.70    0.40
   7   4   6    1.30    0.40
  -7   4  -6    1.40    0.60
   7   4   6    2.40    0.70
   8  -4   6   19.00    1.10
  -8  -4  -6   18.00    1.10
  -8   4  -6   18.70    1.00
   8   4   6   18.90    1.00
  -8   4  -6   20.20    1.40
   9   4   6    1.50    0.30
   9   4   6    2.80    0.50
  -9   4  -6    1.70    0.30
  10  -5  -6    0.00    0.50
 -10  -5   6   -0.20    0.20
 -10  -5   6    0.10    0.20
  10  -5  -6   -0.40    0.20
 -10   5   6    0.20    0.30
  10   5  -6    0.20    0.20
  -9  -5   6    0.40    0.30
  -9  -5   6    0.10    0.30
   9  -5  -6   -0.10    0.30
   9   5  -6   -0.20    0.20
   9   5  -6    0.00    0.30
  -9   5   6    0.30    0.30
  -8  -5   6    1.90    0.40
   8  -5  -6    1.40    0.40
   8   5  -6    2.10    0.50
   8   5  -6    2.10    0.40
  -8   5   6    1.40    0.50
   8   5  -6    1.60    0.50
   7  -5  -6    2.30    2.10
   7  -5  -6    5.70    0.60
  -7   5   6    4.80    0.70
  -7   5   6    5.80    0.70
   7   5  -6    5.60    0.60
   7   5  -6    6.00    0.70
   7   5  -6    5.50    0.70
   7   5  -6    5.40    0.80
   6  -5  -6    2.40    1.50
   6  -5  -6    0.00    0.30
  -6  -5   6    0.20    0.40
   6   5  -6    0.30    1.30
  -6   5   6    0.40    0.40
  -6   5   6   -0.10    0.40
   6   5  -6    0.30    0.30
   6   5  -6    0.10    0.30
   6   5  -6   -0.10    0.40
  -6   5   6    0.50    0.50
   6   5  -6   -0.10    0.40
   6   5  -6   -0.80    1.80
   5  -5  -6   -0.10    1.20
   5  -5  -6   -0.20    0.40
  -5   5   6    0.10    0.40
   5   5  -6   -0.10    0.90
  -5   5   6    0.00    0.40
  -5   5   6    0.00    0.40
   5   5  -6    0.30    0.40
   5   5  -6    1.90    1.20
   5   5  -6   -0.30    0.40
   5   5  -6    0.30    0.40
   4  -5  -6   11.90    1.50
  -4  -5   6   12.50    0.90
  -4   5   6   12.10    0.90
  -4   5   6   13.50    1.00
   4   5  -6   15.20    1.30
   4   5  -6   12.70    1.00
  -4   5   6   12.90    0.90
   4   5  -6   12.70    0.90
   4   5  -6   12.50    0.90
   4   5  -6   14.70    1.60
   4   5  -6   13.70    0.90
   4   5  -6   13.20    0.80
   4   5  -6   13.50    0.90
  -4   5   6   12.60    1.00
   3  -5  -6   23.80    1.70
  -3  -5   6   27.10    1.30
  -3  -5   6   27.80    1.80
  -3  -5   6   24.30    1.30
   3   5  -6   23.40    1.40
  -3   5   6   24.40    1.40
   3   5  -6   26.90    1.80
   3   5  -6   25.40    1.50
  -3   5   6   24.90    1.40
   3   5  -6   25.10    1.30
  -3   5   6   24.60    1.30
  -3   5   6   25.80    1.40
   3   5  -6   27.00    1.60
   3   5  -6   23.70    1.30
   3   5  -6   25.40    1.30
   3   5  -6   25.70    2.90
  -2  -5   6  176.68    7.80
  -2  -5   6  209.78    8.20
  -2  -5   6  200.48    7.80
   2  -5  -6  172.08    7.90
  -2   5   6  191.48    7.80
   2   5  -6  184.08    7.80
   2   5  -6  203.58    8.20
  -2   5   6  177.68    7.80
  -2   5   6  187.78    7.80
   2   5  -6  185.28    8.70
  -2   5   6  192.68    7.80
   2   5  -6  180.98    7.70
   2   5  -6  193.68    7.90
  -2   5   6  179.98    7.80
   2   5  -6  184.98    7.80
  -2   5   6  180.18    7.80
   2   5  -6  180.28    7.80
  -1  -5   6   42.30    1.90
  -1  -5   6   45.40    2.30
  -1  -5   6   37.70    1.90
   1  -5  -6   37.20    2.00
   1   5  -6   43.20    2.00
  -1   5   6   46.40    2.00
  -1   5   6   43.40    2.00
   1   5  -6   43.10    1.90
   1   5  -6   43.30    1.90
   1   5  -6   45.00    2.10
  -1   5   6   44.30    2.00
  -1   5   6   40.70    2.00
  -1   5   6   43.70    2.00
  -1   5   6   41.40    2.10
  -1   5   6   40.70    2.00
   1   5  -6   42.50    3.00
   0  -5  -6    4.70    1.20
   0  -5   6    4.90    0.50
   0  -5   6    4.60    0.40
   0  -5   6    4.30    0.90
   0   5   6    4.80    0.60
   0   5   6    5.40    0.70
   0   5  -6    5.10    0.50
   0   5  -6    3.70    1.30
   0   5   6    3.80    0.50
   0   5   6    6.00    0.60
   0   5   6    4.60    0.70
   0   5   6    4.60    0.60
   0   5  -6    4.30    0.50
   0   5   6    4.90    0.70
   0   5  -6    4.60    0.50
   0   5   6    4.10    0.70
   1  -5   6   13.10    0.80
   1  -5   6   13.00    0.80
   1  -5   6   13.40    1.50
   1  -5   6   14.00    0.70
   1   5   6   13.00    0.90
   1   5   6    9.80    0.90
   1   5   6   14.30    1.10
   1   5   6   13.70    0.90
   1   5   6   11.80    0.90
   1   5   6   13.50    0.90
  -1   5  -6   11.40    0.90
   1   5   6    9.60    1.10
  -1   5  -6   13.10    0.80
   1   5   6   14.50    0.90
   1   5   6   10.40    0.80
   2  -5   6  118.39    4.80
   2  -5   6  111.49    4.80
   2  -5   6  109.49    5.50
   2  -5   6  113.39    4.80
  -2   5  -6  115.99    4.90
   2   5   6  116.99    4.90
   2   5   6  113.19    5.00
   2   5   6  113.99    4.90
   2   5   6  112.19    4.90
   2   5   6  117.39    5.20
   2   5   6  113.49    4.90
   2   5   6  117.99    4.90
  -2   5  -6  113.39    4.80
   2   5   6  114.09    4.90
   3  -5   6  100.19    4.10
   3  -5   6   88.39    4.90
   3   5   6   94.79    4.50
   3   5   6   90.99    4.20
   3   5   6   94.19    4.10
  -3   5  -6   95.99    4.10
   3   5   6   98.89    4.10
   4  -5   6   42.00    2.00
   4  -5   6   44.10    2.00
   4  -5   6   42.30    1.90
  -4   5  -6   42.40    2.20
   4   5   6   42.20    2.10
   4   5   6   42.70    2.00
   4   5   6   44.80    2.60
  -4   5  -6   41.90    1.90
   5  -5   6    3.60    2.50
   5  -5   6    9.60    0.80
   5  -5   6    9.80    0.70
   5  -5   6    9.20    0.80
   5   5   6   10.40    0.80
  -5   5  -6    9.20    0.70
  -5   5  -6   10.30    0.90
   5   5   6    9.60    1.50
   5   5   6    9.20    0.80
   5   5   6    9.30    0.90
   5   5   6    8.70    1.20
  -6   5  -6    0.40    0.30
   6   5   6    0.00    0.40
  -6   5  -6    0.40    0.40
  -7  -5  -6    6.90    1.00
   7  -5   6    8.50    0.70
   7  -5   6    8.60    0.70
  -7   5  -6   10.00    0.90
   7   5   6    9.10    0.80
  -7   5  -6    8.40    0.70
   7   5   6    9.50    0.80
   8  -5   6    1.30    0.30
   8   5   6    1.90    0.30
   8   5   6    1.50    0.50
  -8   5  -6    1.80    0.50
  -8   5  -6    1.40    0.30
   8   5   6    1.60    0.40
   9   5   6    0.70    0.30
   9   5   6    0.10    0.20
   9  -6  -6    0.00    0.30
  -9  -6   6    0.10    0.30
   9  -6  -6    0.30    0.30
  -9  -6   6    0.50    0.30
   9   6  -6    0.40    0.30
  -9   6   6    0.30    0.60
  -8  -6   6    3.60    0.60
   8  -6  -6    5.00    0.50
  -8   6   6    4.70    0.60
   8   6  -6    3.70    0.50
   8   6  -6    3.10    0.50
  -7   6   6   -0.40    0.60
   7   6  -6    0.50    0.40
  -7   6   6   -0.30    0.30
   7   6  -6   -0.30    0.40
   6  -6  -6   31.00    3.60
  -6  -6   6   34.10    1.70
   6  -6  -6   34.60    1.60
  -6   6   6   32.20    1.70
   6   6  -6   33.50    1.70
  -6   6   6   33.00    1.70
   6   6  -6   31.70    1.60
   6   6  -6   33.90    1.70
  -6   6   6   32.70    1.70
   6   6  -6   31.10    1.60
   5  -6  -6   17.50    1.00
   5  -6  -6   18.30    2.60
  -5  -6   6   16.40    2.10
   5   6  -6   16.40    1.20
  -5   6   6   17.20    1.10
  -5   6   6   16.20    1.10
   5   6  -6   16.70    2.00
   5   6  -6   17.80    1.00
   5   6  -6   16.20    1.00
  -5   6   6   16.70    1.10
   5   6  -6   18.10    1.10
   5   6  -6   16.20    1.10
  -4  -6   6   11.90    1.40
  -4  -6   6   13.00    0.90
   4  -6  -6   12.30    1.90
  -4   6   6   13.80    0.90
   4   6  -6   12.30    0.80
   4   6  -6   13.60    0.90
   4   6  -6   11.30    1.80
  -4   6   6   12.80    1.10
   4   6  -6   11.80    0.90
   4   6  -6   12.70    0.90
   4   6  -6   12.50    2.00
  -4   6   6   11.40    1.00
  -4   6   6   15.00    1.00
   3  -6  -6    0.70    0.90
  -3  -6   6    0.60    0.40
  -3  -6   6    0.50    0.80
  -3  -6   6    0.00    0.50
   3   6  -6    0.40    1.00
   3   6  -6    0.30    0.30
   3   6  -6    0.10    0.90
  -3   6   6    0.60    0.40
  -3   6   6    0.20    0.40
  -3   6   6    0.20    0.40
  -3   6   6    0.80    0.40
  -3   6   6   -0.60    0.50
   3   6  -6    0.10    0.30
   3   6  -6    0.80    0.60
  -2  -6   6  128.69    5.50
  -2  -6   6  133.59    6.00
  -2   6   6  126.09    5.50
  -2   6   6  138.99    5.60
   2   6  -6  129.09    5.50
  -2   6   6  126.39    5.50
   2   6  -6  131.19    5.50
  -2   6   6  129.49    5.50
   2   6  -6  132.09    5.50
   2   6  -6  128.19    5.50
   2   6  -6  124.89    5.60
  -1  -6   6   39.90    2.40
  -1  -6   6   38.90    1.80
  -1  -6   6   36.50    1.80
   1  -6  -6   32.60    2.00
   1   6  -6   38.40    1.90
  -1   6   6   44.70    1.90
   1   6  -6   40.80    1.80
  -1   6   6   40.00    1.90
  -1   6   6   40.60    1.90
  -1   6   6   38.70    1.90
   1   6  -6   39.40    1.90
  -1   6   6   38.70    1.90
   1   6  -6   37.90    1.80
  -1   6   6   40.40    2.00
  -1   6   6   37.50    2.00
  -1   6   6   39.40    1.90
   0  -6   6    1.50    0.30
   0  -6   6    1.00    0.40
   0  -6   6    0.50    0.60
   0   6   6    1.30    0.40
   0   6   6    1.80    0.40
   0   6   6    2.00    0.50
   0   6   6    0.90    0.60
   0   6  -6    1.10    0.30
   0   6   6    2.00    0.50
   0   6  -6    1.10    0.30
   0   6   6    0.80    0.50
   0   6   6    1.20    0.50
   0   6  -6    0.50    0.40
   0   6   6    1.80    0.40
   1  -6   6   29.20    1.40
   1  -6   6   28.50    1.50
   1  -6   6   29.90    1.40
   1  -6   6   26.90    2.20
   1   6   6   29.10    1.50
  -1   6  -6   28.30    1.40
   1   6   6   28.70    1.60
   1   6   6   30.40    1.80
  -1   6  -6   29.60    1.50
   1   6   6   30.50    1.50
  -1   6  -6   29.80    1.40
   1   6   6   31.90    1.50
   1   6   6   30.90    1.60
   1   6   6   31.30    1.70
   1   6   6   28.20    1.50
   1   6   6   30.50    1.60
   2  -6   6    1.50    0.40
   2  -6   6    1.20    0.30
   2  -6   6    1.60    1.20
  -2   6  -6    1.20    0.30
   2   6   6    2.60    0.50
   2   6   6    1.10    0.40
   2   6   6    0.70    0.60
   2   6   6    1.70    0.40
   2   6   6    1.30    0.40
   2   6   6    1.20    0.80
   3  -6   6    1.50    0.40
   3  -6   6    1.40    0.30
   3  -6   6    1.10    0.40
   3  -6   6    3.00    1.60
   3   6   6    1.30    0.50
  -3   6  -6    1.60    0.40
   3   6   6    1.40    0.70
  -3   6  -6    0.90    0.30
   3   6   6    1.40    0.50
   3   6   6    1.00    0.90
   3   6   6    1.70    0.50
   4  -6   6   10.40    0.80
   4  -6   6   11.60    0.70
   4  -6   6    6.20    2.10
   4  -6   6   10.10    0.80
   4   6   6   10.50    0.80
  -4   6  -6    8.40    0.80
  -4   6  -6    9.50    0.70
   4   6   6    9.70    1.00
   4   6   6    8.90    1.40
   4   6   6    9.50    0.90
   4   6   6   10.30    0.90
   4   6   6   11.20    0.90
   5  -6   6   12.50    0.80
   5  -6   6   11.90    0.80
   5  -6   6   12.70    0.80
   5  -6   6   11.10    3.40
   5   6   6   12.30    0.90
  -5   6  -6   12.10    0.80
   5   6   6   14.50    1.00
   5   6   6   13.60    0.90
  -5   6  -6   12.20    0.80
  -5   6  -6   13.60    1.00
   5   6   6   10.10    1.80
   5   6   6   13.10    1.20
   6  -6   6    1.20    0.50
   6  -6   6    1.50    0.40
   6   6   6    1.50    0.50
   6   6   6    0.60    0.40
   7  -6   6    0.00    0.30
   7  -6   6    0.00    0.30
   7   6   6    0.70    0.30
  -7   6  -6    0.60    0.40
   7   6   6    0.50    0.40
  -7   6  -6    0.50    0.30
   7   6   6    0.40    0.40
   8  -6   6    0.50    0.40
  -8   6  -6    0.00    0.40
   8   6   6    0.20    0.40
   8   6   6    0.20    0.30
  -8   6  -6    0.70    0.30
   9  -7  -6    0.20    0.20
  -9  -7   6    0.20    0.30
  -9  -7   6   -0.20    0.20
   9  -7  -6    0.10    0.20
   9   7  -6   -0.20    0.20
   8  -7  -6    1.80    0.30
  -8  -7   6    1.50    0.40
  -8   7   6    0.90    0.40
   8   7  -6    1.40    0.40
  -8   7   6    1.30    0.40
   7  -7  -6    0.40    0.30
   7   7  -6   -0.10    0.30
  -7   7   6    0.50    0.40
  -7   7   6    0.20    0.30
   7   7  -6    0.30    0.40
  -7   7   6    0.30    0.50
  -6  -7   6   -0.80    0.80
  -6   7   6    0.30    0.40
   6   7  -6    0.90    0.40
   6   7  -6    0.30    0.40
   6   7  -6    1.40    0.80
  -6   7   6    0.50    0.50
  -6   7   6   -0.20    0.30
  -5  -7   6    1.50    1.60
   5  -7  -6    1.40    2.10
   5  -7  -6    1.10    0.40
  -5  -7   6    1.20    0.50
  -5   7   6    0.70    0.40
  -5   7   6    1.20    0.30
   5   7  -6    1.40    0.40
  -5   7   6    1.00    0.40
   5   7  -6    1.60    0.50
   5   7  -6    0.40    0.40
   5   7  -6    1.20    0.50
   5   7  -6    0.60    0.40
  -5   7   6    1.00    0.40
  -4  -7   6    0.20    1.30
   4  -7  -6    3.80    1.70
   4   7  -6    0.40    0.50
   4   7  -6    0.10    0.40
  -4   7   6    1.10    0.60
  -4   7   6    0.40    0.30
   4   7  -6    0.60    0.40
  -4   7   6    0.30    0.40
   4   7  -6    0.60    0.40
   4   7  -6    0.60    0.40
  -4   7   6    0.90    0.40
  -3  -7   6    7.00    0.70
  -3  -7   6    5.30    0.70
   3   7  -6    7.30    0.90
   3   7  -6    5.70    0.70
  -3   7   6    6.10    0.70
  -3   7   6    6.90    0.90
  -3   7   6    5.70    0.70
   3   7  -6    5.50    0.70
   3   7  -6    5.20    0.60
   3   7  -6    5.60    0.70
  -3   7   6    4.60    0.80
  -2  -7   6   38.60    2.10
  -2  -7   6   33.80    2.70
  -2  -7   6   37.80    1.80
   2   7  -6   36.20    1.80
   2   7  -6   30.20    2.50
  -2   7   6   39.50    1.80
  -2   7   6   33.60    1.80
  -2   7   6   36.10    1.80
   2   7  -6   35.50    1.80
   2   7  -6   36.90    1.70
  -1  -7   6    4.30    1.20
  -1  -7   6    4.30    0.60
  -1   7   6    5.10    0.70
  -1   7   6    6.40    1.00
  -1   7   6    4.90    0.70
   1   7  -6    6.20    0.60
   0  -7   6   53.49    3.40
   0  -7   6   51.89    2.40
   0  -7   6   56.69    2.50
   0   7   6   46.80    3.30
   0   7  -6   53.39    2.50
   0   7  -6   51.59    2.40
   0   7   6   53.59    2.50
   0   7  -6   52.99    2.40
   0   7   6   53.09    2.50
   0   7  -6   53.39    2.50
   0   7   6   51.59    2.50
   1  -7   6   81.79    3.40
   1  -7   6   78.79    4.70
   1  -7   6   76.59    3.40
   1  -7   6   83.89    3.50
   1   7   6   78.39    3.50
   1   7   6   77.09    3.60
   1   7   6   81.59    3.50
   1   7   6   76.59    4.00
   1   7   6   79.19    3.60
   1   7   6   77.49    3.60
   1   7   6   79.39    3.60
  -1   7  -6   80.29    3.50
   2  -7   6   70.99    3.10
   2  -7   6   69.49    3.00
   2  -7   6   69.09    3.00
  -2   7  -6   66.39    3.00
   2   7   6   68.69    3.20
  -2   7  -6   71.39    3.00
   2   7   6   69.99    3.40
   2   7   6   66.29    3.10
  -2   7  -6   70.19    3.10
   2   7   6   70.39    3.10
   2   7   6   69.59    3.10
   2   7   6   68.79    3.20
   3  -7   6   13.80    0.90
   3  -7   6   13.10    0.90
   3  -7   6   12.20    2.20
   3  -7   6   14.00    0.90
   3   7   6   14.40    2.00
   3   7   6   15.00    1.10
  -3   7  -6   14.00    1.00
   3   7   6   13.60    1.00
   3   7   6   13.50    1.00
   3   7   6   14.30    1.00
   3   7   6   12.70    1.10
  -3   7  -6   15.60    0.90
   3   7   6   14.50    1.00
  -3   7  -6   13.60    0.80
   4  -7   6   39.30    1.80
   4  -7   6   27.50    4.10
   4  -7   6   37.60    1.80
   4  -7   6   38.70    1.80
   4   7   6   39.50    1.90
   4   7   6   38.80    1.80
   4   7   6   37.30    1.90
   4   7   6   39.80    2.00
  -4   7  -6   36.70    1.70
   4   7   6   32.80    2.90
  -4   7  -6   39.90    1.90
  -4   7  -6   39.50    1.80
   5  -7   6    0.90    0.30
   5  -7   6    1.60    0.40
   5  -7   6    1.60    0.30
  -5   7  -6    1.10    0.50
   5   7   6    0.80    0.50
  -5   7  -6    1.10    0.30
   5   7   6    1.40    0.40
  -5   7  -6    1.00    0.40
   5   7   6    1.40    0.40
   6  -7   6    2.00    0.40
   6  -7   6    2.40    0.40
   6  -7   6    3.50    0.40
   6   7   6    3.40    0.50
  -6   7  -6    3.30    0.50
  -6   7  -6    2.80    0.50
   6   7   6    3.00    0.40
   6   7   6    3.30    0.50
   7  -7   6    0.10    0.30
   7  -7   6   -0.10    0.30
   7   7   6   -0.40    0.40
   7   7   6    0.20    0.30
  -7   7  -6    0.40    0.40
  -7   7  -6    0.40    0.70
   7   7   6    0.20    0.30
   8  -7   6    0.20    0.30
   8   7   6    0.30    0.20
  -8   7  -6   -0.30    0.40
   8  -8  -6    1.70    0.30
   8  -8  -6    1.30    0.30
  -8   8   6    1.40    0.40
   8   8  -6    1.50    0.40
   7  -8  -6    2.70    0.40
   7  -8  -6    3.90    0.50
  -7   8   6    3.00    0.60
  -7   8   6    3.60    0.50
   7   8  -6    3.60    0.60
   6  -8  -6    5.80    0.60
  -6  -8   6    4.50    0.60
  -6   8   6    4.50    0.60
   6   8  -6    3.10    0.60
   6   8  -6    4.20    0.60
   6   8  -6    5.40    0.70
  -6   8   6    5.30    0.80
  -5  -8   6    1.10    0.50
   5  -8  -6    1.60    0.50
  -5   8   6    0.70    0.40
   5   8  -6    1.30    0.40
   5   8  -6    0.60    0.50
  -5   8   6    1.50    0.40
   5   8  -6    1.40    0.40
  -4  -8   6   71.59    4.50
  -4  -8   6   81.79    3.40
   4   8  -6   77.09    3.40
  -4   8   6   74.49    3.40
  -4   8   6   78.29    3.40
  -4   8   6   73.99    3.40
   4   8  -6   76.99    3.40
  -3  -8   6    1.80    0.50
  -3  -8   6    3.00    1.50
  -3  -8   6    1.10    0.60
   3   8  -6    1.30    0.50
   3   8  -6    1.20    0.40
  -3   8   6    1.80    0.50
  -3   8   6    1.50    0.50
  -3   8   6    2.60    0.50
  -3   8   6    2.10    0.60
   3   8  -6    1.70    0.40
  -3   8   6    1.40    0.50
   3   8  -6    2.30    0.50
   3   8  -6    1.10    0.60
  -2  -8   6    1.00    0.40
  -2  -8   6    2.40    1.30
  -2  -8   6    1.70    0.40
   2   8  -6    1.00    0.50
  -2   8   6    1.00    0.40
  -2   8   6    1.30    0.50
  -2   8   6    1.80    0.50
  -2   8   6    1.90    0.50
   2   8  -6    1.30    0.40
   2   8  -6    1.20    0.40
   2   8  -6    1.30    0.50
   2   8  -6    1.40    0.70
  -1  -8   6   21.00    1.20
  -1  -8   6   21.60    1.20
  -1  -8   6   21.30    2.40
  -1   8   6   20.40    1.30
  -1   8   6   22.80    1.30
   1   8  -6   21.10    1.30
  -1   8   6   24.40    1.30
   1   8  -6   21.60    1.20
  -1   8   6   20.90    1.40
  -1   8   6   21.20    1.30
   1   8  -6   20.50    1.10
   0  -8   6    9.40    1.80
   0  -8   6    9.10    0.70
   0  -8   6    8.80    0.70
   0   8   6    8.90    0.90
   0   8   6    8.80    0.80
   0   8   6    9.10    0.90
   0   8   6    9.70    0.90
   0   8   6    7.80    0.90
   0   8  -6   10.20    0.80
   0   8   6   10.00    1.00
   0   8  -6    9.00    0.80
   0   8  -6    9.00    0.70
   1  -8   6   27.30    3.00
   1  -8   6   33.50    1.60
   1  -8   6   33.00    1.60
   1  -8   6   32.00    1.60
  -1   8  -6   32.00    1.60
   1   8   6   29.80    2.60
   1   8   6   30.20    1.80
   1   8   6   31.50    1.60
   1   8   6   32.60    1.70
  -1   8  -6   31.40    1.50
   1   8   6   32.70    1.70
   1   8   6   31.20    1.70
  -1   8  -6   30.80    1.50
   2  -8   6   11.80    0.90
   2  -8   6   11.50    0.80
   2  -8   6   11.40    0.80
   2  -8   6    9.60    2.30
   2   8   6   12.10    1.00
   2   8   6   10.30    0.90
   2   8   6   11.90    1.00
  -2   8  -6   11.50    0.80
   2   8   6   11.60    1.00
   2   8   6    7.90    1.60
   2   8   6   10.60    1.00
  -2   8  -6   11.10    0.90
  -2   8  -6    9.80    0.80
   3  -8   6   17.60    3.00
   3  -8   6   20.50    1.10
   3  -8   6   21.50    1.10
   3  -8   6   20.90    1.10
  -3   8  -6   20.10    1.10
  -3   8  -6   19.50    1.10
   3   8   6   21.70    1.20
   3   8   6   19.20    1.40
   3   8   6   19.80    1.20
   3   8   6   17.50    2.10
   3   8   6   22.10    1.30
  -3   8  -6   21.70    1.20
   4  -8   6    1.40    0.30
   4  -8   6    1.00    0.30
   4  -8   6    1.40    0.40
  -4   8  -6    0.40    0.40
   4   8   6    0.80    0.60
  -4   8  -6    1.00    0.40
   4   8   6    1.60    0.50
   4   8   6    1.80    0.40
   5  -8   6    2.90    0.40
   5  -8   6    2.10    0.40
   5  -8   6    2.10    0.40
   5   8   6    2.20    0.50
   5   8   6    3.10    0.50
  -5   8  -6    2.80    0.40
  -5   8  -6    2.40    0.40
   5   8   6    3.00    0.60
   5   8   6    4.00    0.70
   6  -8   6    9.20    0.60
   6  -8   6    9.10    0.60
   6  -8   6    9.90    0.70
  -6   8  -6    9.60    0.70
   6   8   6    9.10    0.70
   6   8   6    7.90    0.90
   6   8   6   10.00    0.80
   7  -8   6    0.30    0.30
   7   8   6   -0.20    0.30
   7   8   6    0.00    0.30
  -7   8  -6    0.90    0.30
  -7  -9   6    0.00    0.30
   7  -9  -6   -0.10    0.50
   7  -9  -6   -0.40    0.30
  -7   9   6    0.00    0.30
  -7   9   6   -0.40    0.30
   7   9  -6    0.00    0.40
   6  -9  -6    0.10    0.30
  -6  -9   6   -0.50    0.60
  -6   9   6    0.00    0.30
   6   9  -6    0.40    0.70
  -6   9   6    0.20    0.40
   6   9  -6    0.40    0.30
  -6   9   6   -0.20    0.40
   5  -9  -6    2.50    0.40
  -5  -9   6    2.50    0.50
  -5   9   6    2.10    0.50
   5   9  -6    2.50    0.50
  -5   9   6    2.00    0.40
  -5   9   6    2.40    0.50
   5   9  -6    2.20    0.40
  -4  -9   6    1.30    0.50
   4   9  -6    0.60    0.50
   4   9  -6    0.20    0.50
  -3  -9   6    0.10    0.40
  -3   9   6   -0.10    0.40
   3   9  -6    0.40    0.40
  -3   9   6    0.60    0.40
  -3   9   6   -0.20    0.40
   3   9  -6   -0.80    0.70
  -2  -9   6    2.60    0.50
  -2  -9   6    1.90    1.90
  -2  -9   6    3.70    0.50
   2   9  -6    3.70    0.50
  -2   9   6    2.40    0.50
   2   9  -6    3.90    0.80
  -2   9   6    1.80    0.50
  -2   9   6    3.20    0.50
   2   9  -6    2.60    0.50
   2   9  -6    2.10    0.60
  -1  -9   6   29.40    3.40
  -1  -9   6   38.60    1.80
  -1   9   6   41.10    1.90
   1   9  -6   39.40    1.90
   1   9  -6   35.30    1.80
  -1   9   6   39.00    1.90
  -1   9   6   36.60    1.90
  -1   9   6   35.80    1.90
   0  -9   6    0.90    0.40
   0  -9   6    1.80    2.00
   0  -9   6    0.00    0.30
   0   9   6   -0.30    0.50
   0   9   6    0.00    0.40
   0   9   6    0.10    0.50
   0   9  -6    0.10    0.40
   0   9   6   -0.40    0.50
   0   9  -6    0.00    0.30
   1  -9   6   19.30    1.10
   1  -9   6   15.70    2.70
   1  -9   6   19.10    1.10
   1   9   6   18.00    1.30
   1   9   6   20.10    1.20
   1   9   6   18.60    1.30
  -1   9  -6   19.80    1.10
   1   9   6   17.10    1.20
  -1   9  -6   18.10    1.00
   2  -9   6    0.80    0.30
   2  -9   6    1.10    0.30
  -2   9  -6    0.90    0.40
  -2   9  -6    0.40    0.30
   2   9   6    1.00    0.50
   2   9   6    0.50    0.40
   3  -9   6    0.50    0.40
   3   9   6    1.20    0.80
  -3   9  -6    0.60    0.40
   3   9   6    0.70    0.60
   4  -9   6    0.00    0.30
   4  -9   6    0.10    0.30
   4  -9   6   -0.10    0.30
  -4   9  -6    0.10    0.30
   4   9   6   -0.70    0.50
   4   9   6    0.20    0.40
   5  -9   6    0.80    0.30
   5  -9   6    1.10    0.30
   5  -9   6    1.30    0.30
  -5   9  -6    1.10    0.30
   5   9   6    1.20    0.50
   5   9   6    1.60    0.40
   6  -9   6    6.10    0.60
   6  -9   6    6.30    0.50
  -6  10   6    7.40    0.70
  -6  10   6    9.20    0.70
  -5 -10   6    1.40    0.70
   5  10  -6   -0.10    0.30
  -5  10   6    0.20    0.30
  -5  10   6    0.40    0.40
   5  10  -6    0.70    0.30
  -5  10   6    0.70    0.40
  -4 -10   6    3.00    0.50
   4  10  -6    2.90    0.50
  -4  10   6    3.00    0.50
  -4  10   6    3.40    0.60
   4  10  -6    2.80    0.40
  -4  10   6    3.70    0.60
  -3 -10   6    1.00    0.40
  -3  10   6    0.70    0.40
   3  10  -6    0.70    0.40
  -3  10   6    0.60    0.40
  -3  10   6    0.90    0.40
  -2 -10   6    0.40    0.50
  -2 -10   6    0.50    0.40
   2  10  -6    0.20    0.40
  -2  10   6    0.30    0.40
  -2  10   6   -0.10    0.40
  -2  10   6    0.50    0.50
  -1 -10   6    2.80    0.60
  -1 -10   6    3.80    0.50
   1  10  -6    4.50    0.70
  -1  10   6    5.00    0.80
  -1  10   6    4.30    0.70
  -1  10   6    3.40    0.60
   1  10  -6    3.60    0.50
   0 -10   6   13.80    1.00
   0 -10   6   13.30    0.90
   0  10   6   11.60    1.00
   0  10  -6   12.70    1.10
   0  10  -6   11.10    0.80
   0  10   6   12.10    1.10
   0  10   6   12.90    1.10
   0  10   6   13.00    1.00
   1 -10   6    2.10    0.40
   1 -10   6    2.30    0.40
   1  10   6    2.30    0.50
  -1  10  -6    2.50    0.40
   1  10   6    2.40    0.60
   1  10   6    2.80    0.60
   1  10   6    1.90    0.60
  -1  10  -6    2.40    0.40
   2 -10   6    0.30    0.30
   2 -10   6    0.00    0.30
   2  10   6    0.40    0.40
  -2  10  -6    0.40    0.40
  -2  10  -6   -0.10    0.30
   2  10   6    0.20    0.50
   3 -10   6    0.10    0.30
   3 -10   6   -0.10    0.30
  -3  10  -6    0.40    0.30
   3  10   6    0.20    0.40
   3  10   6   -0.10    0.50
   4 -10   6    0.20    0.30
   4 -10   6    0.40    0.30
   4 -10   6    0.70    0.50
  -4  10  -6    0.60    0.30
   4  10   6    0.90    0.40
   5 -10   6    1.00    0.30
   5 -10   6    0.90    0.30
   5  10   6    1.80    0.50
  -5  10  -6    1.30    0.50
   5 -11  -6    1.90    0.40
  -5  11   6    1.10    0.30
  -5  11   6    0.60    0.30
  -5  11   6    0.30    0.60
  -4 -11   6    1.40    0.40
  -4  11   6    2.50    0.60
   4  11  -6    1.60    0.60
   4  11  -6    2.30    0.40
  -4  11   6    1.80    0.40
  -3 -11   6    5.90    0.60
   3 -11  -6    7.60    0.90
  -3  11   6    6.20    0.60
   3  11  -6    6.70    0.60
  -3  11   6    8.10    0.70
   3  11  -6    7.00    0.60
  -3  11   6    6.80    0.70
  -2 -11   6    5.10    0.60
   2  11  -6    5.30    0.60
   2  11  -6    6.20    0.60
  -2  11   6    5.30    0.60
  -2  11   6    5.20    0.60
  -2  11   6    5.80    0.70
  -1 -11   6    2.60    0.40
  -1 -11   6    1.10    0.60
  -1  11   6    1.40    0.40
  -1  11   6    2.00    0.50
   1  11  -6    1.50    0.40
  -1  11   6    1.90    0.50
   0 -11   6    4.20    0.60
   0 -11   6    4.20    0.50
   0  11  -6    4.40    0.60
   0  11   6    4.60    0.80
   0  11   6    4.80    0.60
   0  11   6    6.10    0.70
   1 -11   6    0.30    0.30
   1 -11   6    0.90    0.30
   1  11   6    0.90    0.50
   1  11   6    0.10    0.50
  -1  11  -6    0.30    0.30
   2 -11   6    9.10    0.60
   2 -11   6    9.60    0.70
  -2  11  -6    9.30    0.60
   2  11   6    9.00    0.70
   2  11   6    9.00    0.80
   3 -11   6    1.80    0.40
   3 -11   6    2.20    0.30
  -3  11  -6    1.50    0.30
   3  11   6    2.50    0.60
   4 -11   6    0.60    0.20
  -4  11  -6    0.30    0.20
   4  11   6    0.10    0.30
   3  12  -6    0.30    0.20
  -3  12   6    0.10    0.40
  -2 -12   6   13.70    0.80
  -2  12   6   12.50    0.80
   2  12  -6   13.80    0.80
  -1 -12   6    0.50    0.30
   1  12  -6    0.50    0.30
  -1  12   6    0.40    0.40
   0 -12   6    1.10    0.40
   0  12  -6    1.20    0.30
   0  12  -6    0.80    0.30
   0  12   6    1.70    0.40
   1 -12   6    0.20    0.30
  -1  12  -6   -0.10    0.30
   1  12   6   -0.20    0.30
   2  12   6    1.30    0.40
 -10   0   7    0.00    0.30
  10   0  -7    0.10    0.30
  10   0  -7    0.40    0.30
   9   0  -7    0.10    0.30
   9   0  -7    0.00    0.30
  -9   0   7   -0.30    0.30
   9   0  -7   -0.20    0.50
  -9   0   7    0.20    0.40
   8   0  -7   -1.20    1.80
   8   0  -7    0.40    0.40
  -8   0   7   -0.30    0.30
  -8   0   7    0.00    0.30
   8   0  -7    0.30    1.80
   8   0  -7    0.10    0.50
   8   0  -7   -0.30    0.30
  -7   0   7    0.10    0.40
  -7   0   7    0.30    0.30
   7   0  -7   -0.10    0.50
  -7   0   7   -0.40    0.50
   7   0  -7    0.50    0.90
   7   0  -7   -0.30    0.30
   7   0  -7    0.20    0.30
   6   0  -7    0.50    0.30
   6   0  -7   -1.00    0.60
  -6   0   7    0.20    0.40
   6   0  -7   -0.30    0.30
   6   0  -7   -0.60    0.60
  -6   0   7    0.20    0.40
   6   0  -7    1.40    3.00
   6   0  -7    0.50    0.90
  -6   0   7   -0.40    0.50
  -5   0   7    0.20    0.30
  -5   0   7    0.50    0.50
   5   0  -7    0.10    0.30
   5   0  -7   -0.20    0.50
   5   0  -7   -1.90    1.30
   5   0  -7    0.90    0.60
   4   0  -7   -0.20    1.00
   4   0  -7   -0.80    0.40
  -4   0   7   -0.10    0.30
  -4   0   7    0.20    0.40
   3   0  -7    0.40    0.80
   3   0  -7   -0.30    0.40
   2   0  -7    0.20    0.30
  -2   0   7   -0.50    0.40
   2   0  -7    0.10    0.50
  -1   0   7    0.10    0.40
   1   0  -7    0.10    0.40
   0   0  -7    0.00    0.20
   0   0   7   -0.10    0.40
   0   0  -7   -0.20    0.50
   1   0   7    0.40    1.20
   1   0   7    0.10    0.50
  -1   0  -7    0.10    0.50
  -2   0  -7   -0.30    0.70
   2   0   7    0.20    0.30
   3   0   7   -0.10    0.30
   3   0   7    0.40    0.30
   3   0   7    0.90    0.30
   3   0   7    0.40    0.50
   4   0   7    0.50    0.70
   4   0   7   -0.20    0.30
   4   0   7    0.20    0.40
   4   0   7    0.70    0.40
   4   0   7    0.00    0.30
  -4   0  -7    0.20    0.40
  -5   0  -7    0.10    0.30
   5   0   7   -0.30    0.40
   5   0   7   -0.10    0.30
   5   0   7   -0.10    0.40
   6   0   7   -0.20    0.30
   6   0   7    0.50    0.40
  -6   0  -7   -0.10    0.30
   6   0   7    0.00    0.30
   7   0   7    0.70    0.40
   7   0   7    0.60    0.30
  -7   0  -7    0.10    0.30
   7   0   7    0.10    0.30
  -8   0  -7   -0.30    0.30
   8   0   7   -0.10    0.40
   8   0   7    1.60    0.60
  -9   0  -7    0.30    0.30
   9   0   7   -0.60    0.70
  10  -1  -7    0.50    0.30
 -10  -1   7    1.10    0.30
  10   1  -7    1.30    0.50
  10   1  -7    0.60    0.30
  10   1  -7    0.70    0.30
 -10   1   7    1.40    0.30
   9  -1  -7    2.60    0.70
  -9  -1   7    1.60    0.40
  -9  -1   7    1.60    0.40
   9  -1  -7    1.60    0.40
   9  -1  -7    1.80    0.40
   9   1  -7    1.30    0.40
   9   1  -7    2.50    0.50
   9   1  -7    1.60    0.40
  -9   1   7    1.30    0.40
   8  -1  -7   21.60    3.00
  -8  -1   7   18.60    1.10
   8  -1  -7   19.60    1.10
   8  -1  -7   19.90    1.40
  -8  -1   7   18.10    1.10
   8  -1  -7   18.30    1.10
   8   1  -7   17.00    2.40
   8   1  -7   20.40    1.30
   8   1  -7   18.90    1.10
  -8   1   7   20.20    1.10
   8   1  -7   18.90    1.10
   8   1  -7   17.50    2.60
   7  -1  -7   -0.20    1.30
  -7  -1   7    1.10    0.40
   7  -1  -7    1.30    0.40
  -7  -1   7    1.90    0.40
   7  -1  -7    0.60    0.80
   7  -1  -7    1.80    0.40
   7   1  -7    1.20    0.40
  -7   1   7    1.20    0.40
   7   1  -7    2.40    0.60
   7   1  -7    1.60    0.50
   7   1  -7    2.70    1.20
   7   1  -7    0.70    1.20
   7   1  -7    1.40    0.40
  -7   1   7    1.60    0.40
  -7   1   7    2.70    0.50
   6  -1  -7    2.40    1.00
  -6  -1   7    3.10    0.70
   6  -1  -7    3.50    0.50
   6   1  -7    3.70    0.60
   6   1  -7    4.00    5.00
   6   1  -7    3.70    0.90
   6   1  -7    3.80    1.00
   6   1  -7    3.50    0.50
  -6   1   7    2.80    0.70
   6   1  -7    3.70    0.70
  -6   1   7    4.10    0.50
   6   1  -7    3.50    0.60
   5  -1  -7   30.40    1.50
  -5  -1   7   32.10    1.80
  -5  -1   7   29.30    1.50
   5  -1  -7   29.80    3.40
   5  -1  -7   32.70    2.10
  -5  -1   7   34.70    1.60
  -5   1   7   34.00    1.70
   5   1  -7   31.70    1.60
   5   1  -7   32.60    2.10
  -5   1   7   32.80    1.50
   5   1  -7   32.40    3.10
  -5   1   7   32.30    1.60
   5   1  -7   30.90    1.80
   5   1  -7   32.30    1.60
   4  -1  -7  354.96   15.20
  -4  -1   7  351.36   14.20
   4  -1  -7  341.27   14.50
  -4  -1   7  340.47   14.20
   4   1  -7  351.66   14.50
  -4   1   7  342.17   14.20
  -4   1   7  346.97   14.20
   4   1  -7  349.07   15.00
   4   1  -7  327.77   14.20
   3  -1  -7   66.29    3.70
   3  -1  -7   65.29    3.10
   3   1  -7   66.89    3.10
   3   1  -7   65.29    3.60
  -2  -1   7  479.15   17.70
   2  -1  -7  424.16   17.60
   2  -1  -7  431.16   18.10
   2   1  -7  416.96   18.00
   2   1  -7  384.76   18.10
  -1  -1   7   54.99    2.50
   1  -1  -7   54.29    2.40
   1  -1  -7   53.59    2.90
   1   1  -7   53.29    2.90
   1   1  -7   55.59    2.50
   0  -1  -7   63.99    3.30
   0  -1  -7   66.99    2.90
   0  -1   7   65.69    3.00
   0   1  -7   66.09    3.00
   0   1  -7   66.69    3.40
   1  -1   7  245.58   10.90
  -1  -1  -7  270.67   11.20
  -1   1  -7  269.37   11.30
   1   1   7  259.67   10.80
   2  -1   7  654.93   29.10
  -2  -1  -7  745.83   29.40
   2   1   7  724.53   28.90
   3  -1   7   80.49    3.40
   3  -1   7   84.09    3.40
   3  -1   7   72.89    3.90
   3  -1   7   77.29    3.40
   3  -1   7   77.69    3.40
   3   1   7   84.79    3.60
   3   1   7   75.49    3.40
   3   1   7   84.49    3.40
   3   1   7   76.29    3.40
  -3   1  -7   80.09    3.40
  -4  -1  -7   82.19    3.70
   4  -1   7   81.39    3.60
   4  -1   7   84.29    3.60
   4  -1   7   81.69    3.60
   4  -1   7   87.49    3.60
  -4   1  -7   85.59    3.60
   4   1   7   83.59    3.90
   4   1   7   87.69    3.60
   4   1   7   82.29    3.60
   4   1   7   83.09    3.60
   5  -1   7    2.60    0.40
   5  -1   7    3.00    0.50
  -5  -1  -7    3.50    0.60
   5  -1   7    2.90    0.40
   5   1   7    2.90    1.00
  -5   1  -7    2.50    0.40
  -6  -1  -7    9.30    0.80
   6  -1   7    7.60    0.80
   6  -1   7    9.80    0.80
   6  -1   7    9.30    0.70
   6  -1   7    9.10    0.70
  -6   1  -7   10.30    0.70
   6   1   7   10.40    0.80
   6   1   7   10.20    0.80
   6   1   7   10.60    0.70
   7  -1   7   -0.80    0.40
   7  -1   7   -0.70    0.40
  -7  -1  -7   -0.30    0.30
   7   1   7   -0.40    0.40
   7   1   7    0.40    0.30
   7   1   7    0.00    0.20
  -7   1  -7    0.10    0.30
  -8  -1  -7    0.40    0.40
  -8   1  -7    0.30    0.30
   8   1   7   -0.30    0.30
   8   1   7    0.00    0.50
   9  -1   7    3.70    0.50
  -9  -1  -7    4.60    0.60
  -9   1  -7    5.00    0.50
  10  -2  -7    4.20    0.50
 -10  -2   7    4.10    0.60
 -10  -2   7    4.10    0.50
  10   2  -7    4.40    0.70
  10   2  -7    4.30    0.50
  10   2  -7    5.40    0.70
  -9  -2   7    0.40    0.30
   9  -2  -7   -0.10    0.30
  -9  -2   7    0.40    0.40
   9  -2  -7    0.30    0.40
   9   2  -7    0.30    0.30
  -9   2   7    0.40    0.30
   9   2  -7    0.20    0.40
   9   2  -7    0.30    0.40
  -8  -2   7   12.40    0.90
   8  -2  -7   13.60    0.90
   8  -2  -7   12.60    0.80
   8  -2  -7   13.20    4.10
  -8  -2   7   13.50    0.90
   8   2  -7   15.80    1.10
  -8   2   7   14.40    0.90
   8   2  -7   14.00    0.90
   8   2  -7   13.90    0.90
   7  -2  -7   -0.20    0.30
  -7  -2   7    0.50    0.40
   7  -2  -7    0.00    0.30
   7  -2  -7   -1.00    1.30
   7   2  -7    0.00    0.40
   7   2  -7   -0.20    0.50
   7   2  -7   -0.10    1.30
   7   2  -7   -0.10    0.50
  -7   2   7    0.20    0.30
   7   2  -7    0.90    1.40
   7   2  -7    0.20    0.30
  -7   2   7   -0.30    0.40
   6  -2  -7    5.10    0.70
   6  -2  -7    5.10    0.60
  -6  -2   7    4.30    0.70
  -6  -2   7    5.20    0.60
  -6   2   7    5.00    0.60
   6   2  -7    6.00    0.80
   6   2  -7    3.80    1.10
   6   2  -7    5.30    1.10
   6   2  -7    5.60    0.80
  -6   2   7    5.60    0.90
   5  -2  -7    6.80    0.70
   5  -2  -7    7.80    1.20
  -5  -2   7    7.20    0.70
   5  -2  -7    8.80    2.20
   5  -2  -7    7.90    0.70
  -5   2   7    8.20    0.60
   5   2  -7    7.80    1.20
   5   2  -7    7.00    1.90
  -5   2   7    7.70    0.80
   5   2  -7    6.80    1.10
   5   2  -7    7.60    0.70
   5   2  -7    7.70    1.00
   5   2  -7    7.70    0.70
  -5   2   7    6.60    0.80
   4  -2  -7  252.07   11.10
   4  -2  -7  236.18   10.20
  -4  -2   7  223.68    9.90
  -4  -2   7  239.28    9.90
   4   2  -7  238.98    9.90
   4   2  -7  226.98    9.80
   4   2  -7  243.68   10.70
  -4   2   7  247.18    9.90
   4   2  -7  248.18   10.20
   4   2  -7  227.28   10.00
  -4   2   7  240.48    9.90
   3  -2  -7   70.79    4.00
   3  -2  -7   73.09    3.30
   3   2  -7   72.79    3.30
   3   2  -7   70.29    3.80
   3   2  -7   67.29    3.10
   2  -2  -7  295.27   13.40
  -2  -2   7  329.07   13.50
   2  -2  -7  357.36   14.60
   2   2  -7  315.77   13.50
  -1  -2   7   87.79    3.80
   1  -2  -7   81.99    4.20
   1  -2  -7   82.19    3.60
   1   2  -7   83.19    3.80
   1   2  -7   83.59    4.10
   0  -2   7  185.38    8.00
   0  -2  -7  185.48    8.20
   0   2  -7  195.48    8.40
   0   2  -7  187.98    7.90
   0   2   7  182.68    7.80
   1  -2   7   77.59    3.70
  -1  -2  -7   81.89    4.00
   1   2   7   86.19    3.60
  -1   2  -7   77.79    4.10
   2  -2   7   28.70    1.90
   2  -2   7   29.20    1.40
  -2  -2  -7   29.30    2.00
   2  -2   7   28.80    1.40
   2   2   7   28.50    1.40
   2   2   7   30.30    1.60
   2   2   7   30.50    1.40
   3  -2   7   26.70    1.30
   3  -2   7   27.00    1.30
   3  -2   7   25.70    1.40
   3  -2   7   23.90    2.40
   3  -2   7   26.80    1.30
   3   2   7   26.60    1.50
   3   2   7   26.30    1.30
   3   2   7   27.20    1.30
   3   2   7   28.50    1.30
  -3   2  -7   24.10    1.30
   4  -2   7    3.30    1.40
   4  -2   7    1.90    0.40
   4  -2   7    1.50    0.30
   4  -2   7    1.40    0.30
   4  -2   7    1.70    0.40
   4  -2   7    2.40    0.40
   4   2   7    1.70    0.40
   4   2   7    1.00    0.60
  -4   2  -7    1.40    0.30
   4   2   7    1.20    0.40
   4   2   7    1.10    0.30
   5  -2   7    0.60    0.40
   5  -2   7    0.30    0.40
   5  -2   7   -0.10    0.30
  -5  -2  -7   -0.30    0.50
   5  -2   7    0.20    0.60
   5  -2   7   -0.10    0.50
   5   2   7    0.50    1.00
  -5   2  -7    0.70    0.30
   5   2   7    0.00    0.40
   5   2   7    0.40    0.30
   6  -2   7    9.70    0.80
  -6  -2  -7    9.10    0.80
   6  -2   7    7.80    0.70
   6   2   7    9.50    0.80
   6   2   7    9.00    0.80
   6   2   7    9.30    0.70
  -6   2  -7    9.00    0.70
  -7  -2  -7    6.60    0.90
  -7   2  -7    5.50    0.60
   7   2   7    5.40    0.50
   7   2   7    5.30    0.70
   7   2   7    5.40    0.60
  -8  -2  -7    0.50    0.40
  -8   2  -7    0.00    0.30
   8   2   7    0.00    0.30
   8   2   7    0.50    0.50
  -9  -2  -7    0.30    0.20
   9   2   7    0.40    0.40
   9   2   7    1.10    0.30
  -9   2  -7    0.50    0.20
  10  -3  -7    0.20    0.20
  10  -3  -7   -0.70    0.40
 -10  -3   7   -0.40    0.30
 -10  -3   7    0.10    0.40
 -10   3   7    0.30    0.40
  10   3  -7    0.30    0.40
  10   3  -7    0.10    0.30
  -9  -3   7    0.00    0.30
  -9  -3   7    0.20    0.40
   9  -3  -7    0.20    0.30
   9   3  -7    0.20    0.40
   9   3  -7    0.20    0.40
   9   3  -7   -0.30    0.30
   8  -3  -7    1.80    0.60
  -8  -3   7    1.40    0.40
   8  -3  -7    1.70    0.40
  -8   3   7    1.70    0.40
   8   3  -7    1.10    0.40
   8   3  -7    1.30    0.50
   8   3  -7    1.70    0.40
  -7  -3   7   15.70    1.00
   7  -3  -7   16.50    2.50
   7  -3  -7   16.90    1.00
   7  -3  -7   15.70    1.00
  -7   3   7   16.70    1.10
   7   3  -7   18.00    1.20
   7   3  -7   14.90    1.00
   7   3  -7   16.10    2.00
  -7   3   7   17.40    1.30
   7   3  -7   16.50    2.60
  -7   3   7   17.10    1.00
   7   3  -7   17.30    1.10
   7   3  -7   15.00    1.00
   6  -3  -7    0.30    0.40
   6  -3  -7    1.00    0.50
   6  -3  -7    0.80    1.10
  -6  -3   7    1.30    0.50
   6   3  -7    0.50    0.40
  -6   3   7    1.20    0.40
   6   3  -7    0.40    0.40
  -6   3   7    0.70    0.50
   6   3  -7    1.30    0.40
   6   3  -7    0.70    1.10
   6   3  -7    0.60    0.40
  -5  -3   7    1.70    0.40
   5  -3  -7    1.00    0.80
   5  -3  -7    1.80    0.40
   5  -3  -7    2.50    0.50
  -5   3   7    2.80    0.40
   5   3  -7    1.30    2.00
   5   3  -7    2.60    0.50
   5   3  -7    2.60    0.80
   5   3  -7    1.80    0.90
  -5   3   7    1.80    0.50
   5   3  -7    3.20    0.50
   5   3  -7    2.20    0.40
  -4  -3   7    0.10    0.40
   4  -3  -7    0.60    0.60
   4  -3  -7    0.70    0.60
   4   3  -7    1.10    0.60
  -4   3   7    0.50    0.30
   4   3  -7    1.00    0.50
   4   3  -7    0.90    0.40
   4   3  -7    1.10    1.30
   4   3  -7    1.30    0.70
  -4   3   7    0.70    0.40
   4   3  -7    1.60    0.40
   4   3  -7    1.30    0.30
  -4   3   7    0.80    0.40
  -3  -3   7    1.40    0.40
   3  -3  -7    0.70    0.50
  -3  -3   7    0.90    0.30
  -3  -3   7    1.00    0.40
  -3   3   7    0.60    0.40
   3   3  -7    1.30    0.50
   3   3  -7    1.20    0.30
   3   3  -7    0.70    1.00
  -3   3   7    0.80    0.40
   3   3  -7    0.80    0.50
   2  -3  -7    0.70    0.70
  -2  -3   7    0.60    0.50
   2  -3  -7    0.30    0.40
   2   3  -7    0.10    0.60
   2   3  -7    0.80    0.30
   2   3  -7    0.80    0.40
  -1  -3   7  200.28    8.20
   1  -3  -7  181.28    7.80
   1  -3  -7  189.98    8.60
   1   3  -7  181.48    8.50
   1   3  -7  197.18    8.10
   0  -3  -7 1901.81   78.49
   0  -3   7 1966.90   78.29
   0   3  -7 1907.31   78.69
   0   3   7 1907.71   78.09
   1  -3   7   97.19    4.10
   1  -3   7   91.89    4.50
  -1  -3  -7   95.69    4.60
   1  -3   7   91.99    4.10
   1   3   7   91.09    4.30
  -1   3  -7   99.39    5.00
   1   3   7  104.59    4.20
   2  -3   7  102.79    4.50
   2  -3   7  102.49    4.50
   2  -3   7  104.09    4.50
   2  -3   7  104.99    4.50
  -2  -3  -7  116.19    4.90
   2  -3   7  100.59    5.00
   2   3   7  101.39    4.60
   2   3   7  124.39    4.80
   2   3   7  110.49    4.60
  -2   3  -7  110.09    4.50
   2   3   7  102.89    4.60
  -2   3  -7  107.89    5.60
   3  -3   7    2.40    0.40
   3  -3   7    2.70    0.40
   3  -3   7    3.70    0.50
   3  -3   7    1.70    1.00
   3  -3   7    2.10    0.30
   3   3   7    2.30    0.60
   3   3   7    2.10    0.40
   3   3   7    1.90    0.80
   3   3   7    3.10    0.50
  -3   3  -7    3.20    0.50
   3   3   7    1.90    0.30
  -3   3  -7    2.10    0.70
   4  -3   7    9.10    1.90
   4  -3   7   10.70    0.80
   4  -3   7   11.50    0.70
   4   3   7   11.70    0.80
  -4   3  -7   10.50    1.30
  -4   3  -7   11.50    0.80
   4   3   7   10.10    0.80
   4   3   7   10.70    0.70
   4   3   7   13.00    0.90
   4   3   7   10.40    1.30
   5  -3   7    4.90    0.60
   5  -3   7    3.20    0.50
   5  -3   7    5.60    0.60
   5   3   7    3.90    1.20
   5   3   7    4.00    0.50
   5   3   7    4.80    0.60
   5   3   7    4.20    0.70
  -5   3  -7    4.60    0.60
   5   3   7    5.20    0.60
  -5   3  -7    4.50    0.90
   6  -3   7   18.50    1.10
  -6  -3  -7   20.40    1.20
   6  -3   7   20.50    1.10
   6   3   7   21.70    1.00
   6   3   7   21.10    1.20
  -6   3  -7   19.20    1.60
  -6   3  -7   21.70    1.10
   6   3   7   19.40    1.10
   6   3   7   21.40    1.30
  -7  -3  -7    4.70    0.70
   7  -3   7    4.40    0.60
   7   3   7    4.00    0.60
  -7   3  -7    4.80    0.50
  -8  -3  -7    0.60    0.30
   8  -3   7   -0.50    0.40
   8   3   7    0.10    0.50
  -8   3  -7    0.50    0.30
   8   3   7   -0.10    0.30
   8   3   7    0.30    0.50
  -9  -3  -7   -0.40    0.40
  -9   3  -7    0.00    0.30
   9   3   7    0.00    0.30
   9   3   7    0.00    0.30
  10  -4  -7    0.20    0.30
 -10  -4   7    0.70    0.40
  10  -4  -7   -0.10    0.30
 -10  -4   7    0.20    0.30
 -10   4   7   -0.40    0.30
  10   4  -7    0.60    0.30
   9  -4  -7    0.10    0.30
  -9  -4   7    0.10    0.30
  -9  -4   7    0.70    0.30
   9   4  -7    0.70    0.40
  -9   4   7    0.40    0.40
   9   4  -7    0.20    0.40
   9   4  -7    0.20    0.30
  -8  -4   7    4.40    0.60
   8  -4  -7    5.30    0.70
   8   4  -7    3.90    0.60
   7  -4  -7    2.90    1.80
  -7  -4   7    0.90    0.40
   7  -4  -7    0.60    0.30
   7   4  -7    0.50    1.90
   7   4  -7    1.30    0.40
  -7   4   7   -0.10    0.40
   7   4  -7    0.80    0.40
  -7   4   7    1.50    0.60
   7   4  -7    3.40    2.30
   7   4  -7    1.10    0.50
   7   4  -7    0.60    0.30
  -6  -4   7    0.40    0.40
   6  -4  -7    0.30    0.30
   6  -4  -7    2.80    1.30
  -6   4   7    0.10    0.40
   6   4  -7    0.40    0.40
   6   4  -7    0.80    0.40
   6   4  -7    0.50    0.40
   6   4  -7   -1.00    1.30
  -6   4   7    0.60    0.50
   6   4  -7    0.70    0.40
   5  -4  -7   83.99    4.30
   5  -4  -7   77.19    3.60
  -5  -4   7   85.59    3.70
   5   4  -7   82.29    4.20
  -5   4   7   85.49    3.70
   5   4  -7   85.69    3.60
  -5   4   7   82.49    3.70
   5   4  -7   80.39    4.00
   5   4  -7   82.59    3.60
  -5   4   7   85.79    3.70
   5   4  -7   82.09    3.70
   5   4  -7   83.89    3.70
   4  -4  -7  268.07   11.70
  -4  -4   7  281.27   11.30
   4   4  -7  275.97   11.40
   4   4  -7  289.87   11.70
  -4   4   7  269.87   11.30
   4   4  -7  254.97   11.20
   4   4  -7  268.17   11.30
   4   4  -7  279.07   11.20
  -4   4   7  272.07   11.30
   4   4  -7  268.17   11.30
  -4   4   7  274.37   11.30
   4   4  -7  269.47   12.40
  -3  -4   7   41.30    2.00
   3  -4  -7   38.50    2.20
  -3  -4   7   39.60    1.90
  -3  -4   7   45.50    2.30
   3   4  -7   40.20    3.20
   3   4  -7   41.90    1.90
  -3   4   7   41.90    2.00
   3   4  -7   40.30    1.90
  -3   4   7   42.20    2.00
   3   4  -7   41.30    2.00
   3   4  -7   40.70    1.90
   3   4  -7   42.90    2.30
  -3   4   7   42.60    2.00
  -3   4   7   41.80    1.90
  -2  -4   7   32.40    1.60
  -2  -4   7   35.50    1.70
  -2  -4   7   35.70    1.70
  -2  -4   7   40.10    2.10
  -2   4   7   34.10    1.70
  -2   4   7   34.30    1.70
   2   4  -7   37.50    1.90
  -2   4   7   33.70    1.70
  -2   4   7   33.60    1.70
   2   4  -7   38.30    1.60
  -2   4   7   31.70    1.70
   2   4  -7   32.70    1.60
   2   4  -7   36.60    2.60
   2   4  -7   34.90    1.80
  -2   4   7   34.90    1.70
  -1  -4   7   73.99    3.40
  -1  -4   7   66.69    3.00
  -1  -4   7   64.59    3.00
   1  -4  -7   74.49    4.00
  -1  -4   7   64.09    3.00
   1  -4  -7   67.59    2.90
   1   4  -7   70.69    3.00
   1   4  -7   70.29    3.30
  -1   4   7   70.99    3.10
  -1   4   7   71.09    3.10
  -1   4   7   72.89    3.10
  -1   4   7   68.49    3.00
   1   4  -7   68.49    3.90
  -1   4   7   68.79    3.10
   1   4  -7   72.69    3.00
  -1   4   7   70.29    3.10
   0  -4   7  232.38    9.80
   0  -4   7  220.28    9.80
   0  -4   7  236.08    9.80
   0  -4   7  247.48   10.20
   0   4   7  237.88   10.00
   0   4   7  238.88    9.90
   0   4  -7  245.28    9.80
   0   4  -7  240.28   10.80
   0   4   7  235.78    9.90
   0   4   7  242.58    9.80
   0   4   7  240.88    9.90
   1  -4   7    0.70    0.30
   1  -4   7    0.90    0.30
  -1  -4  -7   -0.40    0.90
   1  -4   7    1.10    0.30
   1  -4   7    1.00    0.70
  -1   4  -7    1.60    1.20
   1   4   7    1.40    0.40
  -1   4  -7    1.50    0.60
   1   4   7    1.50    0.40
   1   4   7    0.90    0.50
   1   4   7    0.40    0.40
   1   4   7    0.70    0.30
  -1   4  -7    0.90    0.30
   1   4   7    1.10    0.40
   2  -4   7   79.09    3.40
   2  -4   7   78.19    3.40
   2  -4   7   80.39    3.40
   2  -4   7   76.59    3.90
   2   4   7   76.49    3.40
   2   4   7   80.69    3.40
   2   4   7   80.69    3.50
   2   4   7   76.39    3.50
   2   4   7   80.99    3.40
   2   4   7   75.79    3.40
  -2   4  -7   76.69    3.50
   2   4   7   76.09    3.60
  -2   4  -7   79.99    3.40
   2   4   7   81.19    3.40
   2   4   7   80.29    3.70
   3  -4   7    0.20    1.10
   3  -4   7   -0.30    0.30
   3  -4   7   -0.10    0.30
   3  -4   7   -0.20    0.30
   3   4   7   -0.20    0.30
   3   4   7    0.70    0.50
   3   4   7   -0.70    0.80
   3   4   7   -0.40    0.40
   3   4   7    0.90    0.70
  -3   4  -7    0.40    0.40
   3   4   7    0.30    0.30
   3   4   7    0.30    0.30
  -3   4  -7    0.40    0.30
   4  -4   7    4.90    1.90
   4  -4   7    4.40    0.60
   4  -4   7    4.30    0.50
  -4   4  -7    6.10    0.80
   4   4   7    3.80    0.60
   4   4   7    3.40    0.90
   4   4   7    5.20    0.60
  -4   4  -7    5.40    0.60
   5  -4   7    7.10    0.60
   5  -4   7    6.60    0.60
   5  -4   7    8.70    0.80
  -5   4  -7    7.90    0.60
   5   4   7    7.00    0.60
  -5   4  -7    7.70    1.00
   5   4   7    7.80    0.80
   5   4   7    5.60    1.40
   6  -4   7    1.00    0.40
   6  -4   7    1.30    0.40
  -6  -4  -7    1.60    0.70
   6   4   7    0.30    0.40
  -6   4  -7    0.50    0.30
  -6   4  -7    1.50    0.50
   6   4   7    1.10    0.40
   6   4   7    0.40    0.40
  -7  -4  -7    4.70    0.60
   7  -4   7    3.00    0.50
   7   4   7    5.30    0.80
   7   4   7    4.90    0.60
   7   4   7    3.90    0.50
  -7   4  -7    4.90    0.60
  -7   4  -7    4.50    0.70
   8  -4   7    0.10    0.40
  -8  -4  -7    0.10    0.50
  -8   4  -7   -0.10    0.30
   8   4   7    0.30    0.40
   8   4   7    0.40    0.40
   8   4   7    0.50    0.30
   9   4   7   -0.20    0.20
  -9   4  -7    0.10    0.20
   9   4   7    0.30    0.30
  10  -5  -7    0.10    0.20
  10   5  -7   -0.40    0.30
  -9  -5   7    0.30    0.30
   9  -5  -7    0.40    0.30
  -9  -5   7    0.80    0.30
   9   5  -7    0.30    0.40
   9   5  -7    0.40    0.30
  -9   5   7   -0.10    0.30
   8  -5  -7    4.70    0.60
  -8  -5   7    4.90    0.60
  -8   5   7    3.70    0.60
   8   5  -7    4.60    0.70
   8   5  -7    4.50    0.50
   8   5  -7    3.30    0.50
  -7  -5   7    2.70    0.40
   7  -5  -7    2.70    0.40
  -7   5   7    2.90    0.50
   7   5  -7    2.60    0.40
   7   5  -7    2.10    0.40
  -7   5   7    2.90    0.50
   7   5  -7    2.60    0.50
  -7   5   7    1.40    0.60
   7   5  -7    2.80    0.50
   6  -5  -7    0.50    0.30
  -6  -5   7    0.30    0.40
   6  -5  -7   -2.20    1.60
   6   5  -7    0.80    0.50
   6   5  -7    4.00    2.10
   6   5  -7    0.50    0.30
  -6   5   7    0.40    0.40
  -6   5   7    0.20    0.40
   6   5  -7    0.80    0.40
   6   5  -7    0.20    0.30
  -6   5   7    0.00    0.40
   5  -5  -7    8.90    1.60
  -5  -5   7    9.80    0.90
   5   5  -7    8.70    0.80
  -5   5   7    9.90    0.90
   5   5  -7    8.80    0.70
   5   5  -7    9.10    0.90
  -5   5   7    9.60    0.70
  -5   5   7    9.50    0.80
   5   5  -7    8.00    1.40
   5   5  -7    8.30    0.70
   5   5  -7   10.00    1.60
  -4  -5   7   93.89    4.10
   4  -5  -7   88.79    4.60
  -4  -5   7  100.29    4.70
   4   5  -7  100.79    4.10
   4   5  -7   94.09    4.10
  -4   5   7   96.79    4.20
   4   5  -7   98.49    4.50
  -4   5   7   84.49    4.20
  -4   5   7   96.89    4.20
  -4   5   7  101.59    4.20
   4   5  -7   98.49    4.70
   4   5  -7   93.59    4.20
   4   5  -7   95.79    4.30
  -3  -5   7   25.00    1.30
  -3  -5   7   27.60    2.00
   3  -5  -7   24.50    1.80
  -3  -5   7   25.70    1.40
  -3   5   7   25.60    1.40
  -3   5   7   25.30    1.40
   3   5  -7   26.90    1.40
   3   5  -7   25.60    1.30
   3   5  -7   28.30    1.30
   3   5  -7   26.40    1.30
   3   5  -7   28.50    1.90
   3   5  -7   24.00    2.50
  -3   5   7   26.90    1.40
   3   5  -7   25.90    3.50
  -3   5   7   27.80    1.40
  -2  -5   7  212.48    8.70
  -2  -5   7  192.58    8.30
  -2  -5   7  198.28    8.20
   2   5  -7  194.98    8.30
  -2   5   7  192.78    8.30
  -2   5   7  193.58    8.30
  -2   5   7  197.98    8.30
  -2   5   7  204.78    8.30
   2   5  -7  203.48    8.60
   2   5  -7  186.68    8.20
   2   5  -7  201.68    8.20
  -2   5   7  200.48    8.30
   2   5  -7  188.88    9.30
  -2   5   7  201.88    8.30
   1  -5  -7    1.60    1.50
  -1  -5   7    0.90    0.30
  -1  -5   7    1.40    0.60
  -1  -5   7    1.00    0.30
   1   5  -7    1.60    0.30
  -1   5   7    2.00    0.50
   1   5  -7    1.70    1.30
  -1   5   7    1.80    0.50
   1   5  -7    1.40    0.30
  -1   5   7    1.20    0.40
  -1   5   7    0.90    0.40
  -1   5   7    0.50    0.40
  -1   5   7    0.50    0.40
   1   5  -7    1.60    0.40
   0  -5   7   -0.10    0.40
   0  -5   7   -0.20    0.30
   0  -5   7   -0.50    0.70
   0  -5   7    0.00    0.30
   0  -5  -7    1.90    1.50
   0   5   7    1.00    0.50
   0   5   7    0.20    0.40
   0   5   7    0.40    0.40
   0   5  -7    0.40    0.40
   0   5   7   -0.60    0.40
   0   5   7   -0.40    0.30
   0   5   7    0.00    0.40
   0   5   7   -1.10    0.50
   0   5  -7    3.70    1.50
   0   5  -7    1.00    0.30
   0   5   7    0.30    0.40
   0   5  -7   -0.10    0.30
   0   5   7    0.50    0.50
   0   5   7    0.10    0.30
   1  -5   7    8.80    0.70
   1  -5   7    7.70    1.20
   1  -5   7    7.60    0.60
   1  -5   7    6.50    0.60
   1   5   7    8.20    0.80
  -1   5  -7    8.00    0.80
   1   5   7    9.50    1.00
  -1   5  -7    8.30    0.60
   1   5   7    7.00    0.90
   1   5   7    8.10    0.70
   1   5   7   10.70    0.90
   1   5   7    8.40    0.80
   1   5   7    7.20    0.70
   1   5   7    7.30    0.80
   1   5   7    6.70    1.00
   1   5   7    8.40    0.80
   2  -5   7  182.18    7.70
   2  -5   7  184.38    7.70
   2  -5   7  187.98    7.70
   2  -5   7  172.98    8.40
   2   5   7  185.98    8.00
   2   5   7  189.58    7.80
   2   5   7  184.88    7.80
   2   5   7  177.08    7.80
   2   5   7  186.78    7.70
   2   5   7  180.98    7.70
   2   5   7  190.38    7.70
  -2   5  -7  184.08    7.70
   2   5   7  186.98    7.70
  -2   5  -7  189.08    7.70
   3  -5   7    2.50    1.50
   3  -5   7    3.40    0.50
   3  -5   7    3.60    0.50
   3   5   7    3.90    0.80
   3   5   7    3.20    0.50
  -3   5  -7    3.20    0.50
   3   5   7    3.90    0.70
   3   5   7    4.20    0.90
   3   5   7    3.10    0.50
   3   5   7    4.40    0.70
   4  -5   7   29.00    3.90
   4  -5   7   38.30    1.80
   4  -5   7   38.40    1.70
   4  -5   7   37.30    1.80
  -4   5  -7   38.70    1.70
   4   5   7   34.10    2.00
   4   5   7   38.00    3.10
   4   5   7   37.00    1.90
   4   5   7   38.30    1.80
   4   5   7   37.90    1.80
  -4   5  -7   37.20    1.90
   5  -5   7   12.80    0.80
   5  -5   7   12.90    0.80
   5  -5   7   13.10    0.80
   5   5   7   12.30    1.90
   5   5   7   11.70    0.90
   5   5   7   11.20    0.90
  -5   5  -7   12.90    1.00
  -5   5  -7   12.70    0.80
   5   5   7   12.30    0.80
   6  -5   7   10.70    0.80
   6  -5   7   10.00    1.00
   6   5   7   10.40    0.80
   6   5   7   11.90    1.40
   6   5   7   11.00    0.80
  -6   5  -7   11.80    0.70
   7  -5   7    0.90    0.40
   7   5   7    1.20    0.40
  -7   5  -7    0.90    0.50
  -7   5  -7    0.70    0.30
   7   5   7    0.70    0.30
   7   5   7    0.80    0.40
  -8   5  -7   14.60    1.30
   8   5   7   11.70    0.90
   8   5   7   13.00    0.80
   8   5   7   13.80    0.90
  -8   5  -7   12.60    0.70
  -9  -6   7    0.80    0.40
  -9  -6   7    0.20    0.30
   9  -6  -7    0.20    0.20
   9   6  -7    0.90    0.30
  -9   6   7    0.80    0.40
  -8  -6   7    3.70    0.60
   8  -6  -7    5.30    0.50
  -8   6   7    4.30    0.60
  -8   6   7    4.30    0.50
   8   6  -7    4.60    0.50
   8   6  -7    6.00    0.70
   7  -6  -7    6.90    0.70
  -7  -6   7    4.80    0.80
  -7   6   7    6.30    1.00
  -7   6   7    5.10    0.70
   7   6  -7    6.20    0.60
  -6  -6   7    2.10    0.50
  -6  -6   7    2.90    1.90
   6  -6  -7    3.20    0.50
   6  -6  -7    3.00    2.20
  -6   6   7    1.10    0.50
   6   6  -7    2.80    0.40
  -6   6   7    2.00    0.40
   6   6  -7    1.90    0.40
   6   6  -7    2.40    0.50
   6   6  -7    2.90    0.50
  -6   6   7    2.10    0.50
   5  -6  -7    4.00    0.50
   5  -6  -7    2.50    1.70
  -5  -6   7    3.10    0.50
  -5  -6   7    3.50    1.50
  -5   6   7    2.90    0.50
   5   6  -7    6.30    2.20
  -5   6   7    2.80    0.50
   5   6  -7    3.00    0.50
   5   6  -7    3.10    0.50
   5   6  -7    2.70    0.40
  -5   6   7    2.50    0.70
  -5   6   7    2.60    0.50
   5   6  -7    3.40    0.60
   4  -6  -7    5.00    1.40
  -4  -6   7    4.50    1.30
  -4  -6   7    4.90    0.70
   4   6  -7    3.90    0.60
  -4   6   7    5.10    0.70
   4   6  -7    5.90    0.60
  -4   6   7    5.90    0.80
   4   6  -7    4.60    0.60
  -4   6   7    5.40    0.80
   4   6  -7    5.40    0.70
   4   6  -7    5.10    0.70
  -4   6   7    4.60    0.70
   4   6  -7    4.50    1.40
  -3  -6   7   -0.10    0.90
   3  -6  -7    1.60    1.10
  -3  -6   7    1.00    0.50
  -3   6   7    0.70    0.50
  -3   6   7    0.00    0.40
   3   6  -7    0.60    0.40
   3   6  -7    0.70    1.00
   3   6  -7    0.40    0.50
   3   6  -7    0.80    0.40
   3   6  -7    0.90    0.40
   3   6  -7    1.50    0.70
  -2  -6   7  467.75   20.40
  -2  -6   7  536.15   21.00
  -2  -6   7  498.55   20.30
   2   6  -7  508.55   20.30
   2   6  -7  484.55   21.90
  -2   6   7  543.15   20.40
  -2   6   7  447.06   20.40
  -2   6   7  486.75   20.40
  -1  -6   7   19.60    1.80
   1  -6  -7   14.80    2.90
  -1  -6   7   15.30    1.00
  -1  -6   7   17.20    1.00
  -1   6   7   18.20    1.10
   1   6  -7   15.60    1.00
  -1   6   7   18.90    1.10
  -1   6   7   17.00    1.10
  -1   6   7   17.30    1.10
  -1   6   7   16.70    1.20
   1   6  -7   18.50    1.10
  -1   6   7   15.90    1.10
   1   6  -7   17.50    1.00
  -1   6   7   17.50    1.10
   0  -6   7    1.00    0.40
   0  -6   7    0.50    0.40
   0  -6   7    1.00    1.00
   0   6   7    1.00    0.50
   0   6  -7    0.40    0.30
   0   6   7    1.10    0.60
   0   6   7    0.40    0.30
   0   6   7    0.60    0.40
   0   6   7    0.50    0.70
   0   6   7    0.80    0.50
   0   6  -7    0.80    0.30
   0   6  -7    0.20    0.30
   1  -6   7    2.00    0.40
   1  -6   7   -0.50    1.10
   1  -6   7    2.20    0.40
  -1   6  -7    2.00    0.30
   1   6   7    2.50    0.50
   1   6   7    2.10    0.50
   1   6   7    1.60    0.60
   1   6   7    2.20    0.80
   1   6   7    2.00    0.50
  -1   6  -7    2.20    0.30
   2  -6   7    4.10    0.60
   2  -6   7    3.50    0.50
   2  -6   7    3.40    1.40
   2   6   7    3.10    1.00
  -2   6  -7    2.70    0.40
   2   6   7    4.30    0.70
   2   6   7    1.90    0.40
   2   6   7    2.90    0.50
   2   6   7    3.10    0.50
   3  -6   7    4.10    0.60
   3  -6   7    5.20    0.50
   3  -6   7    4.10    0.60
   3   6   7    3.80    0.60
   3   6   7    4.20    0.70
   3   6   7    5.40    0.70
   3   6   7    4.70    1.40
   3   6   7    4.30    0.70
  -3   6  -7    4.20    0.50
  -3   6  -7    5.00    0.70
   3   6   7    3.50    0.50
   3   6   7    3.10    0.50
   4  -6   7   12.00    0.80
   4  -6   7   12.50    0.80
   4  -6   7    9.90    2.80
   4  -6   7   12.90    0.80
  -4   6  -7   12.20    0.90
   4   6   7   11.10    1.70
  -4   6  -7   12.20    0.80
   4   6   7   11.60    1.20
   4   6   7   12.20    0.90
   4   6   7   13.70    1.00
   4   6   7   11.50    0.80
   4   6   7   11.80    1.00
   5  -6   7    4.60    0.60
   5  -6   7    3.90    0.50
   5  -6   7    4.50    0.60
  -5   6  -7    4.60    0.50
   5   6   7    5.70    0.60
  -5   6  -7    6.10    0.70
   5   6   7    3.00    0.80
  -5   6  -7    4.40    0.50
   5   6   7    4.70    0.70
   5   6   7    4.20    0.70
   6  -6   7    1.10    0.40
   6  -6   7    0.70    0.40
   6  -6   7    0.70    0.30
   6   6   7    0.60    0.40
  -6   6  -7    0.80    0.40
   6   6   7    1.00    0.50
  -6   6  -7    0.80    0.40
   6   6   7    1.20    0.40
  -6   6  -7    0.70    0.30
   7  -6   7    0.60    0.40
   7  -6   7    1.20    0.30
  -7   6  -7    2.00    0.50
   7   6   7    2.30    0.40
   7   6   7    1.20    0.30
  -7   6  -7    2.00    0.30
   7   6   7    1.80    0.40
   8   6   7    0.20    0.20
   8   6   7    0.40    0.30
  -9  -7   7   -0.10    0.20
  -9   7   7    0.20    0.20
   9   7  -7   -0.30    0.30
   8  -7  -7    1.20    0.30
  -8  -7   7    0.20    0.30
  -8   7   7    1.00    0.40
   8   7  -7    1.10    0.30
   7  -7  -7    0.40    0.30
  -7   7   7    0.20    0.40
   7   7  -7    0.70    0.40
   7   7  -7    0.50    0.40
  -7   7   7    0.20    0.50
  -7   7   7    0.20    0.30
   6  -7  -7    2.60    0.50
  -6   7   7    1.80    0.40
   6   7  -7    1.40    0.40
   6   7  -7    1.30    0.50
   6   7  -7    2.40    0.50
  -6   7   7    1.60    0.40
   5  -7  -7    9.50    2.70
  -5  -7   7   10.90    2.10
   5  -7  -7   16.60    1.00
  -5  -7   7   14.30    1.00
   5   7  -7   15.50    1.10
  -5   7   7   13.50    1.20
  -5   7   7   14.40    1.00
  -5   7   7   13.00    1.00
   5   7  -7   13.80    1.00
   5   7  -7   13.60    1.00
   5   7  -7   12.20    0.90
  -5   7   7   13.40    1.00
   4  -7  -7   30.90    4.30
  -4  -7   7   36.20    2.90
  -4  -7   7   36.90    1.80
   4   7  -7   33.50    1.70
   4   7  -7   35.10    1.80
  -4   7   7   36.20    1.80
  -4   7   7   34.10    1.80
  -4   7   7   34.00    1.80
   4   7  -7   35.30    1.70
   4   7  -7   35.00    1.80
  -4   7   7   34.30    1.80
  -3  -7   7   54.69    2.50
  -3  -7   7   56.79    2.60
  -3  -7   7   54.29    3.40
   3   7  -7   53.49    2.50
   3   7  -7   53.89    2.50
  -3   7   7   54.99    2.60
   3   7  -7   55.69    2.60
   3   7  -7   55.89    2.50
  -3   7   7   54.29    2.60
  -3   7   7   56.29    2.60
  -3   7   7   54.29    2.60
  -2  -7   7   61.99    2.90
  -2  -7   7   65.59    2.80
  -2   7   7   64.89    2.90
  -2   7   7   65.29    2.90
   2   7  -7   64.29    2.80
   2   7  -7   63.69    2.90
   2   7  -7   65.59    2.80
  -2   7   7   53.39    3.00
   2   7  -7   62.49    2.90
  -2   7   7   69.69    2.90
  -2   7   7   63.49    2.90
  -1  -7   7   13.00    0.90
  -1  -7   7   15.70    2.00
  -1  -7   7   14.90    0.90
   1   7  -7   14.20    0.90
   1   7  -7   14.70    0.90
  -1   7   7   14.10    1.00
  -1   7   7   15.40    1.10
  -1   7   7   14.80    1.40
  -1   7   7   15.10    1.00
  -1   7   7   14.60    1.00
   1   7  -7   13.80    1.00
  -1   7   7   14.30    1.20
   0  -7   7    6.50    0.60
   0  -7   7    5.60    0.60
   0  -7   7    4.70    1.40
   0   7   7    6.20    0.80
   0   7   7    5.70    0.70
   0   7   7    7.20    0.70
   0   7  -7    5.50    0.60
   0   7  -7    6.20    0.70
   0   7  -7    6.80    0.60
   0   7   7    5.70    0.70
   0   7   7    5.40    0.80
   0   7   7    6.00    0.70
   1  -7   7   32.50    1.60
   1  -7   7   22.00    3.70
   1  -7   7   32.40    1.60
   1  -7   7   34.40    1.60
   1   7   7   34.10    1.70
   1   7   7   34.50    1.80
   1   7   7   31.20    1.60
   1   7   7   33.40    1.70
  -1   7  -7   32.60    1.60
  -1   7  -7   32.20    1.70
   1   7   7   33.00    1.70
   1   7   7   31.40    1.70
   1   7   7   33.30    1.80
  -1   7  -7   32.50    1.50
   2  -7   7   15.70    2.30
   2  -7   7   17.90    1.00
   2  -7   7   17.80    1.00
   2  -7   7   18.30    1.00
   2   7   7   16.60    1.10
   2   7   7   17.30    1.20
   2   7   7   16.80    2.00
   2   7   7   18.30    1.10
  -2   7  -7   17.40    1.00
  -2   7  -7   17.80    1.10
   2   7   7   16.80    1.10
   2   7   7   17.30    1.10
   2   7   7   17.60    1.10
  -2   7  -7   16.50    0.90
   3  -7   7    2.10    0.40
   3  -7   7    2.20    0.40
   3  -7   7    2.60    0.40
   3  -7   7    2.60    2.40
   3   7   7    1.20    1.40
   3   7   7    2.80    0.50
  -3   7  -7    2.40    0.40
   3   7   7    2.00    0.50
  -3   7  -7    2.00    0.40
   3   7   7    2.50    0.60
  -3   7  -7    1.80    0.40
   3   7   7    2.40    0.50
   3   7   7    1.50    0.40
   4  -7   7   67.29    2.90
   4  -7   7   61.39    2.80
   4  -7   7   62.79    2.80
  -4   7  -7   63.59    2.80
   4   7   7   65.49    2.80
   4   7   7   63.69    2.90
  -4   7  -7   62.59    2.90
   4   7   7   57.99    3.00
  -4   7  -7   62.99    2.80
   4   7   7   64.79    2.90
   4   7   7   68.89    2.90
   5  -7   7   11.50    0.90
   5  -7   7   12.30    0.90
  -5   7  -7   14.30    1.00
   5   7   7   12.60    1.10
   5   7   7   11.60    0.90
  -5   7  -7   11.30    0.80
  -5   7  -7   12.40    0.80
   5   7   7   11.90    1.30
   5   7   7   13.90    1.00
   6  -7   7    0.10    0.40
   6  -7   7    0.00    0.30
   6  -7   7   -0.20    0.30
  -6   7  -7    0.40    0.30
   6   7   7   -0.20    0.40
   6   7   7    0.40    0.30
  -6   7  -7    0.20    0.40
   6   7   7    0.40    0.40
   7  -7   7    1.80    0.30
  -7   7  -7    2.20    0.70
  -7   7  -7    1.00    0.30
   7   7   7    0.80    0.40
   7   7   7    1.40    0.30
   8  -8  -7    0.60    0.20
   8   8  -7    0.80    0.30
  -8   8   7    0.60    0.30
  -8   8   7    0.50    0.30
  -7  -8   7    0.20    0.30
   7  -8  -7    0.10    0.50
   7   8  -7   -0.20    0.30
  -7   8   7    0.10    0.30
  -7   8   7    0.00    0.80
   6  -8  -7    0.60    0.40
  -6  -8   7    0.00    0.40
   6   8  -7   -0.40    0.70
  -6   8   7    0.90    0.40
   6   8  -7    0.10    0.40
  -6   8   7   -0.30    0.40
   6   8  -7    0.20    0.40
   5   8  -7   -0.40    0.40
   5   8  -7    0.20    0.50
  -5   8   7   -0.20    0.40
  -4  -8   7   52.49    2.40
  -4   8   7   51.39    2.40
  -4   8   7   50.49    2.40
   4   8  -7   51.59    2.40
  -4   8   7   50.29    2.50
   4   8  -7   52.49    2.40
   4   8  -7   52.69    2.70
  -4   8   7   52.89    2.40
  -4   8   7   50.79    2.40
  -3  -8   7    9.70    2.00
  -3  -8   7   10.70    0.90
  -3  -8   7   10.90    0.80
  -3   8   7    8.80    0.90
  -3   8   7   10.30    0.90
  -3   8   7    9.90    0.80
  -3   8   7    9.30    0.90
   3   8  -7   10.10    0.90
   3   8  -7   10.20    0.90
   3   8  -7    9.00    0.80
   3   8  -7    8.90    0.70
  -3   8   7   10.70    0.90
  -2  -8   7   -0.30    0.40
  -2  -8   7    0.90    1.60
  -2  -8   7    0.50    0.40
   2   8  -7    0.30    0.40
   2   8  -7   -0.20    0.40
  -2   8   7    0.50    0.40
   2   8  -7    0.40    0.30
  -2   8   7   -0.10    0.60
  -2   8   7    0.10    0.40
  -2   8   7    0.60    0.50
   2   8  -7    0.60    0.40
  -2   8   7    0.10    0.50
  -1  -8   7   -0.80    1.60
  -1  -8   7    1.40    0.50
  -1  -8   7    1.10    0.40
   1   8  -7    1.40    0.40
   1   8  -7    1.30    0.50
  -1   8   7    0.80    0.50
  -1   8   7    1.50    0.50
   1   8  -7    1.20    0.40
  -1   8   7    0.40    0.40
   1   8  -7    1.00    0.40
  -1   8   7    1.40    0.60
   0  -8   7   26.10    1.40
   0  -8   7   28.70    1.40
   0  -8   7   30.40    3.00
   0   8   7   27.20    1.60
   0   8   7   28.10    1.60
   0   8  -7   27.50    1.80
   0   8   7   28.50    1.60
   0   8  -7   26.90    1.40
   0   8   7   29.50    1.60
   0   8   7   29.40    1.60
   0   8  -7   27.90    1.40
   0   8   7   27.90    1.60
   0   8  -7   28.70    1.50
   1  -8   7    2.60    0.40
   1  -8   7    2.80    0.40
   1  -8   7    3.80    1.90
   1  -8   7    3.20    0.50
   1   8   7    2.40    0.50
   1   8   7    3.90    0.70
   1   8   7    3.40    0.60
  -1   8  -7    3.20    0.40
   1   8   7    3.10    0.60
   1   8   7    2.90    1.50
  -1   8  -7    4.40    0.60
   1   8   7    2.90    0.50
  -1   8  -7    2.60    0.50
   2  -8   7   20.80    1.10
   2  -8   7   19.70    1.10
   2  -8   7   18.00    2.80
   2  -8   7   20.40    1.20
  -2   8  -7   19.40    1.20
   2   8   7   19.10    1.20
   2   8   7   18.10    1.20
   2   8   7   19.60    1.30
   2   8   7   19.90    1.20
  -2   8  -7   19.20    1.00
   2   8   7   18.20    2.50
  -2   8  -7   20.50    1.10
   2   8   7   20.70    1.20
   3  -8   7    7.50    0.70
   3  -8   7    8.30    0.70
   3  -8   7    8.00    0.60
   3   8   7    8.10    0.90
   3   8   7    6.30    1.00
  -3   8  -7    7.40    0.70
   3   8   7    8.40    0.80
  -3   8  -7    7.10    0.60
  -3   8  -7    7.40    0.60
   3   8   7    5.80    0.80
   4  -8   7    2.90    0.50
   4  -8   7    3.90    0.60
   4  -8   7    2.90    0.50
   4   8   7    2.20    0.60
  -4   8  -7    3.80    0.50
   4   8   7    3.10    0.50
   4   8   7    3.00    0.60
   4   8   7    2.50    0.70
  -4   8  -7    4.40    0.70
   5  -8   7    2.80    0.40
   5  -8   7    2.90    0.40
   5  -8   7    2.90    0.40
  -5   8  -7    2.40    0.50
   5   8   7    1.60    0.40
   5   8   7    3.10    0.50
   5   8   7    3.30    0.50
  -5   8  -7    2.40    0.40
   6  -8   7    0.90    0.30
   6  -8   7    0.50    0.30
   6   8   7    0.40    0.50
   6   8   7    0.70    0.30
  -6   8  -7    1.00    0.40
   6   8   7    0.50    0.40
  -7   8  -7   -0.10    0.30
   7   8   7    0.00    0.30
   7  -9  -7    0.50    0.30
   7   9  -7    0.00    0.30
  -7   9   7    0.40    0.30
  -7   9   7    0.10    0.30
   6  -9  -7    4.00    0.50
  -6  -9   7    4.40    0.80
  -6   9   7    4.40    0.60
  -6   9   7    4.40    0.50
  -6   9   7    4.00    0.70
   6   9  -7    4.30    0.60
  -5  -9   7    0.70    0.40
   5   9  -7    0.10    0.40
  -5   9   7    0.00    0.40
   5   9  -7    0.20    0.40
  -5   9   7   -0.20    0.40
  -5   9   7    0.00    0.40
   5   9  -7   -0.10    0.40
  -4  -9   7    1.30    0.50
  -4   9   7    1.00    0.50
  -4   9   7    2.00    0.50
   4   9  -7    1.40    0.50
   4   9  -7    0.70    0.40
   4   9  -7    1.80    0.50
  -4   9   7    1.90    0.50
  -3  -9   7    4.30    0.70
  -3  -9   7    5.60    0.70
   3   9  -7    5.40    0.70
  -3   9   7    5.60    0.60
   3   9  -7    7.00    1.00
  -3   9   7    5.90    0.70
  -3   9   7    6.00    0.70
  -2  -9   7   10.80    0.90
  -2  -9   7   11.20    0.90
  -2   9   7   11.50    0.90
   2   9  -7   11.10    0.90
  -2   9   7   11.40    0.90
  -2   9   7   11.60    0.90
   2   9  -7   11.20    0.80
  -1  -9   7    3.30    0.50
  -1  -9   7    2.50    0.50
  -1   9   7    2.20    0.50
   1   9  -7    3.00    0.50
  -1   9   7    2.60    0.60
   1   9  -7    3.40    0.40
  -1   9   7    3.30    0.50
   0  -9   7   77.79    3.30
   0   9  -7   73.89    3.30
   0   9   7   78.59    3.40
   0   9   7   73.99    3.40
   0   9   7   73.49    3.40
   0   9  -7   75.69    3.40
   0   9   7   76.89    3.50
   1  -9   7   14.80    0.90
   1  -9   7   12.90    0.90
   1   9   7   13.60    1.00
   1   9   7   14.80    1.00
  -1   9  -7   14.00    1.00
   1   9   7   14.60    1.10
  -1   9  -7   13.20    0.80
   1   9   7   17.60    2.10
   2  -9   7    0.00    0.30
   2  -9   7   -0.30    0.30
   2  -9   7   -0.50    0.40
  -2   9  -7   -0.30    0.60
   2   9   7    0.60    0.60
  -2   9  -7    0.30    0.40
  -2   9  -7    0.00    0.40
   3  -9   7    0.30    0.40
   3  -9   7   -0.10    0.30
   3  -9   7    0.30    0.30
  -3   9  -7    0.00    0.40
  -3   9  -7    0.30    0.70
   3   9   7    0.80    0.60
  -3   9  -7   -0.20    0.30
   3   9   7   -0.30    0.50
   3   9   7   -0.50    0.40
   4  -9   7    0.80    0.40
   4  -9   7    0.30    0.30
   4  -9   7    0.20    0.30
   4   9   7    0.30    0.60
  -4   9  -7    0.80    0.30
   4   9   7    0.50    0.40
   5  -9   7    0.20    0.30
   5  -9   7    0.40    0.30
   5  -9   7    0.80    0.30
   5   9   7    0.60    0.30
  -5   9  -7    0.40    0.30
   6   9   7    7.30    0.60
  -6   9  -7    6.20    0.60
  -6  10   7    6.10    0.50
  -5 -10   7    1.10    0.70
   5  10  -7    0.20    0.50
  -5  10   7    0.60    0.30
   5  10  -7    1.00    0.30
  -5  10   7    1.20    0.30
  -5  10   7    0.60    0.40
  -4 -10   7    0.90    0.40
  -4  10   7    0.40    0.30
  -4  10   7    0.50    0.40
   4  10  -7    0.50    0.40
   4  10  -7    0.70    0.30
  -4  10   7    0.50    0.40
  -3 -10   7    1.10    0.40
   3  10  -7    0.70    0.40
  -3  10   7    0.50    0.40
  -3  10   7    0.60    0.40
  -3  10   7    0.50    0.40
  -2 -10   7    0.40    0.50
  -2 -10   7    0.00    0.40
   2  10  -7    0.60    0.40
  -2  10   7    0.20    0.40
  -2  10   7   -0.40    0.40
  -2  10   7   -0.20    0.40
  -1 -10   7    3.70    0.50
  -1 -10   7    2.90    0.50
   1  10  -7    3.30    0.50
  -1  10   7    2.60    0.50
  -1  10   7    3.10    0.60
   1  10  -7    3.50    0.40
  -1  10   7    2.30    0.50
   0 -10   7    5.60    0.70
   0 -10   7    6.30    0.60
   0  10   7    5.90    0.90
   0  10   7    6.80    0.90
   0  10   7    5.60    0.70
   0  10  -7    6.00    0.60
   0  10   7    5.00    0.70
   0  10  -7    5.80    0.70
   1 -10   7    6.70    0.70
   1 -10   7    8.00    0.70
   1  10   7    7.20    0.80
   1  10   7    7.00    0.70
  -1  10  -7    6.70    0.60
   1  10   7    7.00    0.90
  -1  10  -7    7.00    0.70
   2 -10   7   23.60    1.30
   2 -10   7   23.70    1.20
   2 -10   7   25.10    1.20
  -2  10  -7   22.80    1.20
   2  10   7   24.60    1.40
  -2  10  -7   26.30    1.30
   2  10   7   26.60    1.30
   3 -10   7    5.20    0.50
   3 -10   7    4.90    0.70
   3 -10   7    5.40    0.50
   3  10   7    5.50    0.70
  -3  10  -7    4.70    0.60
   3  10   7    5.40    0.70
   4 -10   7   -0.20    0.20
   4 -10   7   -0.10    0.30
  -4  10  -7    0.00    0.30
   4  10   7    0.50    0.30
   4  10   7    0.50    0.70
   5 -10   7    0.50    0.20
   5  10   7    0.50    0.20
  -5  10  -7    0.60    0.20
  -5  11   7    0.20    0.20
  -5  11   7   -0.10    0.30
  -4 -11   7    0.70    0.30
  -4  11   7    0.00    0.40
   4  11  -7    0.50    0.30
  -4  11   7    0.70    0.30
   4  11  -7    0.80    0.30
  -3 -11   7    0.10    0.30
   3  11  -7   -0.10    0.30
  -3  11   7   -0.10    0.30
  -3  11   7    0.00    0.30
   3  11  -7    0.00    0.30
  -3  11   7   -0.30    0.40
  -2 -11   7    1.10    0.40
  -2  11   7    1.20    0.40
   2  11  -7    1.10    0.30
  -2  11   7    1.60    0.40
   2  11  -7    1.10    0.30
  -2  11   7    1.30    0.40
  -1 -11   7   -0.10    0.30
  -1 -11   7    0.60    0.70
   1  11  -7   -0.20    0.30
  -1  11   7    0.60    0.40
  -1  11   7    0.70    0.40
  -1  11   7    0.50    0.40
   0 -11   7    1.70    0.40
   0 -11   7    2.70    0.40
   0  11  -7    2.20    0.30
   0  11   7    2.60    0.50
   0  11   7    2.10    0.40
   1 -11   7    5.50    0.50
   1 -11   7    4.70    0.60
   1  11   7    4.30    0.50
  -1  11  -7    5.40    0.50
   1  11   7    5.50    0.70
   2 -11   7   23.20    1.10
   2  11   7   23.00    1.20
  -2  11  -7   21.20    1.10
   3 -11   7    2.80    0.40
   3  11   7    2.50    0.40
  -3  11  -7    3.60    0.40
   3  11   7    2.50    0.50
  -2 -12   7    6.50    0.50
   2  12  -7    6.50    0.50
  -2  12   7    5.40    0.60
  -1 -12   7   -0.20    0.20
  -1  12   7    0.50    0.40
   1  12  -7    0.00    0.20
   0 -12   7    1.40    0.30
   0  12   7    1.40    0.40
   0  12  -7    1.40    0.30
   1 -12   7   -0.40    0.30
   1  12   7    0.50    0.30
  10   0  -8    9.10    1.20
  10   0  -8    5.40    0.50
  10   0  -8    5.70    0.60
 -10   0   8    6.00    0.60
  -9   0   8    1.20    0.40
   9   0  -8    0.90    0.40
   9   0  -8    1.90    0.70
   9   0  -8    0.60    0.40
  -8   0   8   38.10    1.90
  -8   0   8   42.10    1.90
   8   0  -8   42.10    1.90
   8   0  -8   39.40    1.90
   8   0  -8   35.80    2.10
   7   0  -8    0.10    0.30
   7   0  -8    0.80    1.40
   7   0  -8   -0.30    1.30
  -7   0   8   -0.30    0.30
  -7   0   8   -0.10    0.50
   7   0  -8    0.60    0.40
  -7   0   8    0.20    0.40
   7   0  -8    0.30    0.70
   6   0  -8    2.80    1.00
  -6   0   8    1.60    0.50
  -6   0   8    2.30    0.40
   5   0  -8   -0.50    0.50
   5   0  -8   -0.80    1.60
  -5   0   8    0.40    0.50
   5   0  -8    0.30    0.40
  -5   0   8   -0.10    0.50
   5   0  -8    1.00    0.70
  -5   0   8   -0.40    0.40
   4   0  -8    4.00    0.80
  -4   0   8    4.40    0.60
   4   0  -8    4.90    1.20
  -4   0   8    3.70    0.60
   4   0  -8    3.90    0.60
  -4   0   8    4.50    0.60
  -3   0   8   47.80    2.40
  -3   0   8   60.29    2.60
  -3   0   8   52.09    2.40
   3   0  -8   54.99    2.60
   3   0  -8   53.19    3.30
   2   0  -8  113.89    4.80
  -2   0   8  107.39    4.80
   2   0  -8  107.39    5.40
   1   0  -8  442.16   18.10
   1   0  -8  436.86   18.70
   0   0  -8   25.00    1.30
   0   0  -8   24.00    1.90
  -1   0  -8   96.39    5.10
   2   0   8   49.70    2.20
   2   0   8   47.00    2.20
  -2   0  -8   49.10    3.10
  -3   0  -8    2.70    0.50
   3   0   8    2.00    0.30
   3   0   8    2.50    0.40
   3   0   8    1.70    0.40
   4   0   8   30.40    1.50
   4   0   8   30.60    1.50
  -4   0  -8   32.90    1.60
   5   0   8   28.30    1.50
  -5   0  -8   31.70    1.50
   5   0   8   29.70    1.50
  -6   0  -8    9.80    0.80
   6   0   8    9.50    0.80
   6   0   8    9.60    0.70
   7   0   8   13.10    1.00
   7   0   8   11.90    1.50
   8   0   8    0.20    0.40
  -8   0  -8    0.70    0.30
  -9   0  -8   10.10    0.60
   9   0   8   12.50    1.10
  10  -1  -8   26.10    1.20
 -10  -1   8   21.80    1.20
  10   1  -8   26.20    1.20
  10   1  -8   24.60    1.40
  -9  -1   8    5.00    0.60
   9  -1  -8    5.50    0.70
   9  -1  -8    4.80    0.60
  -9  -1   8    5.00    0.70
   9   1  -8    4.20    0.70
  -9   1   8    5.60    0.60
   9   1  -8    6.00    0.60
   9   1  -8    5.60    0.60
   8  -1  -8   85.59    3.70
  -8  -1   8   86.99    3.70
  -8  -1   8   80.39    3.70
   8  -1  -8   89.79    3.80
   8   1  -8   89.29    3.80
   8   1  -8   86.99    3.80
   8   1  -8   85.99    3.90
  -8   1   8   88.49    3.70
   7  -1  -8    2.20    0.40
   7  -1  -8    1.40    0.40
  -7  -1   8    1.50    0.40
  -7  -1   8    1.00    0.40
   7  -1  -8    1.30    1.40
   7   1  -8    2.40    0.60
   7   1  -8    2.50    0.60
   7   1  -8    2.00    0.40
   7   1  -8    1.50    0.40
   7   1  -8    1.20    1.40
  -7   1   8    1.10    0.50
  -7   1   8    2.10    0.40
   7   1  -8    1.20    1.40
   6  -1  -8   24.90    2.10
  -6  -1   8   22.20    1.30
   6   1  -8   24.00    1.30
  -6   1   8   23.10    1.50
   6   1  -8   21.00    1.30
  -6   1   8   23.00    1.70
  -6   1   8   27.70    1.30
   6   1  -8   25.60    3.00
   6   1  -8   22.20    2.10
   5  -1  -8   75.29    3.70
   5  -1  -8   73.69    5.30
  -5  -1   8   77.29    3.20
  -5  -1   8   73.69    3.30
   5  -1  -8   68.69    3.20
  -5  -1   8   68.19    3.20
  -5   1   8   75.09    3.20
   5   1  -8   69.39    5.00
   5   1  -8   76.49    3.70
   5   1  -8   61.39    3.40
  -5   1   8   77.09    3.30
   5   1  -8   73.09    3.20
  -5   1   8   74.69    3.30
   5   1  -8   75.09    3.20
   4  -1  -8  511.75   22.80
   4  -1  -8  554.14   23.90
  -4  -1   8  563.44   22.80
   4  -1  -8  570.44   23.10
  -4  -1   8  630.34   22.90
  -4  -1   8  547.85   22.80
  -4   1   8  542.75   22.80
   4   1  -8  542.65   22.80
   4   1  -8  570.54   23.80
  -4   1   8  565.94   22.80
   4   1  -8  591.24   23.20
  -4   1   8  552.84   22.80
   4   1  -8  502.25   22.80
  -3  -1   8    0.00    0.30
   3  -1  -8   -0.50    1.00
  -3  -1   8    0.30    0.40
   3  -1  -8    0.00    0.40
   3   1  -8    0.50    0.90
  -3   1   8   -0.10    0.30
   3   1  -8    0.10    0.40
  -3   1   8    0.10    0.40
  -2  -1   8 1323.27   49.99
   2  -1  -8 1238.28   50.49
   2   1  -8 1219.08   50.49
   2   1  -8 1215.08   49.90
   2   1  -8 1120.79   49.70
   1  -1  -8   81.99    3.50
  -1  -1   8   78.19    3.70
   1   1  -8   78.89    4.20
   1   1  -8   84.29    3.60
   0  -1   8  294.47   12.70
   0  -1  -8  306.87   13.10
   0  -1  -8  306.17   12.50
   0   1  -8  310.47   12.70
   0   1  -8  301.67   13.20
  -1  -1  -8   63.39    3.30
   1  -1   8   53.19    2.90
   1   1   8   56.69    2.60
  -1   1  -8   60.39    3.40
   2  -1   8    0.60    0.30
   2  -1   8    0.30    0.30
   2  -1   8    0.50    0.30
  -2  -1  -8    0.90    0.90
   2   1   8    0.10    0.30
  -2   1  -8    1.90    1.00
   2   1   8    0.90    0.30
   2   1   8    0.50    0.40
   3  -1   8    7.30    0.60
   3  -1   8    7.00    0.60
   3  -1   8    6.00    0.60
   3   1   8    7.30    0.60
   3   1   8    7.40    0.70
   3   1   8    7.80    1.10
  -3   1  -8    6.00    0.70
   4  -1   8    5.70    0.60
   4  -1   8    5.30    0.60
  -4  -1  -8    5.20    0.90
  -4   1  -8    5.10    0.60
   4   1   8    5.90    0.70
  -5  -1  -8    2.70    0.50
   5  -1   8    1.90    0.40
   5  -1   8    1.30    0.40
   5  -1   8    2.10    0.40
  -5   1  -8    1.70    0.40
   5   1   8    2.60    0.50
   5   1   8    2.10    0.30
   5   1   8    1.70    0.40
   6  -1   8    0.70    0.40
   6  -1   8    0.80    0.40
  -6  -1  -8    0.60    0.40
   6  -1   8    0.60    0.40
   6   1   8    0.20    0.40
  -6   1  -8    0.50    0.30
   6   1   8    0.60    0.30
  -7  -1  -8    5.80    0.70
   7  -1   8    4.50    0.80
   7  -1   8    6.30    0.80
   7   1   8    7.00    0.80
   7   1   8    5.50    0.90
  -8  -1  -8    2.30    0.40
  -8   1  -8    1.90    0.30
   8   1   8    1.30    0.40
   8   1   8    1.20    0.50
   8   1   8    0.60    0.50
  -9  -1  -8    0.60    0.30
   9   1   8   -1.00    0.50
   9   1   8   -0.10    0.30
  10  -2  -8    9.70    0.60
  10   2  -8    9.50    0.60
 -10   2   8    9.70    0.70
  10   2  -8    7.30    0.80
  10   2  -8    9.90    0.90
  -9  -2   8    0.00    0.40
   9  -2  -8    0.20    0.40
  -9  -2   8    0.80    0.40
   9  -2  -8    0.40    0.30
   9   2  -8    0.00    0.30
  -9   2   8    0.40    0.30
   9   2  -8    0.20    0.30
   9   2  -8   -0.20    0.50
  -8  -2   8    2.80    0.50
   8  -2  -8    1.70    0.40
   8  -2  -8    1.90    0.40
  -8  -2   8    2.20    0.40
   8   2  -8    1.70    0.50
  -8   2   8    2.20    0.40
   8   2  -8    2.30    0.40
   8   2  -8    2.80    0.40
  -7  -2   8    0.80    0.40
   7  -2  -8    1.50    0.40
   7  -2  -8    0.30    0.40
   7  -2  -8   -0.60    1.50
   7   2  -8    0.70    0.50
  -7   2   8    1.70    0.70
  -7   2   8    1.00    0.40
   7   2  -8    0.40    1.60
   7   2  -8    0.90    0.40
  -7   2   8    0.90    0.50
   7   2  -8    0.60    1.50
   7   2  -8    1.30    0.60
   7   2  -8    0.70    0.40
   6  -2  -8   14.80    1.90
  -6  -2   8   13.70    1.40
   6  -2  -8   13.40    0.90
  -6  -2   8   14.90    1.00
   6   2  -8   15.60    1.90
  -6   2   8   13.70    1.10
   6   2  -8   13.40    0.90
   6   2  -8   14.40    1.00
   6   2  -8   11.50    1.50
   6   2  -8   14.10    0.90
  -5  -2   8   13.90    1.00
  -5  -2   8   17.90    1.00
   5  -2  -8   16.80    1.60
   5  -2  -8   16.90    1.00
  -5   2   8   16.20    1.00
  -5   2   8   16.20    1.10
   5   2  -8   16.00    1.00
   5   2  -8   17.70    1.30
  -5   2   8   16.60    1.10
   5   2  -8   15.50    1.60
   5   2  -8   17.30    1.00
   5   2  -8   14.30    1.50
   5   2  -8   14.70    2.60
  -4  -2   8    3.20    0.50
   4  -2  -8    3.90    0.60
   4  -2  -8    4.30    0.80
   4  -2  -8    2.00    1.70
  -4  -2   8    4.20    0.60
   4   2  -8    3.50    0.60
  -4   2   8    3.50    0.60
  -4   2   8    3.30    0.50
   4   2  -8    3.40    0.80
   4   2  -8    2.90    1.40
  -4   2   8    3.00    0.60
   4   2  -8    4.00    0.60
   4   2  -8    3.90    0.80
  -4   2   8    4.00    0.60
   4   2  -8    1.60    0.60
   3  -2  -8   73.29    3.40
  -3  -2   8   71.29    3.20
   3  -2  -8   77.19    4.40
  -3  -2   8   80.49    3.80
  -3  -2   8   73.29    3.20
   3   2  -8   75.99    3.50
  -3   2   8   71.89    3.20
   3   2  -8   68.99    3.20
  -3   2   8   75.59    3.20
   3   2  -8   72.09    3.30
   3   2  -8   68.69    4.10
  -3   2   8   71.69    3.20
   2  -2  -8    2.90    1.10
  -2  -2   8    3.70    0.40
  -2  -2   8    2.90    0.70
   2   2  -8    2.40    0.60
  -2   2   8    2.60    0.50
  -2   2   8    2.70    0.50
   2   2  -8    1.60    0.90
   1  -2  -8   30.20    1.50
  -1  -2   8   31.20    1.80
   1  -2  -8   29.10    2.30
   1   2  -8   33.20    1.70
   0  -2   8    5.40    0.80
   0  -2  -8    5.60    1.00
   0   2  -8    5.40    0.70
   1  -2   8   87.39    3.80
   1  -2   8   91.69    3.80
   1  -2   8   81.99    4.20
  -1  -2  -8   93.39    4.50
   1   2   8   89.69    3.90
  -1   2  -8   93.39    4.80
   1   2   8   90.49    3.90
   1   2   8   85.49    3.80
   1   2   8   94.39    3.80
   2  -2   8   66.09    2.90
   2  -2   8   68.69    2.90
   2  -2   8   65.49    3.00
   2  -2   8   62.69    3.50
   2  -2   8   67.79    3.00
   2   2   8   65.69    3.00
  -2   2  -8   71.59    2.90
   2   2   8   64.69    3.00
   2   2   8   70.19    3.00
   2   2   8   70.79    3.10
   2   2   8   69.29    3.00
  -2   2  -8   70.39    4.10
   3  -2   8    1.30    0.40
   3  -2   8    3.30    0.50
   3  -2   8    1.80    0.30
   3  -2   8    2.10    0.40
   3   2   8    2.20    0.70
   3   2   8    2.00    0.40
   3   2   8    1.70    0.30
  -3   2  -8    2.50    0.40
   4  -2   8    0.40    0.40
   4  -2   8    1.10    0.30
   4  -2   8    0.70    0.40
  -4   2  -8    1.10    0.30
   4   2   8    1.30    0.90
   4   2   8    0.50    0.30
   4   2   8    0.60    0.40
   5  -2   8    6.10    0.80
  -5  -2  -8    5.70    0.80
   5  -2   8    5.70    0.60
   5  -2   8    4.90    0.60
   5   2   8    5.20    0.60
  -5   2  -8    5.40    0.60
   5   2   8    4.20    0.60
   6  -2   8    2.50    0.40
  -6  -2  -8    2.20    0.50
   6  -2   8    2.80    0.50
   6   2   8    2.20    0.50
  -6   2  -8    3.20    0.40
   6   2   8    2.70    0.40
   7  -2   8    0.50    0.50
  -7  -2  -8    0.30    0.40
  -7   2  -8    0.60    0.40
   7   2   8    1.00    0.40
   7   2   8    1.50    0.60
   7   2   8    0.90    0.50
  -8  -2  -8    1.50    0.30
   8   2   8    1.30    0.50
   8   2   8    0.90    0.30
  -8   2  -8    1.40    0.30
   9  -2   8    3.80    0.50
   9   2   8    4.80    0.50
  -9   2  -8    4.60    0.40
  10  -3  -8    1.00    0.50
  10  -3  -8    0.40    0.40
 -10  -3   8   -0.10    0.30
  10   3  -8    0.50    0.40
  10   3  -8    0.90    0.40
  -9  -3   8    2.70    0.40
  -9  -3   8    3.00    0.50
   9  -3  -8    2.00    0.40
   9   3  -8    2.10    0.40
   9   3  -8    1.60    0.50
   9   3  -8    2.40    0.40
  -8  -3   8   14.70    1.20
   8  -3  -8   14.40    1.00
   8  -3  -8   14.20    1.00
   8   3  -8   17.70    1.00
   8   3  -8   15.30    1.10
   7  -3  -8    6.50    0.70
   7  -3  -8    6.20    1.90
  -7  -3   8    7.00    0.70
   7  -3  -8    8.30    0.70
  -7   3   8    8.70    0.60
  -7   3   8    7.70    1.00
   7   3  -8    7.90    0.80
   7   3  -8    5.90    1.90
   7   3  -8    7.40    0.90
   7   3  -8    7.50    0.70
  -7   3   8    7.70    0.80
   7   3  -8    5.00    2.50
   7   3  -8    8.90    0.80
   6  -3  -8  525.65   23.40
   6  -3  -8  529.35   22.40
  -6  -3   8  561.74   22.50
  -6  -3   8  510.25   22.40
   6  -3  -8  534.95   22.40
   6   3  -8  530.55   22.40
   6   3  -8  548.85   22.50
   6   3  -8  555.74   22.40
   6   3  -8  539.75   24.20
   6   3  -8  551.64   22.50
  -6   3   8  579.34   22.50
  -6   3   8  598.94   22.40
  -6   3   8  546.75   22.50
  -5  -3   8   95.99    4.10
   5  -3  -8   90.89    4.60
   5  -3  -8   88.59    4.00
   5  -3  -8   88.39    4.00
   5   3  -8   93.29    4.20
   5   3  -8   93.19    4.10
  -5   3   8  100.99    4.00
   5   3  -8   97.29    4.60
   5   3  -8   92.89    4.00
  -5   3   8   96.49    4.10
   5   3  -8   93.49    4.40
  -5   3   8   83.89    4.10
   4  -3  -8   26.20    1.80
   4  -3  -8   24.10    3.40
  -4  -3   8   24.60    1.30
   4   3  -8   29.20    1.40
   4   3  -8   29.10    1.90
  -4   3   8   26.80    1.40
   4   3  -8   30.70    1.80
   4   3  -8   25.50    1.40
   4   3  -8   26.80    1.30
  -4   3   8   26.90    1.40
   4   3  -8   26.10    1.50
  -4   3   8   24.90    1.50
   4   3  -8   25.80    3.10
  -3  -3   8    0.40    0.50
   3  -3  -8   -0.70    1.40
  -3  -3   8    0.10    0.30
   3  -3  -8    0.70    0.60
  -3  -3   8    0.50    0.30
  -3  -3   8    0.50    0.40
  -3   3   8    0.20    0.40
  -3   3   8    0.00    0.40
   3   3  -8    0.50    1.20
  -3   3   8    0.10    0.30
  -3   3   8   -0.50    0.60
   3   3  -8    0.30    0.40
   3   3  -8    0.60    0.60
   3   3  -8    0.20    0.30
   3   3  -8    0.50    0.30
  -2  -3   8   63.89    2.70
   2  -3  -8   64.29    3.90
  -2  -3   8   61.29    2.80
  -2  -3   8   60.89    2.80
  -2  -3   8   70.79    3.20
  -2   3   8   62.49    2.80
   2   3  -8   58.29    3.70
   2   3  -8   62.29    2.70
   2   3  -8   64.29    3.10
  -2   3   8   60.69    2.80
  -2   3   8   64.09    2.80
   2   3  -8   65.79    2.70
  -2   3   8   59.59    2.80
  -2   3   8   59.79    2.80
  -1  -3   8    0.70    0.30
  -1  -3   8    1.50    0.80
   1  -3  -8    0.20    1.00
   1  -3  -8    0.50    0.30
   1   3  -8    0.60    0.30
  -1   3   8    0.80    0.40
   1   3  -8    0.70    0.50
   1   3  -8    0.40    0.90
  -1   3   8    0.70    0.40
  -1   3   8    0.60    0.40
   0  -3   8  236.08    9.80
   0  -3   8  233.08    9.80
   0   3   8  234.08    9.90
   0   3   8  236.08    9.90
   0   3   8  241.78    9.80
   0   3  -8  246.38    9.80
   0   3  -8  229.58   10.70
   0   3   8  240.28    9.90
   0   3   8  236.58    9.80
   0   3   8  241.58    9.80
   1  -3   8    9.60    0.70
  -1  -3  -8    7.90    1.30
   1  -3   8   10.60    0.70
   1  -3   8   10.70    1.40
   1  -3   8   10.20    0.70
   1  -3   8    9.00    0.70
   1   3   8    9.90    0.80
   1   3   8   10.30    0.70
   1   3   8    8.90    0.80
   1   3   8    9.80    1.00
   1   3   8    8.80    0.80
   1   3   8    9.40    0.80
   1   3   8   10.10    0.70
   1   3   8    8.90    0.70
  -1   3  -8   10.40    0.60
   2  -3   8  105.19    4.70
   2  -3   8  114.59    4.80
   2  -3   8  106.99    5.30
   2  -3   8  113.69    4.80
   2  -3   8  112.89    4.80
   2  -3   8  109.99    4.80
   2   3   8  115.19    4.90
   2   3   8  108.89    4.80
   2   3   8  108.59    4.80
   2   3   8  111.49    4.80
   2   3   8  119.29    4.80
  -2   3  -8  108.69    6.20
   2   3   8  117.89    5.00
   2   3   8  118.49    4.80
  -2   3  -8  120.39    4.80
   3  -3   8   28.40    1.30
   3  -3   8   25.90    1.30
   3  -3   8   21.10    2.40
   3  -3   8   24.40    1.30
   3  -3   8   26.80    1.30
   3   3   8   26.50    1.40
  -3   3  -8   27.70    1.30
   3   3   8   26.80    1.30
   3   3   8   23.20    1.70
   3   3   8   26.00    1.90
   3   3   8   24.30    1.30
   4  -3   8    9.10    0.70
   4  -3   8    7.70    0.70
   4  -3   8   10.50    0.80
   4   3   8    8.00    0.80
   4   3   8    8.80    0.70
  -4   3  -8    8.70    0.70
   4   3   8    6.90    0.70
   4   3   8    8.70    1.30
   5  -3   8   -0.20    0.30
   5  -3   8    0.30    0.40
   5  -3   8   -0.50    0.50
   5   3   8    0.20    0.30
   5   3   8    0.00    0.40
  -5   3  -8    0.20    0.30
   5   3   8   -0.40    0.40
  -6  -3  -8    8.00    0.90
   6  -3   8    6.80    0.60
  -6   3  -8    7.30    0.70
   6   3   8    7.60    0.70
   6   3   8    7.00    0.70
   6   3   8    7.40    0.90
   7  -3   8   23.50    1.30
  -7  -3  -8   26.60    1.30
   7   3   8   23.40    1.30
   7   3   8   24.00    1.30
  -7   3  -8   26.20    1.30
   8   3   8    1.40    0.50
   8   3   8    1.40    0.30
   8   3   8    1.20    0.40
  -8   3  -8    1.10    0.30
   9  -3   8    0.50    0.40
  -9   3  -8    0.40    0.20
   9   3   8    0.10    0.30
  10  -4  -8    0.00    0.40
  10  -4  -8    0.10    0.20
 -10   4   8   -0.20    0.30
  10   4  -8    1.00    0.40
  -9  -4   8    0.30    0.30
   9  -4  -8    0.30    0.30
  -9  -4   8   -0.20    0.40
  -9   4   8   -0.20    0.30
   9   4  -8   -0.20    0.40
   9   4  -8    0.00    0.30
   9   4  -8    0.00    0.40
  -8  -4   8    2.90    0.50
   8  -4  -8    2.80    0.40
   8   4  -8    2.80    0.50
   8   4  -8    3.80    0.60
   8   4  -8    2.80    0.60
   7  -4  -8   -1.40    2.00
   7  -4  -8    0.20    0.30
  -7  -4   8   -0.20    0.30
   7   4  -8   -0.10    0.30
   7   4  -8    0.10    0.40
   7   4  -8   -4.20    2.30
  -7   4   8    0.20    0.40
  -7   4   8    0.20    0.50
   7   4  -8   -0.30    0.40
   7   4  -8    0.20    0.30
  -6  -4   8   28.80    1.50
   6  -4  -8   31.30    2.90
   6  -4  -8   25.70    1.40
  -6   4   8   28.90    1.60
   6   4  -8   27.10    1.40
  -6   4   8   27.20    1.50
   6   4  -8   27.80    1.40
   6   4  -8   27.60    1.60
   6   4  -8   26.20    2.60
   6   4  -8   26.20    1.50
  -6   4   8   27.40    1.60
  -5  -4   8    0.20    0.40
   5  -4  -8    2.20    1.20
   5  -4  -8    0.60    0.50
  -5   4   8    0.60    0.50
   5   4  -8    0.30    1.00
   5   4  -8    0.40    0.50
  -5   4   8    0.60    0.70
   5   4  -8    0.40    0.40
  -5   4   8    0.40    0.50
  -4  -4   8   27.20    2.10
   4  -4  -8   24.90    1.90
   4   4  -8   27.00    2.00
   4   4  -8   27.30    1.60
   4   4  -8   27.50    1.40
  -4   4   8   25.20    1.40
   4   4  -8   26.80    3.80
  -3  -4   8    8.80    0.70
   3  -4  -8    8.60    1.10
   3  -4  -8    7.40    2.10
  -3  -4   8    8.50    1.20
  -3  -4   8    7.20    0.70
   3   4  -8    8.50    0.70
  -3   4   8    7.10    0.70
  -3   4   8    8.50    0.70
   3   4  -8    8.00    0.70
   3   4  -8    7.60    1.80
  -3   4   8    9.00    0.80
   3   4  -8    9.10    1.20
  -3   4   8    8.00    0.70
  -3   4   8    7.30    0.80
   3   4  -8    9.30    0.90
   2  -4  -8    0.20    0.50
  -2  -4   8    1.50    0.70
  -2  -4   8    1.40    0.30
   2  -4  -8    2.40    1.40
  -2  -4   8    0.60    0.40
   2   4  -8    0.80    0.30
  -2   4   8    2.10    0.40
  -2   4   8    1.30    0.40
  -2   4   8    1.60    0.40
  -2   4   8    0.40    0.70
   2   4  -8   -0.10    1.20
  -2   4   8    1.50    0.40
  -2   4   8    1.00    0.40
   2   4  -8    1.30    0.30
   2   4  -8    0.20    0.60
  -2   4   8    1.20    0.40
   2   4  -8    0.40    0.50
  -1  -4   8   10.90    0.90
  -1  -4   8   14.40    1.40
  -1  -4   8   12.80    0.80
  -1  -4   8   13.20    1.00
   1  -4  -8   14.30    2.30
   1   4  -8   12.90    2.10
  -1   4   8   12.90    0.80
   1   4  -8   13.80    0.80
   1   4  -8   13.70    1.00
   1   4  -8   14.10    1.20
  -1   4   8   15.00    1.00
  -1   4   8   13.00    0.90
  -1   4   8   13.30    0.90
  -1   4   8   14.10    1.00
   1   4  -8   14.60    0.80
  -1   4   8   15.10    1.00
  -1   4   8   15.50    1.00
  -1   4   8   14.50    0.90
   0  -4   8   34.40    1.60
   0  -4   8   31.90    1.60
   0  -4   8   33.30    1.60
   0  -4   8   31.30    1.60
   0  -4   8   36.00    2.20
   0  -4  -8   31.10    2.80
   0   4  -8   32.80    3.00
   0   4   8   30.80    1.70
   0   4  -8   33.60    1.60
   0   4   8   34.70    1.70
   0   4   8   32.80    1.70
   0   4   8   34.50    1.60
   0   4   8   34.70    1.60
   0   4   8   35.00    1.90
   0   4   8   32.60    1.60
   0   4   8   32.70    1.70
   0   4  -8   33.20    1.80
   0   4   8   36.30    1.70
   0   4   8   34.60    1.80
   1  -4   8    0.90    0.30
   1  -4   8    1.40    0.90
   1  -4   8    1.70    0.30
   1  -4   8    1.50    0.30
   1   4   8    1.60    0.50
   1   4   8    1.50    0.40
   1   4   8    2.00    0.40
  -1   4  -8    1.90    0.50
   1   4   8    1.30    0.40
   1   4   8    1.70    0.40
  -1   4  -8    1.00    0.30
  -1   4  -8    1.10    1.30
   1   4   8    1.40    0.70
   1   4   8    1.40    0.40
   1   4   8    1.40    0.70
   1   4   8    0.70    0.60
   1   4   8    1.70    0.40
   2  -4   8   63.79    2.70
   2  -4   8   57.29    2.80
   2  -4   8   63.39    2.80
   2  -4   8   55.49    3.50
   2   4   8   62.49    2.90
   2   4   8   63.79    2.80
  -2   4  -8   63.09    2.90
   2   4   8   64.09    2.80
   2   4   8   62.39    2.80
  -2   4  -8   65.49    2.80
   2   4   8   65.99    2.90
   2   4   8   66.19    2.80
   2   4   8   63.69    3.10
   2   4   8   63.09    2.80
   3  -4   8   39.00    3.30
   3  -4   8   43.30    2.00
   3   4   8   45.10    2.10
   3   4   8   40.70    2.50
  -3   4  -8   43.70    2.20
   3   4   8   46.90    2.10
   3   4   8   45.50    2.10
  -3   4  -8   45.80    2.00
   3   4   8   46.20    2.10
   3   4   8   42.70    2.10
   3   4   8   45.00    2.20
   4  -4   8    8.60    0.70
   4  -4   8    8.90    0.70
   4  -4   8    9.60    0.70
   4   4   8    7.20    1.00
   4   4   8    8.90    0.70
   4   4   8    9.40    0.80
   4   4   8    8.60    0.80
  -4   4  -8    8.70    1.00
  -4   4  -8    8.70    0.70
   4   4   8    6.70    1.30
   5  -4   8    7.10    0.70
   5  -4   8    7.00    0.80
   5  -4   8    7.60    0.70
   5   4   8    7.50    0.70
  -5   4  -8    7.20    1.00
   5   4   8    7.40    0.80
   5   4   8    7.60    0.70
  -5   4  -8    8.00    0.60
   6  -4   8   -0.10    0.30
   6   4   8   -0.30    0.30
   6   4   8   -0.30    0.40
  -6   4  -8   -0.40    0.30
  -6   4  -8    0.40    1.10
   6   4   8   -0.30    0.40
   7  -4   8    1.20    0.40
   7   4   8    2.00    0.50
  -7   4  -8    0.60    0.30
   7   4   8    0.40    0.30
   7   4   8    1.40    0.50
   7   4   8    1.40    0.40
   8   4   8    1.20    0.30
  -8   4  -8    1.20    0.30
   8   4   8    1.50    0.50
   8   4   8    0.80    0.40
  -9  -5   8    0.20    0.30
  -9  -5   8    0.00    0.30
   9  -5  -8    0.30    0.20
   9   5  -8    0.20    0.30
   9   5  -8    0.10    0.40
  -9   5   8    0.10    0.30
  -8  -5   8    7.20    0.70
   8  -5  -8    8.40    0.70
  -8   5   8    7.40    0.70
   8   5  -8   10.10    0.80
   8   5  -8    6.90    0.60
   8   5  -8    7.00    0.70
   7  -5  -8   23.10    1.20
   7   5  -8   22.90    1.40
   7   5  -8   22.50    1.20
   7   5  -8   23.10    1.20
  -7   5   8   23.90    1.40
   7   5  -8   23.80    1.30
  -7   5   8   23.40    1.30
  -6  -5   8    1.20    1.80
   6  -5  -8    3.80    0.60
   6  -5  -8    1.40    1.70
  -6  -5   8    2.60    0.50
   6   5  -8    2.40    0.50
   6   5  -8    1.40    2.20
   6   5  -8    2.80    0.60
  -6   5   8    2.90    0.70
  -6   5   8    2.70    0.50
   6   5  -8    2.70    0.50
  -6   5   8    3.10    0.50
   6   5  -8    2.40    0.40
  -6   5   8    1.80    0.50
   5  -5  -8    6.90    1.60
  -5  -5   8   11.60    0.90
   5  -5  -8    8.50    0.90
  -5  -5   8   11.00    1.70
  -5   5   8    9.60    0.90
   5   5  -8    9.30    0.70
   5   5  -8   11.40    1.00
   5   5  -8   10.10    0.80
  -5   5   8   11.80    0.90
   5   5  -8    9.10    0.80
   5   5  -8   13.40    2.10
  -5   5   8    9.10    0.80
  -5   5   8   11.20    0.90
  -4  -5   8  396.76   19.40
   4  -5  -8  452.65   19.00
  -4  -5   8  465.45   18.60
   4   5  -8  451.45   18.60
  -4   5   8  472.75   18.60
  -4   5   8  484.65   18.70
   4   5  -8  423.26   18.50
  -4   5   8  420.76   18.60
  -4   5   8  462.65   18.60
   4   5  -8  485.95   19.10
  -3  -5   8   23.00    1.40
  -3  -5   8   27.90    1.90
   3  -5  -8   23.40    1.80
  -3  -5   8   25.30    1.30
   3   5  -8   25.00    1.40
  -3   5   8   25.70    1.40
   3   5  -8   25.80    1.90
   3   5  -8   22.70    1.40
   3   5  -8   23.60    4.30
  -2  -5   8   -0.10    0.40
   2  -5  -8   -1.10    2.10
  -2  -5   8    0.90    0.90
  -2  -5   8    0.50    0.30
  -2   5   8    0.20    0.40
   2   5  -8    0.00    0.40
  -2   5   8   -0.20    0.30
  -2   5   8    0.80    0.40
  -2   5   8    0.00    0.40
  -2   5   8   -0.70    0.40
  -2   5   8   -0.20    0.40
  -2   5   8    0.30    0.40
   2   5  -8    0.00    0.30
   2   5  -8    0.10    0.30
   2   5  -8    0.90    0.60
   2   5  -8   -1.60    1.60
  -1  -5   8   98.19    4.20
  -1  -5   8   90.79    4.20
  -1  -5   8   83.49    4.30
  -1  -5   8   99.69    4.20
  -1  -5   8  105.29    4.80
   1  -5  -8   92.29    6.00
   1   5  -8   99.99    4.20
  -1   5   8   99.39    4.30
  -1   5   8  104.59    4.30
   1   5  -8  101.89    4.20
  -1   5   8   99.59    4.30
   1   5  -8  100.29    4.30
   1   5  -8   98.69    5.80
  -1   5   8   99.59    4.30
  -1   5   8   97.99    4.30
  -1   5   8  100.69    4.30
  -1   5   8  103.99    4.30
   0  -5   8   23.90    1.20
   0  -5   8   25.90    1.20
   0  -5   8   25.90    1.30
   0  -5   8   24.40    2.00
   0   5  -8   17.80    3.30
   0   5  -8   23.20    1.30
   0   5   8   23.50    1.40
   0   5   8   24.80    1.30
   0   5   8   26.40    1.30
   0   5   8   24.80    1.40
   0   5   8   25.00    1.40
   0   5   8   23.60    1.30
   0   5   8   25.00    1.70
   0   5   8   26.00    1.40
   0   5   8   24.00    1.30
   0   5   8   24.60    1.40
   0   5  -8   25.00    1.20
   0   5  -8   26.10    1.20
   1  -5   8   36.70    2.70
   1  -5   8   37.80    1.80
   1  -5   8   36.30    1.70
   1  -5   8   37.70    1.80
   1   5   8   38.10    1.90
   1   5   8   37.50    1.80
   1   5   8   40.10    2.00
   1   5   8   37.50    2.30
   1   5   8   39.80    1.90
   1   5   8   39.80    1.80
  -1   5  -8   39.10    1.80
   1   5   8   35.10    1.90
   1   5   8   39.70    1.90
   1   5   8   36.50    1.80
   1   5   8   36.90    2.00
  -1   5  -8   39.30    1.90
   2  -5   8  132.09    5.50
   2  -5   8  135.79    5.50
   2  -5   8  122.79    6.40
   2  -5   8  138.89    5.60
  -2   5  -8  132.99    5.50
   2   5   8  136.79    5.60
   2   5   8  128.29    5.60
   2   5   8  125.39    5.70
   2   5   8  126.79    5.60
   2   5   8  134.89    5.60
   2   5   8  130.09    5.70
   2   5   8  133.29    5.60
   2   5   8  131.59    5.60
   2   5   8  130.59    6.00
   3  -5   8    0.10    0.30
   3  -5   8    0.70    0.30
   3  -5   8    0.60    0.30
   3   5   8    0.50    0.40
  -3   5  -8    0.50    0.30
   3   5   8    0.50    0.30
   3   5   8    0.30    0.40
  -3   5  -8    0.50    0.50
   3   5   8    2.10    1.00
   3   5   8    0.90    0.40
   4  -5   8   11.80    3.10
   4  -5   8    9.80    0.80
   4  -5   8    8.90    0.70
   4  -5   8    9.60    0.80
   4   5   8    7.90    1.60
   4   5   8    8.80    0.80
   4   5   8   11.20    0.80
   4   5   8   10.10    0.90
   4   5   8    9.10    0.70
  -4   5  -8    9.10    0.70
  -4   5  -8    9.50    0.90
   5  -5   8   14.70    0.90
   5  -5   8   14.60    0.90
   5  -5   8   15.00    0.90
   5   5   8   15.10    1.00
   5   5   8   16.70    1.00
  -5   5  -8   15.80    0.90
   5   5   8   16.40    1.10
  -5   5  -8   16.20    1.10
   5   5   8   15.30    1.00
   6  -5   8    0.10    0.40
   6  -5   8    0.10    0.30
   6   5   8    1.70    0.70
   6   5   8    0.30    0.50
   6   5   8    0.70    0.40
  -6   5  -8    0.60    0.50
  -6   5  -8   -0.10    0.50
   6   5   8    0.10    0.50
   7  -5   8    0.30    0.30
[truncated: 288,082 more chars]
