# Supplementary material for: Heteroleptic Oxidovanadium(V) Complexes with Activity against Infective and Non-Infective Stages of Trypanosoma cruzi
Source: Molecules. 2021 Sep 3;26(17):5375. doi: 10.3390/molecules26175375 (PMC8433833; doi:10.3390/molecules26175375)
Supplement: Supplementary file 1 [file molecules-26-05375-s001.zip › molecules-1344319(Supplementary)/1992805_[VO(IN-2H)(L2-H)].cif]

####################################################################### 
# 
# This file contains crystal structure data downloaded from the 
# Cambridge Structural Database (CSD) hosted by the Cambridge 
# Crystallographic Data Centre (CCDC).
# 
# Full information about CCDC data access policies and citation 
# guidelines are available at http://www.ccdc.cam.ac.uk/access/V1 
# 
# Audit and citation data items may have been added by the CCDC. 
# Please retain this information to preserve the provenance of 
# this file and to allow appropriate attribution of the data. 
# 
#######################################################################
data_cu_191121_GS
_audit_creation_date               2021-07-20
_audit_creation_method
;
Olex2 1.3
(compiled 2020.11.12 svn.r5f609507 for OlexSys, GUI svn.r6272)
;
_shelx_SHELXL_version_number       2017/1
loop_
  _audit_author_name
  _audit_author_address
 'Gonzalo Scalese'
;
Universidad de la Republica
Uruguay
;

_audit_contact_author_address      ?
_audit_contact_author_email        ?
_audit_contact_author_name         ''
_audit_contact_author_phone        ?
_audit_update_record
;
2020-03-25 deposited with the CCDC.	2021-07-20 downloaded from the CCDC.
;
_publ_contact_author_id_orcid      ?
_chemical_name_common              ?
_chemical_name_systematic          ?
_chemical_formula_moiety           'C26 H15 Cl I N4 O4 V, 1.5(C4 H8 O)'
_chemical_formula_sum              'C32 H27 Cl I N4 O5.50 V'
_chemical_formula_weight           768.86
_chemical_melting_point            ?
loop_
  _atom_type_symbol
  _atom_type_description
  _atom_type_scat_dispersion_real
  _atom_type_scat_dispersion_imag
  _atom_type_scat_source
 C C 0.0181 0.0091 'International Tables Vol C Tables 4.2.6.8 and 6.1.1.4'
 H H 0.0000 0.0000 'International Tables Vol C Tables 4.2.6.8 and 6.1.1.4'
 Cl Cl 0.3639 0.7018 'International Tables Vol C Tables 4.2.6.8 and 6.1.1.4'
 I I -0.3257 6.8362 'International Tables Vol C Tables 4.2.6.8 and 6.1.1.4'
 N N 0.0311 0.0180 'International Tables Vol C Tables 4.2.6.8 and 6.1.1.4'
 O O 0.0492 0.0322 'International Tables Vol C Tables 4.2.6.8 and 6.1.1.4'
 V V 0.0687 2.1097 'International Tables Vol C Tables 4.2.6.8 and 6.1.1.4'

_shelx_space_group_comment
;
The symmetry employed for this shelxl refinement is uniquely defined
by the following loop, which should always be used as a source of
symmetry information in preference to the above space-group names.
They are only intended as comments.
;
_space_group_crystal_system        'orthorhombic'
_space_group_IT_number             56
_space_group_name_H-M_alt          'P c c n'
_space_group_name_Hall             '-P 2ab 2ac'
loop_
  _space_group_symop_operation_xyz
 'x, y, z'
 '-x+1/2, -y+1/2, z'
 '-x, y+1/2, -z+1/2'
 'x+1/2, -y, -z+1/2'
 '-x, -y, -z'
 'x-1/2, y-1/2, -z'
 'x, -y-1/2, z-1/2'
 '-x-1/2, y, z-1/2'

_cell_length_a                     22.3574(11)
_cell_length_b                     16.3235(8)
_cell_length_c                     16.9294(8)
_cell_angle_alpha                  90
_cell_angle_beta                   90
_cell_angle_gamma                  90
_cell_volume                       6178.4(5)
_cell_formula_units_Z              8
_cell_measurement_reflns_used      44209
_cell_measurement_temperature      273(2)
_cell_measurement_theta_max        144.356
_cell_measurement_theta_min        6.674
_shelx_estimated_absorpt_T_max     ?
_shelx_estimated_absorpt_T_min     ?
_exptl_absorpt_coefficient_mu      11.744
_exptl_absorpt_correction_T_max    0.7543
_exptl_absorpt_correction_T_min    0.4206
_exptl_absorpt_correction_type     multi-scan
_exptl_absorpt_process_details
;
 SADABS 2016/2: Krause, L., Herbst-Irmer, R., Sheldrick G.M. & Stalke D.,
 J. Appl. Cryst. 48 (2015) 3-10
;
_exptl_absorpt_special_details     ?
_exptl_crystal_colour              black
_exptl_crystal_colour_primary      black
_exptl_crystal_density_diffrn      1.653
_exptl_crystal_density_meas        ?
_exptl_crystal_density_method      ?
_exptl_crystal_description         needle
_exptl_crystal_F_000               3072
_exptl_crystal_recrystallization_method  'Re-crystallisation from solvent: THF'
_exptl_crystal_size_max            0.21
_exptl_crystal_size_mid            0.18
_exptl_crystal_size_min            0.117
_exptl_transmission_factor_max     ?
_exptl_transmission_factor_min     ?
_diffrn_reflns_av_R_equivalents    0.0823
_diffrn_reflns_av_unetI/netI       0.0409
_diffrn_reflns_Laue_measured_fraction_full  1.000
_diffrn_reflns_Laue_measured_fraction_max  0.992
_diffrn_reflns_limit_h_max         21
_diffrn_reflns_limit_h_min         -28
_diffrn_reflns_limit_k_max         20
_diffrn_reflns_limit_k_min         -20
_diffrn_reflns_limit_l_max         19
_diffrn_reflns_limit_l_min         -21
_diffrn_reflns_number              60109
_diffrn_reflns_point_group_measured_fraction_full  1.000
_diffrn_reflns_point_group_measured_fraction_max  0.992
_diffrn_reflns_theta_full          67.679
_diffrn_reflns_theta_max           80.490
_diffrn_reflns_theta_min           3.352
_diffrn_ambient_temperature        273(2)
_diffrn_detector_area_resol_mean   10.25
_diffrn_measured_fraction_theta_full  1.000
_diffrn_measured_fraction_theta_max  0.992
_diffrn_measurement_device_type    'BRUKER D8 venture diffractometer'
_diffrn_measurement_method         '\w and \j scan'
_diffrn_radiation_type             CuK\a
_diffrn_radiation_wavelength       1.54178
_diffrn_source                     'Inocatec Cu microsource'
_reflns_Friedel_coverage           0.000
_reflns_Friedel_fraction_full      .
_reflns_Friedel_fraction_max       .
_reflns_number_gt                  4416
_reflns_number_total               6718
_reflns_special_details
;
 Reflections were merged by SHELXL according to the crystal
 class for the calculation of statistics and refinement.
 
 _reflns_Friedel_fraction is defined as the number of unique
 Friedel pairs measured divided by the number that would be
 possible theoretically, ignoring centric projections and
 systematic absences.
;
_reflns_threshold_expression       'I > 2\s(I)'
_computing_cell_refinement         ?
_computing_data_collection         ?
_computing_data_reduction          ?
_computing_molecular_graphics      'Olex2 1.3 (Dolomanov et al., 2009)'
_computing_publication_material    'Olex2 1.3 (Dolomanov et al., 2009)'
_computing_structure_refinement    'SHELXL-2017/1 (Sheldrick, 2017)'
_computing_structure_solution      'SHELXT 2014/5 (Sheldrick, 2014)'
_refine_diff_density_max           0.852
_refine_diff_density_min           -1.054
_refine_diff_density_rms           0.094
_refine_ls_extinction_coef         0.00017(3)
_refine_ls_extinction_expression   Fc^*^=kFc[1+0.001xFc^2^\l^3^/sin(2\q)]^-1/4^
_refine_ls_extinction_method       'SHELXL-2017/1 (Sheldrick 2017)'
_refine_ls_goodness_of_fit_ref     1.056
_refine_ls_hydrogen_treatment      constr
_refine_ls_matrix_type             full
_refine_ls_number_parameters       471
_refine_ls_number_reflns           6718
_refine_ls_number_restraints       252
_refine_ls_R_factor_all            0.0895
_refine_ls_R_factor_gt             0.0563
_refine_ls_restrained_S_all        1.046
_refine_ls_shift/su_max            0.004
_refine_ls_shift/su_mean           0.000
_refine_ls_structure_factor_coef   Fsqd
_refine_ls_weighting_details      
 'w=1/[\s^2^(Fo^2^)+(0.0849P)^2^+9.2287P] where P=(Fo^2^+2Fc^2^)/3'
_refine_ls_weighting_scheme        calc
_refine_ls_wR_factor_gt            0.1505
_refine_ls_wR_factor_ref           0.1782
_refine_special_details            ?
_olex2_refinement_description
;
1. Restrained distances
 C2B-C3B = C2C-C3C = C2A-C3A
 1.53 with sigma of 0.01
 C1B-C4B = C1C-C4C = C1A-C4A
 2.2 with sigma of 0.1
2. Uiso/Uaniso restraints and constraints
C1A \\sim C2A \\sim C3A \\sim C4A \\sim O5A: within 2A with sigma of 0.005 and
sigma for terminal atoms of 0.01 within 2A
O5B \\sim C1B \\sim C2B \\sim C3B \\sim C4B \\sim O5C \\sim C1C \\sim C2C \\sim
C3C \\sim C4C: within 2A with sigma of 0.005 and sigma for terminal atoms of
0.01 within 2A
3. Same fragment restrains
{O5A, C4A, C3A, C2A, C1A} sigma for 1-2: 0.005, 1-3: 0.04
as in
{O5A, C1A, C2A, C3A, C4A}
{O5A, C1A, C2A, C3A, C4A} sigma for 1-2: 0.005, 1-3: 0.04
{O5B, C4B, C3B, C2B, C1B} sigma for 1-2: 0.005, 1-3: 0.04
as in
{O5B, C1B, C2B, C3B, C4B}
{O5B, C1B, C2B, C3B, C4B} sigma for 1-2: 0.005, 1-3: 0.01
as in
{O5C, C1C, C2C, C3C, C4C}
4. Others
 Sof(O5C)=Sof(C1C)=Sof(H1CA)=Sof(H1CB)=Sof(C2C)=Sof(H2CA)=Sof(H2CB)=Sof(C3C)=
 Sof(H3CA)=Sof(H3CB)=Sof(C4C)=Sof(H4CA)=Sof(H4CB)=1-FVAR(1)
 Sof(O5B)=Sof(C1B)=Sof(H1BA)=Sof(H1BB)=Sof(C2B)=Sof(H2BA)=Sof(H2BB)=Sof(C3B)=
 Sof(H3BA)=Sof(H3BB)=Sof(C4B)=Sof(H4BA)=Sof(H4BB)=FVAR(1)
 Fixed Sof: O5A(0.5) C1A(0.5) H1AA(0.5) H1AB(0.5) C2A(0.5) H2AA(0.5) H2AB(0.5)
 C3A(0.5) H3AA(0.5) H3AB(0.5) C4A(0.5) H4AA(0.5) H4AB(0.5)
5.a Secondary CH2 refined with riding coordinates:
 C1A(H1AA,H1AB), C2A(H2AA,H2AB), C3A(H3AA,H3AB), C4A(H4AA,H4AB), C1B(H1BA,
 H1BB), C2B(H2BA,H2BB), C3B(H3BA,H3BB), C4B(H4BA,H4BB), C1C(H1CA,H1CB),
 C2C(H2CA,H2CB), C3C(H3CA,H3CB), C4C(H4CA,H4CB)
5.b Aromatic/amide H refined with riding coordinates:
 C22(H22), C15(H15), C24(H24), C18(H18), C021(H021), C10(H10), C16(H16),
 C19(H19), C4(H4), C20(H20), C8(H8), C6(H6A), C71(H7), C3(H3), C017(H017)
;
_atom_sites_solution_hydrogens     geom
_atom_sites_solution_primary       ?
_atom_sites_solution_secondary     ?
loop_
  _atom_site_label
  _atom_site_type_symbol
  _atom_site_fract_x
  _atom_site_fract_y
  _atom_site_fract_z
  _atom_site_U_iso_or_equiv
  _atom_site_adp_type
  _atom_site_occupancy
  _atom_site_site_symmetry_order
  _atom_site_calc_flag
  _atom_site_refinement_flags_posn
  _atom_site_refinement_flags_adp
  _atom_site_refinement_flags_occupancy
  _atom_site_disorder_assembly
  _atom_site_disorder_group
 V V 0.48094(4) 0.81149(5) 0.44290(5) 0.0499(2) Uani 1 1 d . . . . .
 O1 O 0.48654(18) 0.8745(2) 0.3717(2) 0.0643(10) Uani 1 1 d . . . . .
 O2 O 0.46340(16) 0.7163(2) 0.3880(2) 0.0532(8) Uani 1 1 d . . . . .
 O3 O 0.56067(16) 0.7949(2) 0.4662(3) 0.0619(10) Uani 1 1 d . . . . .
 O4 O 0.39877(16) 0.8340(2) 0.4705(2) 0.0568(9) Uani 1 1 d . . . . .
 N1 N 0.48661(18) 0.8934(3) 0.5365(2) 0.0487(9) Uani 1 1 d . . . . .
 N2 N 0.43239(18) 0.9223(3) 0.5664(3) 0.0519(10) Uani 1 1 d . . . . .
 N3 N 0.2094(3) 0.9431(4) 0.5875(4) 0.0907(18) Uani 1 1 d . . . . .
 N4 N 0.4649(2) 0.7104(3) 0.5428(3) 0.0575(11) Uani 1 1 d . . . . .
 C1 C 0.5939(2) 0.9006(3) 0.5519(3) 0.0501(11) Uani 1 1 d . . . . .
 C2 C 0.6051(2) 0.8363(3) 0.4996(3) 0.0570(13) Uani 1 1 d . . . . .
 C11 C 0.6437(2) 0.9397(3) 0.5917(3) 0.0550(12) Uani 1 1 d . . . . .
 C13 C 0.3894(2) 0.8872(3) 0.5273(3) 0.0530(12) Uani 1 1 d . . . . .
 C14 C 0.3270(2) 0.9071(3) 0.5479(3) 0.0560(13) Uani 1 1 d . . . . .
 Cl Cl 0.40008(8) 0.40787(10) 0.54396(12) 0.0849(5) Uani 1 1 d . . . . .
 C26 C 0.4484(2) 0.6452(3) 0.4216(3) 0.0498(11) Uani 1 1 d . . . . .
 C27 C 0.4330(2) 0.5684(3) 0.5459(3) 0.0555(13) Uani 1 1 d . . . . .
 C22 C 0.5341(2) 0.9229(3) 0.5698(3) 0.0481(11) Uani 1 1 d . . . . .
 H22 H 0.528444 0.962213 0.608900 0.058 Uiso 1 1 calc R U . . .
 C00G C 0.4480(2) 0.6411(3) 0.5053(3) 0.0523(12) Uani 1 1 d . . . . .
 C23 C 0.4183(3) 0.4994(4) 0.4992(4) 0.0610(14) Uani 1 1 d . . . . .
 C5 C 0.7024(3) 0.9135(4) 0.5728(4) 0.0649(15) Uani 1 1 d . . . . .
 C15 C 0.3137(3) 0.9702(4) 0.5990(3) 0.0608(14) Uani 1 1 d . . . . .
 H15 H 0.344000 1.001993 0.620900 0.073 Uiso 1 1 calc R U . . .
 C24 C 0.4186(3) 0.5038(4) 0.4189(4) 0.0632(14) Uani 1 1 d . . . . .
 H24 H 0.408356 0.457659 0.389677 0.076 Uiso 1 1 calc R U . . .
 C25 C 0.4339(2) 0.5763(3) 0.3790(3) 0.0557(13) Uani 1 1 d . . . . .
 C18 C 0.2804(3) 0.8634(5) 0.5149(4) 0.0768(18) Uani 1 1 d . . . . .
 H18 H 0.287424 0.821946 0.478366 0.092 Uiso 1 1 calc R U . . .
 C021 C 0.4339(3) 0.5721(4) 0.6286(4) 0.0670(16) Uani 1 1 d . . . . .
 H021 H 0.423877 0.526048 0.657993 0.080 Uiso 1 1 calc R U . . .
 C10 C 0.6374(3) 1.0007(4) 0.6494(4) 0.0667(15) Uani 1 1 d . . . . .
 H10 H 0.599345 1.018854 0.663245 0.080 Uiso 1 1 calc R U . . .
 C16 C 0.2543(3) 0.9852(5) 0.6172(4) 0.0764(17) Uani 1 1 d . . . . .
 H16 H 0.245699 1.027353 0.652285 0.092 Uiso 1 1 calc R U . . .
 C19 C 0.4647(3) 0.7112(4) 0.6196(4) 0.0704(16) Uani 1 1 d . . . . .
 H19 H 0.475130 0.759393 0.645345 0.084 Uiso 1 1 calc R U . . .
 C4 C 0.7102(3) 0.8508(4) 0.5169(4) 0.0750(18) Uani 1 1 d . . . . .
 H4 H 0.748879 0.835280 0.503423 0.090 Uiso 1 1 calc R U . . .
 C20 C 0.4493(3) 0.6421(5) 0.6658(4) 0.0778(18) Uani 1 1 d . . . . .
 H20 H 0.449767 0.644829 0.720691 0.093 Uiso 1 1 calc R U . . .
 C8 C 0.6860(3) 1.0336(4) 0.6851(5) 0.084(2) Uani 1 1 d . . . . .
 H8 H 0.680651 1.073453 0.723684 0.101 Uiso 1 1 calc R U . . .
 C6 C 0.7510(3) 0.9504(4) 0.6091(5) 0.0784(18) Uani 1 1 d . . . . .
 H6A H 0.789349 0.934503 0.594493 0.094 Uiso 1 1 calc R U . . .
 C71 C 0.7444(3) 1.0089(5) 0.6653(5) 0.093(2) Uani 1 1 d . . . . .
 H7 H 0.777443 1.032002 0.690077 0.112 Uiso 1 1 calc R U . . .
 C3 C 0.6639(3) 0.8122(4) 0.4818(4) 0.0757(18) Uani 1 1 d . . . . .
 H3 H 0.670898 0.769907 0.446103 0.091 Uiso 1 1 calc R U . . .
 C017 C 0.2232(3) 0.8833(5) 0.5377(5) 0.092(2) Uani 1 1 d . . . . .
 H017 H 0.191934 0.852530 0.516836 0.110 Uiso 1 1 calc R U . . .
 O5A O 0.1975(9) 0.7555(10) 0.3068(10) 0.127(3) Uani 0.5 1 d D U P A -1
 C1A C 0.2250(13) 0.757(3) 0.2304(9) 0.125(4) Uani 0.5 1 d D U P A -1
 H1AA H 0.202648 0.721512 0.195332 0.150 Uiso 0.5 1 calc R U P A -1
 H1AB H 0.222200 0.812392 0.209498 0.150 Uiso 0.5 1 calc R U P A -1
 C2A C 0.2866(12) 0.733(3) 0.2292(8) 0.123(4) Uani 0.5 1 d D U P A -1
 H2AA H 0.311766 0.775204 0.207237 0.147 Uiso 0.5 1 calc R U P A -1
 H2AB H 0.291927 0.682701 0.198811 0.147 Uiso 0.5 1 calc R U P A -1
 C3A C 0.3006(11) 0.7183(17) 0.3166(11) 0.123(3) Uani 0.5 1 d D U P A -1
 H3AA H 0.303329 0.660322 0.328639 0.148 Uiso 0.5 1 calc R U P A -1
 H3AB H 0.337688 0.744944 0.331795 0.148 Uiso 0.5 1 calc R U P A -1
 C4A C 0.2502(12) 0.755(2) 0.3548(7) 0.117(3) Uani 0.5 1 d D U P A -1
 H4AA H 0.260229 0.811153 0.368806 0.140 Uiso 0.5 1 calc R U P A -1
 H4AB H 0.241940 0.725689 0.403365 0.140 Uiso 0.5 1 calc R U P A -1
 O5B O 0.6356(10) 0.6590(13) 0.6972(13) 0.223(5) Uani 0.518(11) 1 d D U P B 1
 C1B C 0.6808(10) 0.7199(17) 0.7095(19) 0.223(5) Uani 0.518(11) 1 d D U P B 1
 H1BA H 0.715835 0.693354 0.731536 0.268 Uiso 0.518(11) 1 calc R U P B 1
 H1BB H 0.692125 0.742174 0.658476 0.268 Uiso 0.518(11) 1 calc R U P B 1
 C2B C 0.6644(11) 0.7865(16) 0.760(2) 0.223(5) Uani 0.518(11) 1 d D U P B 1
 H2BA H 0.672472 0.838987 0.735370 0.267 Uiso 0.518(11) 1 calc R U P B 1
 H2BB H 0.685428 0.783763 0.810189 0.267 Uiso 0.518(11) 1 calc R U P B 1
 C3B C 0.5972(10) 0.7728(16) 0.771(2) 0.222(5) Uani 0.518(11) 1 d D U P B 1
 H3BA H 0.584599 0.785134 0.824507 0.267 Uiso 0.518(11) 1 calc R U P B 1
 H3BB H 0.574018 0.805369 0.734138 0.267 Uiso 0.518(11) 1 calc R U P B 1
 C4B C 0.5924(11) 0.6868(16) 0.7541(17) 0.223(5) Uani 0.518(11) 1 d D U P B 1
 H4BA H 0.552560 0.675440 0.734270 0.268 Uiso 0.518(11) 1 calc R U P B 1
 H4BB H 0.597631 0.656232 0.802705 0.268 Uiso 0.518(11) 1 calc R U P B 1
 O5C O 0.6123(10) 0.6924(15) 0.7147(15) 0.224(4) Uani 0.482(11) 1 d D U P B 2
 C1C C 0.6018(11) 0.7754(16) 0.7391(18) 0.223(5) Uani 0.482(11) 1 d D U P B 2
 H1CA H 0.592248 0.807924 0.692805 0.267 Uiso 0.482(11) 1 calc R U P B 2
 H1CB H 0.567230 0.776434 0.773677 0.267 Uiso 0.482(11) 1 calc R U P B 2
 C2C C 0.6512(12) 0.8125(12) 0.7792(19) 0.222(5) Uani 0.482(11) 1 d D U P B 2
 H2CA H 0.638363 0.839127 0.827496 0.267 Uiso 0.482(11) 1 calc R U P B 2
 H2CB H 0.671082 0.852391 0.745755 0.267 Uiso 0.482(11) 1 calc R U P B 2
 C3C C 0.6922(10) 0.7399(18) 0.7968(17) 0.223(5) Uani 0.482(11) 1 d D U P B 2
 H3CA H 0.728916 0.743019 0.766406 0.267 Uiso 0.482(11) 1 calc R U P B 2
 H3CB H 0.702018 0.737084 0.852591 0.267 Uiso 0.482(11) 1 calc R U P B 2
 C4C C 0.6564(13) 0.6713(13) 0.7730(17) 0.223(5) Uani 0.482(11) 1 d D U P B 2
 H4CA H 0.636447 0.648830 0.818977 0.268 Uiso 0.482(11) 1 calc R U P B 2
 H4CB H 0.682361 0.629096 0.751648 0.268 Uiso 0.482(11) 1 calc R U P B 2
 I1 I 0.43510(2) 0.57706(3) 0.25579(2) 0.06945(18) Uani 1 1 d . . . . .

loop_
  _atom_site_aniso_label
  _atom_site_aniso_U_11
  _atom_site_aniso_U_22
  _atom_site_aniso_U_33
  _atom_site_aniso_U_23
  _atom_site_aniso_U_13
  _atom_site_aniso_U_12
 V 0.0507(5) 0.0492(5) 0.0497(5) -0.0044(4) -0.0004(4) 0.0010(4)
 O1 0.076(3) 0.058(2) 0.059(2) 0.0026(18) 0.0065(19) 0.0013(19)
 O2 0.060(2) 0.0546(19) 0.0456(18) -0.0014(15) 0.0034(16) -0.0031(17)
 O3 0.048(2) 0.061(2) 0.077(3) -0.017(2) -0.0020(18) 0.0008(17)
 O4 0.046(2) 0.067(2) 0.058(2) -0.0026(18) -0.0025(16) 0.0037(17)
 N1 0.046(2) 0.048(2) 0.053(2) -0.0034(18) 0.0010(18) 0.0023(18)
 N2 0.046(2) 0.057(3) 0.053(2) -0.0025(19) -0.0010(18) 0.0057(19)
 N3 0.054(3) 0.119(5) 0.099(4) -0.002(4) 0.007(3) 0.017(3)
 N4 0.059(3) 0.064(3) 0.049(2) -0.003(2) -0.002(2) -0.005(2)
 C1 0.047(3) 0.047(3) 0.056(3) 0.000(2) -0.001(2) 0.006(2)
 C2 0.049(3) 0.053(3) 0.070(3) -0.001(3) -0.001(3) 0.003(2)
 C11 0.045(3) 0.058(3) 0.062(3) 0.007(2) -0.005(2) 0.004(2)
 C13 0.049(3) 0.059(3) 0.051(3) 0.005(2) -0.001(2) 0.003(2)
 C14 0.049(3) 0.063(3) 0.056(3) 0.011(2) -0.001(2) 0.004(2)
 Cl 0.0818(11) 0.0615(9) 0.1115(14) 0.0240(9) 0.0080(10) -0.0035(8)
 C26 0.049(3) 0.047(3) 0.054(3) -0.001(2) 0.000(2) -0.001(2)
 C27 0.044(3) 0.060(3) 0.063(3) 0.011(3) 0.002(2) 0.008(2)
 C22 0.048(3) 0.045(2) 0.051(3) 0.000(2) 0.002(2) 0.002(2)
 C00G 0.044(3) 0.054(3) 0.059(3) 0.001(2) 0.003(2) 0.005(2)
 C23 0.050(3) 0.053(3) 0.080(4) 0.010(3) 0.005(3) 0.003(2)
 C5 0.049(3) 0.063(3) 0.083(4) 0.004(3) -0.002(3) 0.000(3)
 C15 0.056(3) 0.064(3) 0.062(3) 0.001(3) -0.001(3) 0.009(3)
 C24 0.053(3) 0.054(3) 0.083(4) -0.006(3) 0.003(3) -0.002(3)
 C25 0.050(3) 0.058(3) 0.058(3) -0.007(2) 0.005(2) -0.005(2)
 C18 0.057(4) 0.098(5) 0.075(4) -0.001(4) -0.010(3) -0.003(3)
 C021 0.063(4) 0.078(4) 0.059(3) 0.020(3) 0.001(3) 0.003(3)
 C10 0.061(3) 0.064(3) 0.075(4) -0.005(3) -0.008(3) 0.001(3)
 C16 0.056(4) 0.095(5) 0.078(4) 0.003(4) 0.005(3) 0.014(3)
 C19 0.080(4) 0.077(4) 0.054(3) -0.004(3) -0.005(3) -0.001(3)
 C4 0.050(3) 0.076(4) 0.099(5) 0.001(4) 0.006(3) 0.010(3)
 C20 0.092(5) 0.092(5) 0.049(3) 0.008(3) -0.004(3) 0.001(4)
 C8 0.074(4) 0.074(4) 0.103(5) -0.014(4) -0.023(4) -0.004(3)
 C6 0.048(3) 0.082(4) 0.104(5) 0.006(4) -0.011(3) -0.004(3)
 C71 0.064(4) 0.095(5) 0.121(6) 0.001(5) -0.032(4) -0.016(4)
 C3 0.066(4) 0.063(4) 0.099(5) -0.015(3) 0.004(4) 0.016(3)
 C017 0.053(4) 0.113(6) 0.109(6) -0.012(5) -0.009(4) 0.001(4)
 O5A 0.149(7) 0.129(8) 0.104(5) -0.010(7) 0.008(9) 0.012(6)
 C1A 0.147(7) 0.128(8) 0.101(5) -0.007(8) 0.005(9) 0.012(7)
 C2A 0.144(7) 0.126(8) 0.097(5) -0.011(8) 0.006(10) 0.011(7)
 C3A 0.145(7) 0.127(8) 0.098(5) -0.007(8) 0.005(10) 0.006(7)
 C4A 0.137(7) 0.126(8) 0.087(5) -0.009(8) 0.006(10) 0.007(6)
 O5B 0.184(9) 0.225(10) 0.261(11) -0.078(9) 0.091(8) 0.011(8)
 C1B 0.184(9) 0.224(10) 0.262(11) -0.076(9) 0.091(8) 0.010(8)
 C2B 0.184(9) 0.223(10) 0.261(11) -0.075(9) 0.091(8) 0.010(8)
 C3B 0.183(9) 0.223(10) 0.260(11) -0.075(9) 0.091(8) 0.011(8)
 C4B 0.184(9) 0.225(10) 0.261(11) -0.076(9) 0.091(8) 0.010(8)
 O5C 0.184(9) 0.226(10) 0.263(11) -0.076(9) 0.089(8) 0.010(8)
 C1C 0.184(9) 0.223(10) 0.261(11) -0.075(9) 0.090(9) 0.010(8)
 C2C 0.184(9) 0.223(10) 0.260(11) -0.075(9) 0.091(9) 0.010(8)
 C3C 0.184(9) 0.224(10) 0.260(11) -0.075(9) 0.089(9) 0.010(8)
 C4C 0.184(9) 0.224(10) 0.261(11) -0.076(9) 0.089(8) 0.011(8)
 I1 0.0792(3) 0.0706(3) 0.0585(3) -0.01213(17) 0.00337(18) -0.00962(19)

_geom_special_details
;
 All esds (except the esd in the dihedral angle between two l.s. planes)
 are estimated using the full covariance matrix.  The cell esds are taken
 into account individually in the estimation of esds in distances, angles
 and torsion angles; correlations between esds in cell parameters are only
 used when they are defined by crystal symmetry.  An approximate (isotropic)
 treatment of cell esds is used for estimating esds involving l.s. planes.
;
loop_
  _geom_bond_atom_site_label_1
  _geom_bond_atom_site_label_2
  _geom_bond_distance
  _geom_bond_site_symmetry_2
  _geom_bond_publ_flag
 V O1 1.590(4) . ?
 V O2 1.853(4) . ?
 V O3 1.845(4) . ?
 V O4 1.931(4) . ?
 V N1 2.077(4) . ?
 V N4 2.390(5) . ?
 O2 C26 1.336(6) . ?
 O3 C2 1.328(6) . ?
 O4 C13 1.312(6) . ?
 N1 N2 1.396(6) . ?
 N1 C22 1.294(6) . ?
 N2 C13 1.301(7) . ?
 N3 C16 1.316(9) . ?
 N3 C017 1.326(10) . ?
 N4 C00G 1.351(7) . ?
 N4 C19 1.299(7) . ?
 C1 C2 1.396(7) . ?
 C1 C11 1.450(7) . ?
 C1 C22 1.419(7) . ?
 C2 C3 1.405(8) . ?
 C11 C5 1.418(8) . ?
 C11 C10 1.401(8) . ?
 C13 C14 1.472(7) . ?
 C14 C15 1.377(8) . ?
 C14 C18 1.382(8) . ?
 Cl C23 1.724(6) . ?
 C26 C00G 1.418(7) . ?
 C26 C25 1.375(7) . ?
 C27 C00G 1.413(8) . ?
 C27 C23 1.415(9) . ?
 C27 C021 1.401(8) . ?
 C22 H22 0.9300 . ?
 C23 C24 1.361(9) . ?
 C5 C4 1.405(9) . ?
 C5 C6 1.386(9) . ?
 C15 H15 0.9300 . ?
 C15 C16 1.385(8) . ?
 C24 H24 0.9300 . ?
 C24 C25 1.404(8) . ?
 C25 I1 2.087(6) . ?
 C18 H18 0.9300 . ?
 C18 C017 1.374(9) . ?
 C021 H021 0.9300 . ?
 C021 C20 1.348(9) . ?
 C10 H10 0.9300 . ?
 C10 C8 1.355(8) . ?
 C16 H16 0.9300 . ?
 C19 H19 0.9300 . ?
 C19 C20 1.416(9) . ?
 C4 H4 0.9300 . ?
 C4 C3 1.349(9) . ?
 C20 H20 0.9300 . ?
 C8 H8 0.9300 . ?
 C8 C71 1.406(10) . ?
 C6 H6A 0.9300 . ?
 C6 C71 1.356(10) . ?
 C71 H7 0.9300 . ?
 C3 H3 0.9300 . ?
 C017 H017 0.9300 . ?
 O5A C1A 1.434(12) . ?
 O5A C4A 1.432(13) . ?
 C1A H1AA 0.9700 . ?
 C1A H1AB 0.9700 . ?
 C1A C2A 1.434(14) . ?
 C2A H2AA 0.9700 . ?
 C2A H2AB 0.9700 . ?
 C2A C3A 1.530(6) . ?
 C3A H3AA 0.9700 . ?
 C3A H3AB 0.9700 . ?
 C3A C4A 1.432(15) . ?
 C4A H4AA 0.9700 . ?
 C4A H4AB 0.9700 . ?
 O5B C1B 1.433(12) . ?
 O5B C4B 1.436(12) . ?
 C1B H1BA 0.9700 . ?
 C1B H1BB 0.9700 . ?
 C1B C2B 1.433(15) . ?
 C2B H2BA 0.9700 . ?
 C2B H2BB 0.9700 . ?
 C2B C3B 1.530(6) . ?
 C3B H3BA 0.9700 . ?
 C3B H3BB 0.9700 . ?
 C3B C4B 1.436(15) . ?
 C4B H4BA 0.9700 . ?
 C4B H4BB 0.9700 . ?
 O5C C1C 1.435(12) . ?
 O5C C4C 1.438(12) . ?
 C1C H1CA 0.9700 . ?
 C1C H1CB 0.9700 . ?
 C1C C2C 1.432(15) . ?
 C2C H2CA 0.9700 . ?
 C2C H2CB 0.9700 . ?
 C2C C3C 1.527(6) . ?
 C3C H3CA 0.9700 . ?
 C3C H3CB 0.9700 . ?
 C3C C4C 1.435(15) . ?
 C4C H4CA 0.9700 . ?
 C4C H4CB 0.9700 . ?

loop_
  _geom_angle_atom_site_label_1
  _geom_angle_atom_site_label_2
  _geom_angle_atom_site_label_3
  _geom_angle
  _geom_angle_site_symmetry_1
  _geom_angle_site_symmetry_3
  _geom_angle_publ_flag
 O1 V O2 100.28(18) . . ?
 O1 V O3 100.4(2) . . ?
 O1 V O4 97.78(19) . . ?
 O1 V N1 99.07(19) . . ?
 O1 V N4 174.39(19) . . ?
 O2 V O4 94.58(16) . . ?
 O2 V N1 159.31(16) . . ?
 O2 V N4 75.21(15) . . ?
 O3 V O2 100.89(17) . . ?
 O3 V O4 153.51(18) . . ?
 O3 V N1 82.65(17) . . ?
 O3 V N4 83.86(18) . . ?
 O4 V N1 75.57(16) . . ?
 O4 V N4 79.45(16) . . ?
 N1 V N4 85.01(16) . . ?
 C26 O2 V 124.6(3) . . ?
 C2 O3 V 137.7(3) . . ?
 C13 O4 V 117.1(3) . . ?
 N2 N1 V 116.2(3) . . ?
 C22 N1 V 128.5(3) . . ?
 C22 N1 N2 115.3(4) . . ?
 C13 N2 N1 108.0(4) . . ?
 C16 N3 C017 116.7(6) . . ?
 C00G N4 V 106.7(3) . . ?
 C19 N4 V 134.6(4) . . ?
 C19 N4 C00G 118.5(5) . . ?
 C2 C1 C11 119.2(5) . . ?
 C2 C1 C22 119.9(5) . . ?
 C22 C1 C11 120.7(5) . . ?
 O3 C2 C1 121.2(5) . . ?
 O3 C2 C3 117.8(5) . . ?
 C1 C2 C3 121.0(5) . . ?
 C5 C11 C1 118.2(5) . . ?
 C10 C11 C1 124.0(5) . . ?
 C10 C11 C5 117.7(5) . . ?
 O4 C13 C14 118.1(5) . . ?
 N2 C13 O4 123.1(5) . . ?
 N2 C13 C14 118.8(5) . . ?
 C15 C14 C13 121.2(5) . . ?
 C15 C14 C18 118.5(6) . . ?
 C18 C14 C13 120.3(6) . . ?
 O2 C26 C00G 117.9(5) . . ?
 O2 C26 C25 123.1(5) . . ?
 C25 C26 C00G 119.0(5) . . ?
 C00G C27 C23 116.9(5) . . ?
 C021 C27 C00G 116.5(6) . . ?
 C021 C27 C23 126.7(6) . . ?
 N1 C22 C1 125.7(5) . . ?
 N1 C22 H22 117.2 . . ?
 C1 C22 H22 117.2 . . ?
 N4 C00G C26 115.4(5) . . ?
 N4 C00G C27 122.8(5) . . ?
 C27 C00G C26 121.8(5) . . ?
 C27 C23 Cl 119.9(5) . . ?
 C24 C23 Cl 119.1(5) . . ?
 C24 C23 C27 121.0(5) . . ?
 C4 C5 C11 119.1(6) . . ?
 C6 C5 C11 119.6(6) . . ?
 C6 C5 C4 121.3(6) . . ?
 C14 C15 H15 120.7 . . ?
 C14 C15 C16 118.6(6) . . ?
 C16 C15 H15 120.7 . . ?
 C23 C24 H24 119.1 . . ?
 C23 C24 C25 121.7(6) . . ?
 C25 C24 H24 119.1 . . ?
 C26 C25 C24 119.6(6) . . ?
 C26 C25 I1 121.1(4) . . ?
 C24 C25 I1 119.3(4) . . ?
 C14 C18 H18 121.1 . . ?
 C017 C18 C14 117.8(7) . . ?
 C017 C18 H18 121.1 . . ?
 C27 C021 H021 119.7 . . ?
 C20 C021 C27 120.5(6) . . ?
 C20 C021 H021 119.7 . . ?
 C11 C10 H10 119.6 . . ?
 C8 C10 C11 120.7(6) . . ?
 C8 C10 H10 119.6 . . ?
 N3 C16 C15 123.7(7) . . ?
 N3 C16 H16 118.2 . . ?
 C15 C16 H16 118.2 . . ?
 N4 C19 H19 118.4 . . ?
 N4 C19 C20 123.1(6) . . ?
 C20 C19 H19 118.4 . . ?
 C5 C4 H4 118.6 . . ?
 C3 C4 C5 122.9(6) . . ?
 C3 C4 H4 118.6 . . ?
 C021 C20 C19 118.5(6) . . ?
 C021 C20 H20 120.7 . . ?
 C19 C20 H20 120.7 . . ?
 C10 C8 H8 119.2 . . ?
 C10 C8 C71 121.7(7) . . ?
 C71 C8 H8 119.2 . . ?
 C5 C6 H6A 118.9 . . ?
 C71 C6 C5 122.1(7) . . ?
 C71 C6 H6A 118.9 . . ?
 C8 C71 H7 121.0 . . ?
 C6 C71 C8 118.0(6) . . ?
 C6 C71 H7 121.0 . . ?
 C2 C3 H3 120.3 . . ?
 C4 C3 C2 119.4(6) . . ?
 C4 C3 H3 120.3 . . ?
 N3 C017 C18 124.6(7) . . ?
 N3 C017 H017 117.7 . . ?
 C18 C017 H017 117.7 . . ?
 C4A O5A C1A 99.1(12) . . ?
 O5A C1A H1AA 108.6 . . ?
 O5A C1A H1AB 108.6 . . ?
 H1AA C1A H1AB 107.6 . . ?
 C2A C1A O5A 114.8(9) . . ?
 C2A C1A H1AA 108.6 . . ?
 C2A C1A H1AB 108.6 . . ?
 C1A C2A H2AA 111.1 . . ?
 C1A C2A H2AB 111.1 . . ?
 C1A C2A C3A 103.1(5) . . ?
 H2AA C2A H2AB 109.1 . . ?
 C3A C2A H2AA 111.1 . . ?
 C3A C2A H2AB 111.1 . . ?
 C2A C3A H3AA 111.3 . . ?
 C2A C3A H3AB 111.3 . . ?
 H3AA C3A H3AB 109.2 . . ?
 C4A C3A C2A 102.2(6) . . ?
 C4A C3A H3AA 111.3 . . ?
 C4A C3A H3AB 111.3 . . ?
 O5A C4A H4AA 108.9 . . ?
 O5A C4A H4AB 108.9 . . ?
 C3A C4A O5A 113.2(10) . . ?
 C3A C4A H4AA 108.9 . . ?
 C3A C4A H4AB 108.9 . . ?
 H4AA C4A H4AB 107.8 . . ?
 C1B O5B C4B 99.1(12) . . ?
 O5B C1B H1BA 108.4 . . ?
 O5B C1B H1BB 108.4 . . ?
 H1BA C1B H1BB 107.4 . . ?
 C2B C1B O5B 115.6(9) . . ?
 C2B C1B H1BA 108.4 . . ?
 C2B C1B H1BB 108.4 . . ?
 C1B C2B H2BA 111.3 . . ?
 C1B C2B H2BB 111.3 . . ?
 C1B C2B C3B 102.2(6) . . ?
 H2BA C2B H2BB 109.2 . . ?
 C3B C2B H2BA 111.3 . . ?
 C3B C2B H2BB 111.3 . . ?
 C2B C3B H3BA 111.5 . . ?
 C2B C3B H3BB 111.6 . . ?
 H3BA C3B H3BB 109.4 . . ?
 C4B C3B C2B 101.1(7) . . ?
 C4B C3B H3BA 111.6 . . ?
 C4B C3B H3BB 111.5 . . ?
 O5B C4B H4BA 109.0 . . ?
 O5B C4B H4BB 109.0 . . ?
 C3B C4B O5B 113.1(10) . . ?
 C3B C4B H4BA 109.0 . . ?
 C3B C4B H4BB 109.0 . . ?
 H4BA C4B H4BB 107.8 . . ?
 C1C O5C C4C 98.1(12) . . ?
 O5C C1C H1CA 108.7 . . ?
 O5C C1C H1CB 108.7 . . ?
 H1CA C1C H1CB 107.6 . . ?
 C2C C1C O5C 114.2(10) . . ?
 C2C C1C H1CA 108.7 . . ?
 C2C C1C H1CB 108.7 . . ?
 C1C C2C H2CA 111.1 . . ?
 C1C C2C H2CB 111.1 . . ?
 C1C C2C C3C 103.2(6) . . ?
 H2CA C2C H2CB 109.1 . . ?
 C3C C2C H2CA 111.1 . . ?
 C3C C2C H2CB 111.1 . . ?
 C2C C3C H3CA 111.3 . . ?
 C2C C3C H3CB 111.3 . . ?
 H3CA C3C H3CB 109.2 . . ?
 C4C C3C C2C 102.5(6) . . ?
 C4C C3C H3CA 111.3 . . ?
 C4C C3C H3CB 111.3 . . ?
 O5C C4C H4CA 109.0 . . ?
 O5C C4C H4CB 109.0 . . ?
 C3C C4C O5C 112.9(10) . . ?
 C3C C4C H4CA 109.0 . . ?
 C3C C4C H4CB 109.0 . . ?
 H4CA C4C H4CB 107.8 . . ?

_shelx_res_file
;
TITL cu_191121_GS_gs274VOisonaftHQClI_3_0m_a.res in Pccn
    cu_191121_GS.res
    created by SHELXL-2017/1 at 15:58:29 on 25-Mar-2020
REM Old TITL cu_191121_GS_gs274VOisonaftHQC in Pccn
REM SHELXT solution in Pccn
REM R1 0.162,  Rweak 0.008,  Alpha 0.044,  Orientation as input
REM Formula found by SHELXT:  C58 Cl2 I2 N4
CELL  1.54178  22.3574  16.3235  16.9294   90.000   90.000   90.000
ZERR    8.000   0.0011   0.0008   0.0008    0.000    0.000    0.000
LATT  1
SYMM 1/2-X, 1/2-Y, Z
SYMM -X, 1/2+Y, 1/2-Z
SYMM 1/2+X, -Y, 1/2-Z
SFAC C H CL I N O V
UNIT 256 216 8 8 32 44 8
TEMP 0
L.S. 10
ACTA
BOND $H
LIST 6
FMAP 2
PLAN 10
WGHT    0.084900    9.228701
EXTI    0.000168
FVAR       0.17731   0.51782
V     7    0.480941    0.811492    0.442901    11.00000    0.05069    0.04919 =
         0.04971   -0.00440   -0.00040    0.00095
O1    6    0.486544    0.874506    0.371675    11.00000    0.07624    0.05771 =
         0.05887    0.00257    0.00653    0.00130

O2    6    0.463402    0.716314    0.387967    11.00000    0.05953    0.05462 =
         0.04556   -0.00136    0.00338   -0.00312
O3    6    0.560667    0.794949    0.466201    11.00000    0.04801    0.06065 =
         0.07709   -0.01737   -0.00199    0.00077
O4    6    0.398766    0.834024    0.470514    11.00000    0.04563    0.06713 =
         0.05758   -0.00265   -0.00247    0.00366
N1    5    0.486609    0.893358    0.536526    11.00000    0.04563    0.04766 =
         0.05270   -0.00337    0.00102    0.00227
N2    5    0.432392    0.922285    0.566414    11.00000    0.04585    0.05727 =
         0.05255   -0.00246   -0.00101    0.00573
N3    5    0.209440    0.943137    0.587478    11.00000    0.05408    0.11939 =
         0.09868   -0.00244    0.00707    0.01743
N4    5    0.464857    0.710446    0.542821    11.00000    0.05912    0.06417 =
         0.04931   -0.00335   -0.00167   -0.00541
C1    1    0.593867    0.900621    0.551856    11.00000    0.04736    0.04712 =
         0.05577    0.00024   -0.00144    0.00639
C2    1    0.605123    0.836315    0.499587    11.00000    0.04863    0.05257 =
         0.06970   -0.00057   -0.00130    0.00318
C11   1    0.643678    0.939747    0.591688    11.00000    0.04486    0.05782 =
         0.06228    0.00727   -0.00461    0.00390
C13   1    0.389356    0.887243    0.527258    11.00000    0.04912    0.05900 =
         0.05097    0.00480   -0.00113    0.00268
C14   1    0.327049    0.907135    0.547895    11.00000    0.04899    0.06279 =
         0.05635    0.01074   -0.00077    0.00421
CL    3    0.400079    0.407875    0.543956    11.00000    0.08181    0.06150 =
         0.11151    0.02402    0.00796   -0.00352
C26   1    0.448417    0.645174    0.421634    11.00000    0.04883    0.04712 =
         0.05358   -0.00128    0.00044   -0.00135
C27   1    0.432963    0.568382    0.545914    11.00000    0.04438    0.05952 =
         0.06258    0.01082    0.00247    0.00816
C22   1    0.534051    0.922926    0.569811    11.00000    0.04842    0.04478 =
         0.05110    0.00034    0.00157    0.00169
AFIX  43
H22   2    0.528444    0.962213    0.608900    11.00000   -1.20000
AFIX   0
C00G  1    0.448039    0.641109    0.505296    11.00000    0.04432    0.05375 =
         0.05878    0.00053    0.00265    0.00545
C23   1    0.418288    0.499371    0.499153    11.00000    0.05013    0.05297 =
         0.08004    0.00977    0.00457    0.00281
C5    1    0.702401    0.913468    0.572831    11.00000    0.04926    0.06285 =
         0.08255    0.00410   -0.00235    0.00027
C15   1    0.313737    0.970170    0.599015    11.00000    0.05625    0.06384 =
         0.06239    0.00062   -0.00125    0.00889
AFIX  43
H15   2    0.344000    1.001993    0.620900    11.00000   -1.20000
AFIX   0
C24   1    0.418564    0.503830    0.418902    11.00000    0.05255    0.05436 =
         0.08282   -0.00593    0.00331   -0.00248
AFIX  43
H24   2    0.408356    0.457659    0.389677    11.00000   -1.20000
AFIX   0
C25   1    0.433855    0.576301    0.379035    11.00000    0.05025    0.05847 =
         0.05827   -0.00686    0.00468   -0.00492
C18   1    0.280367    0.863418    0.514861    11.00000    0.05706    0.09842 =
         0.07486   -0.00145   -0.00986   -0.00341
AFIX  43
H18   2    0.287424    0.821946    0.478366    11.00000   -1.20000
AFIX   0
C021  1    0.433921    0.572150    0.628568    11.00000    0.06346    0.07800 =
         0.05944    0.01996    0.00118    0.00277
AFIX  43
H021  2    0.423877    0.526048    0.657993    11.00000   -1.20000
AFIX   0
C10   1    0.637351    1.000723    0.649351    11.00000    0.06114    0.06408 =
         0.07475   -0.00520   -0.00840    0.00134
AFIX  43
H10   2    0.599345    1.018854    0.663245    11.00000   -1.20000
AFIX   0
C16   1    0.254337    0.985182    0.617154    11.00000    0.05604    0.09517 =
         0.07806    0.00268    0.00450    0.01432
AFIX  43
H16   2    0.245699    1.027353    0.652285    11.00000   -1.20000
AFIX   0
C19   1    0.464663    0.711167    0.619569    11.00000    0.08033    0.07672 =
         0.05408   -0.00420   -0.00497   -0.00116
AFIX  43
H19   2    0.475130    0.759393    0.645345    11.00000   -1.20000
AFIX   0
C4    1    0.710169    0.850797    0.516861    11.00000    0.05002    0.07637 =
         0.09858    0.00091    0.00619    0.01021
AFIX  43
H4    2    0.748879    0.835280    0.503423    11.00000   -1.20000
AFIX   0
C20   1    0.449285    0.642069    0.665825    11.00000    0.09228    0.09225 =
         0.04879    0.00756   -0.00356    0.00080
AFIX  43
H20   2    0.449767    0.644829    0.720691    11.00000   -1.20000
AFIX   0
C8    1    0.686006    1.033569    0.685099    11.00000    0.07449    0.07425 =
         0.10300   -0.01398   -0.02297   -0.00370
AFIX  43
H8    2    0.680651    1.073453    0.723684    11.00000   -1.20000
AFIX   0
C6    1    0.750968    0.950372    0.609137    11.00000    0.04838    0.08248 =
         0.10445    0.00649   -0.01099   -0.00435
AFIX  43
H6A   2    0.789349    0.934503    0.594493    11.00000   -1.20000
AFIX   0
C71   1    0.744355    1.008891    0.665343    11.00000    0.06402    0.09475 =
         0.12116    0.00080   -0.03239   -0.01643
AFIX  43
H7    2    0.777443    1.032002    0.690077    11.00000   -1.20000
AFIX   0

C3    1    0.663925    0.812166    0.481777    11.00000    0.06579    0.06279 =
         0.09852   -0.01500    0.00361    0.01578
AFIX  43
H3    2    0.670898    0.769907    0.446103    11.00000   -1.20000
AFIX   0
C017  1    0.223189    0.883256    0.537723    11.00000    0.05255    0.11318 =
         0.10923   -0.01166   -0.00917    0.00109
AFIX  43
H017  2    0.191934    0.852530    0.516836    11.00000   -1.20000
AFIX   0
DFIX 1.53 0.01 C2b C3b C2c C3c c2a c3a
DFIX 2.2 0.1 C1b C4b C1c C4c c1a c4a
SAME 0.005 O5A C4A C3A C2A C1A
SIMU 0.005 C1A C2A C3A C4A O5A
PART -1 10.5
O5A   6    0.197478    0.755476    0.306842    10.50000    0.14895    0.12852 =
         0.10427   -0.01033    0.00832    0.01193
C1A   1    0.225032    0.757179    0.230351    10.50000    0.14677    0.12810 =
         0.10062   -0.00708    0.00500    0.01235
AFIX  23
H1AA  2    0.202648    0.721512    0.195332    10.50000   -1.20000
H1AB  2    0.222200    0.812392    0.209498    10.50000   -1.20000
AFIX   0
C2A   1    0.286581    0.732527    0.229224    10.50000    0.14405    0.12621 =
         0.09745   -0.01104    0.00557    0.01091
AFIX  23
H2AA  2    0.311766    0.775204    0.207237    10.50000   -1.20000
H2AB  2    0.291927    0.682701    0.198811    10.50000   -1.20000
AFIX   0
C3A   1    0.300650    0.718306    0.316609    10.50000    0.14489    0.12721 =
         0.09760   -0.00653    0.00468    0.00553
AFIX  23
H3AA  2    0.303329    0.660322    0.328639    10.50000   -1.20000
H3AB  2    0.337688    0.744944    0.331795    10.50000   -1.20000
AFIX   0
C4A   1    0.250236    0.755171    0.354838    10.50000    0.13725    0.12577 =
         0.08707   -0.00896    0.00636    0.00656
AFIX  23
H4AA  2    0.260229    0.811153    0.368806    10.50000   -1.20000
H4AB  2    0.241940    0.725689    0.403365    10.50000   -1.20000
AFIX   0
PART 0
SIMU 0.005 O5b C1b C2b C3b C4b O5c C1c C2c C3c C4c
SAME 0.005 O5a C1a C2a C3A C4A
SAME 0.005 O5b C4b C3b C2B C1B
PARt 1 21
O5B   6    0.635579    0.659043    0.697240    21.00000    0.18360    0.22474 =
         0.26113   -0.07819    0.09122    0.01115
C1B   1    0.680812    0.719924    0.709461    21.00000    0.18401    0.22423 =
         0.26199   -0.07624    0.09061    0.01007
AFIX  23
H1BA  2    0.715835    0.693354    0.731536    21.00000   -1.20000
H1BB  2    0.692125    0.742174    0.658476    21.00000   -1.20000
AFIX   0
C2B   1    0.664418    0.786547    0.760130    21.00000    0.18408    0.22272 =
         0.26075   -0.07526    0.09068    0.01047
AFIX  23
H2BA  2    0.672472    0.838987    0.735370    21.00000   -1.20000
H2BB  2    0.685428    0.783763    0.810189    21.00000   -1.20000
AFIX   0
C3B   1    0.597215    0.772799    0.770992    21.00000    0.18315    0.22322 =
         0.26026   -0.07502    0.09099    0.01062
AFIX  23
H3BA  2    0.584599    0.785134    0.824507    21.00000   -1.20000
H3BB  2    0.574018    0.805369    0.734138    21.00000   -1.20000
AFIX   0
C4B   1    0.592411    0.686837    0.754078    21.00000    0.18417    0.22498 =
         0.26076   -0.07636    0.09077    0.00964
AFIX  23
H4BA  2    0.552560    0.675440    0.734270    21.00000   -1.20000
H4BB  2    0.597631    0.656232    0.802705    21.00000   -1.20000
AFIX   0
Part 2 -21
SAME 0.005 0.01 O5b C1b C2b C3b C4b
O5C   6    0.612269    0.692432    0.714682   -21.00000    0.18403    0.22603 =
         0.26294   -0.07564    0.08944    0.00985
C1C   1    0.601790    0.775371    0.739054   -21.00000    0.18374    0.22297 =
         0.26117   -0.07485    0.08990    0.01047
AFIX  23
H1CA  2    0.592248    0.807924    0.692805   -21.00000   -1.20000
H1CB  2    0.567230    0.776434    0.773677   -21.00000   -1.20000
AFIX   0
C2C   1    0.651239    0.812503    0.779176   -21.00000    0.18403    0.22270 =
         0.25998   -0.07466    0.09070    0.01014
AFIX  23
H2CA  2    0.638363    0.839127    0.827496   -21.00000   -1.20000
H2CB  2    0.671082    0.852391    0.745755   -21.00000   -1.20000
AFIX   0
C3C   1    0.692226    0.739916    0.796840   -21.00000    0.18371    0.22405 =
         0.26028   -0.07450    0.08938    0.00985
AFIX  23
H3CA  2    0.728916    0.743019    0.766406   -21.00000   -1.20000
H3CB  2    0.702018    0.737084    0.852591   -21.00000   -1.20000
AFIX   0
C4C   1    0.656425    0.671295    0.772959   -21.00000    0.18430    0.22405 =
         0.26085   -0.07599    0.08928    0.01051
AFIX  23
H4CA  2    0.636447    0.648830    0.818977   -21.00000   -1.20000
H4CB  2    0.682361    0.629096    0.751648   -21.00000   -1.20000
AFIX   0
PART 0

I1    4    0.435104    0.577064    0.255788    11.00000    0.07917    0.07064 =
         0.05853   -0.01213    0.00337   -0.00962
HKLF 4


REM  cu_191121_GS_gs274VOisonaftHQClI_3_0m_a.res in Pccn
REM R1 =  0.0563 for    4416 Fo > 4sig(Fo)  and  0.0895 for all    6718 data
REM    471 parameters refined using    252 restraints

END

WGHT      0.0849      9.1992

REM Highest difference peak  0.852,  deepest hole -1.054,  1-sigma level  0.094
Q1    1   0.4791  0.5734  0.2630  11.00000  0.05    0.85
Q2    1   0.6324  0.7258  0.6574  11.00000  0.05    0.80
Q3    1   0.2417  0.7734  0.3565  11.00000  0.05    0.79
Q4    1   0.6288  0.6571  0.7833  11.00000  0.05    0.63
Q5    1   0.5686  0.7392  0.7470  11.00000  0.05    0.57
Q6    1   0.6977  0.9212  0.7508  11.00000  0.05    0.52
Q7    1   0.6017  0.8001  0.7732  11.00000  0.05    0.50
Q8    1   0.6274  0.7788  0.7113  11.00000  0.05    0.44
Q9    1   0.6226  0.6439  0.7027  11.00000  0.05    0.38
Q10   1   0.4288  0.5624  0.3162  11.00000  0.05    0.38
;
_shelx_res_checksum                4396
_shelx_hkl_file
;
   2   0   0 6311.27  374.53
  -2   0   0 6141.03  375.25
  -3   0   0    0.32    0.73
  -4   0   0  645.59   36.89
  -5   0   0   -1.22    0.90
  -6   0   0 5975.80  337.16
  -7   0   0    2.01    1.29
  -8   0   0 3986.79  231.79
   8   0   0 4219.67  232.87
  -9   0   0    1.65    1.37
   9   0   0    4.86    2.06
 -10   0   0  128.14    8.69
 -10   0   0  129.37    8.54
  10   0   0  121.56    9.68
  11   0   0    7.83    2.89
 -11   0   0    2.57    2.33
 -11   0   0    2.22    1.68
 -12   0   0   65.43    5.95
  12   0   0   50.49    6.82
 -12   0   0   62.74    5.70
 -13   0   0    0.64    2.94
 -13   0   0   -0.43    1.91
  13   0   0   -1.38    2.58
 -13   0   0   11.85    5.47
 -14   0   0  160.44   13.25
 -14   0   0  177.50   11.26
 -14   0   0  169.59   17.23
 -14   0   0  140.91   13.66
  14   0   0  154.49   12.82
 -15   0   0   14.26    6.95
 -15   0   0    5.93    6.00
 -15   0   0    5.23    4.73
 -15   0   0    1.18    7.20
  15   0   0    1.84    3.17
 -15   0   0    1.51    4.54
 -15   0   0   -1.30    2.76
 -16   0   0  179.67   17.24
 -16   0   0  177.55   13.40
 -16   0   0  176.18   16.81
 -16   0   0  176.56   14.62
 -16   0   0  162.32   12.41
 -16   0   0  148.74   14.56
  16   0   0  153.65   14.48
 -17   0   0   -4.01    4.35
 -17   0   0   -7.49    6.70
  17   0   0   -7.00    5.37
 -17   0   0   -3.74    4.51
 -17   0   0    9.07    7.41
 -17   0   0    1.93    4.76
 -18   0   0   19.51    6.11
 -18   0   0    9.49    5.79
 -18   0   0   11.18    5.55
 -18   0   0   31.38    9.37
 -18   0   0   18.47    8.11
  18   0   0   30.88    8.16
 -19   0   0   -2.11    4.57
  19   0   0   11.58    9.04
 -19   0   0   -1.56    6.16
 -19   0   0    7.39    7.24
 -19   0   0    5.79    5.36
 -20   0   0   10.27    4.75
 -20   0   0    4.76    4.60
 -20   0   0    1.08    8.07
 -20   0   0    7.98    6.89
 -21   0   0    0.09    4.15
 -21   0   0    5.62    8.17
 -21   0   0    8.66    7.07
 -22   0   0  311.06   22.83
 -22   0   0  269.63   23.27
 -22   0   0  311.41   20.82
 -23   0   0   -1.63    8.83
 -23   0   0   -1.92    4.29
 -23   0   0   10.61    9.59
 -24   0   0  176.69   13.90
 -24   0   0  166.25   15.37
 -25   0   0   -1.06    4.83
 -25   0   0    0.49    3.68
 -26   0   0  105.85   10.53
 -26   0   0  113.90    9.18
 -27   0   0   -6.05    4.43
 -28   0   0   12.83    4.30
   0  -1   0    0.35    0.43
  -1   1   0  269.74   15.91
   1  -1   0  281.43   15.85
   1  -1   0  278.10   15.87
   1  -1   0  266.30   15.91
  -1  -1   0  291.76   16.04
  -1   1   0  289.78   15.96
  -2   1   0    0.33    0.30
  -2   1   0   -0.70    0.53
  -2   1   0    0.43    0.47
   2  -1   0   -0.15    0.72
   2  -1   0    0.33    0.40
   2  -1   0   -0.27    0.59
  -3   1   0  706.66   38.25
   3  -1   0  638.13   38.11
   4  -1   0   -0.09    1.16
  -4   1   0    0.38    0.87
  -4   1   0    1.80    0.81
   5  -1   0 9999.00  535.26
  -5   1   0 8965.73  534.52
   6  -1   0    2.82    1.93
  -6   1   0    0.00    1.22
  -7  -1   0 3430.10  201.79
   7  -1   0 3644.20  202.86
  -7   1   0 3636.94  201.89
  -8   1   0    0.45    1.27
  -8  -1   0    1.01    1.28
   8  -1   0   -0.31    1.63
  -9   1   0  549.21   33.09
   9   1   0  557.51   34.06
  -9  -1   0  610.82   33.46
  -9  -1   0  532.19   32.96
   9  -1   0  599.93   34.33
  10   1   0    1.26    2.28
 -10  -1   0    0.33    2.14
 -10   1   0    1.16    1.59
 -10  -1   0    1.33    1.54
  10  -1   0   -0.70    1.85
  11   1   0   80.01    7.46
 -11  -1   0   66.51    5.74
 -11   1   0   78.16    6.17
  11  -1   0   66.23    7.26
 -11  -1   0   79.75    6.46
 -11   1   0   76.73    6.09
  12  -1   0    3.26    2.68
 -12  -1   0    1.72    2.18
 -12   1   0    3.23    2.85
  12   1   0    2.38    2.85
  13   1   0   11.75    3.61
 -13  -1   0    8.55    2.60
 -13  -1   0   21.30   11.78
 -13  -1   0   11.99    6.29
 -13   1   0   10.05    2.50
 -13   1   0   10.71    3.44
  13  -1   0   10.78    3.27
 -13   1   0   11.21    7.67
 -13   1   0    7.93    5.61
 -14   1   0   -1.16    2.21
 -14  -1   0    2.01    5.45
 -14   1   0   -8.60    7.85
 -14   1   0    4.92    4.55
 -14   1   0    3.28    5.24
  14  -1   0    3.69    3.09
 -14  -1   0    1.01    2.35
 -14  -1   0    1.90    9.16
 -14   1   0    0.15    3.98
 -14  -1   0   12.63    5.47
 -14  -1   0    2.02    3.19
 -14   1   0   -2.67    6.88
  14   1   0   -0.15    3.00
 -15  -1   0   63.48    8.90
 -15  -1   0   41.04    7.86
 -15  -1   0   34.32    9.42
 -15   1   0   60.90    6.26
 -15   1   0   43.67   11.73
 -15  -1   0   49.11    6.36
 -15   1   0   58.22    9.31
 -15   1   0   83.75   12.62
  15  -1   0   51.43    8.57
 -15  -1   0   48.60   14.37
 -15  -1   0   43.03    9.71
 -15   1   0   46.33    7.82
  15   1   0   44.68    8.26
 -16   1   0    1.98    7.55
 -16  -1   0   -7.23    5.76
 -16  -1   0   -3.56    3.60
 -16   1   0    0.44    4.38
 -16  -1   0   -0.53    5.85
  16   1   0   -1.63    4.96
 -16   1   0    1.03    3.34
 -16   1   0    0.66    6.49
 -16   1   0    2.75    4.28
 -16  -1   0    0.39    4.55
 -16  -1   0  -15.56    8.97
 -16  -1   0    8.79    8.21
  16  -1   0   -0.91    3.92
 -17  -1   0  220.15   14.93
  17   1   0  190.00   17.61
 -17  -1   0  198.44   14.75
 -17   1   0  218.61   17.78
 -17  -1   0  158.18   15.64
 -17  -1   0  177.20   17.25
 -17   1   0  209.71   18.59
 -17  -1   0  182.29   19.89
 -17   1   0  194.51   14.71
 -17   1   0  196.85   15.79
 -17   1   0  203.60   14.50
  17  -1   0  199.96   17.53
 -18  -1   0  -10.17    5.65
 -18  -1   0   -2.60    8.55
 -18   1   0    4.61    4.55
  18  -1   0    1.87    7.09
 -18  -1   0   -0.71    4.44
 -18  -1   0    3.96    5.05
  18   1   0   -5.75    6.95
 -18   1   0    2.19    7.48
 -18  -1   0    0.09    5.67
 -18   1   0    0.49    5.11
  19  -1   0  258.42   24.42
 -19   1   0  276.88   21.62
 -19  -1   0  301.88   23.33
 -19  -1   0  272.55   20.11
 -19   1   0  251.08   22.01
 -19   1   0  271.07   20.22
 -19   1   0  275.40   18.74
  19   1   0  286.95   24.34
 -19   1   0  297.03   21.30
 -20   1   0    3.78    4.61
 -20   1   0    4.47    6.31
 -20   1   0    0.01    4.41
 -20  -1   0   -9.65    4.53
 -20  -1   0   -0.09    6.14
 -20  -1   0    4.45    9.68
 -20   1   0   -3.73    5.60
 -21   1   0   16.46    7.15
 -21   1   0   36.02    8.36
 -21  -1   0   17.70    6.23
 -21  -1   0   25.39    7.66
 -21  -1   0   28.60   13.08
 -21   1   0   20.14    5.78
 -21   1   0   14.08    4.85
 -22  -1   0    3.11    4.32
 -22   1   0    1.66    5.09
 -22   1   0   -9.01    6.89
 -22   1   0   -0.26    3.90
 -22  -1   0    2.15    6.13
 -23   1   0   -0.66    7.28
 -23  -1   0   13.51    7.04
 -23   1   0    4.45    4.24
 -24   1   0    6.77    7.54
 -24  -1   0    2.75    4.33
 -24  -1   0   -6.08    5.15
 -24   1   0    1.77    5.61
 -24   1   0   -0.26    3.68
 -25   1   0   10.70    5.05
 -25  -1   0    0.33    5.01
 -25  -1   0    8.50    3.97
 -25   1   0    3.71    3.60
 -26   1   0    1.27    4.53
 -26  -1   0    1.47    5.09
 -26   1   0   -3.81    2.71
 -26  -1   0   -7.31    3.33
 -27   1   0    8.65    3.04
 -27  -1   0    2.88    3.40
 -27  -1   0   -4.38    5.50
 -27   1   0   -5.22    4.13
 -28   1   0    0.65    2.73
   0   2   0  486.68   28.91
   0  -2   0  478.40   28.95
   0  -2   0  562.82   29.15
  -1   2   0    0.53    0.41
   1  -2   0    0.16    0.65
   1  -2   0   -0.12    0.32
  -1  -2   0    1.60    0.81
  -1  -2   0    0.73    0.77
  -1   2   0   -0.15    0.49
   1  -2   0   -0.22    0.71
  -1   2   0    0.13    0.44
  -2   2   0  161.44    9.62
   2  -2   0  161.34    9.60
   2  -2   0  166.69    9.52
  -2  -2   0  172.92    9.93
   2  -2   0  160.70    9.60
  -2   2   0  162.92    9.51
   3  -2   0    0.80    0.89
  -3   2   0   -0.32    0.50
  -3   2   0    0.36    0.71
  -3  -2   0   -0.64    1.21
   3  -2   0    0.69    0.86
   4  -2   0  465.98   27.08
  -4   2   0  482.41   26.62
  -4   2   0  487.54   26.38
  -4  -2   0  412.12   26.98
  -5   2   0    1.81    1.19
  -5   2   0   -0.34    0.82
   5  -2   0    0.09    1.46
   6  -2   0 3610.72  209.39
  -6   2   0 3776.88  208.32
  -6  -2   0 3690.91  209.06
  -6   2   0 3681.85  208.65
  -7   2   0    1.38    1.41
   7  -2   0    1.98    2.20
  -7  -2   0    1.87    1.87
  -8  -2   0 1023.33   56.00
   8  -2   0  999.25   56.61
  -8   2   0  885.09   55.58
   9  -2   0    0.26    2.28
  -9  -2   0    2.49    1.60
  -9   2   0    1.77    1.90
  -9  -2   0    1.11    1.95
   9   2   0    0.45    1.89
 -10   2   0  233.36   14.41
 -10  -2   0  220.52   14.16
  10  -2   0  224.81   15.48
 -10  -2   0  234.98   14.64
  10   2   0  227.25   15.28
 -11  -2   0    1.38    1.90
 -11   2   0    1.84    2.58
  11  -2   0    0.12    2.43
 -11   2   0    0.13    1.92
  11   2   0   -0.62    2.60
  12  -2   0  537.50   33.67
 -12  -2   0  555.74   32.73
  12   2   0  534.39   33.62
 -12  -2   0  546.33   32.28
 -12   2   0  546.00   32.10
 -12   2   0  572.65   32.51
  13   2   0   -0.64    2.82
 -13   2   0   -7.53    4.92
 -13  -2   0   -4.25    2.27
 -13   2   0   -3.36    3.55
 -13   2   0   -3.60    5.56
 -13  -2   0   -0.96    2.39
  13  -2   0   -0.73    2.73
 -13  -2   0   -5.17    5.85
 -13   2   0    1.09    2.15
 -13   2   0   -3.14    7.55
 -14  -2   0  580.10   34.92
 -14  -2   0  533.94   36.21
 -14   2   0  596.05   36.35
  14   2   0  563.26   35.90
 -14  -2   0  607.71   34.34
 -14   2   0  608.67   34.46
 -14  -2   0  586.72   35.39
 -14   2   0  565.60   37.89
  14  -2   0  548.27   35.79
 -14  -2   0  601.72   38.86
 -14   2   0  569.28   35.22
 -15  -2   0    2.33    2.96
 -15   2   0    2.55    7.05
 -15   2   0    0.60    6.52
  15   2   0   -0.16    4.26
 -15   2   0   -0.61    2.77
 -15   2   0    1.92    4.38
 -15  -2   0   -9.25    7.09
 -15   2   0    1.69    4.71
 -15  -2   0   -3.85    4.37
  15  -2   0   -1.74    3.69
 -15  -2   0   -1.41    4.65
 -15  -2   0    7.84    6.33
  16   2   0  565.49   37.93
 -16  -2   0  603.64   38.96
 -16   2   0  612.09   35.94
 -16  -2   0  610.86   36.37
 -16   2   0  614.70   36.26
 -16   2   0  608.07   37.52
 -16  -2   0  608.70   35.80
 -16   2   0  634.29   38.53
  16  -2   0  593.64   38.11
 -16  -2   0  570.39   37.30
 -16  -2   0  531.76   36.42
 -16   2   0  616.33   39.22
 -17  -2   0    4.15    8.52
 -17  -2   0    4.09    7.11
 -17  -2   0    4.06    5.66
  17   2   0   -1.09    5.82
 -17   2   0   -2.44    4.07
 -17  -2   0   -2.65    5.08
 -17   2   0   -3.26    4.75
 -17   2   0    1.67    6.08
 -17   2   0   -9.80    7.24
  17  -2   0    1.22    5.55
 -18   2   0    4.00    6.29
  18  -2   0    5.06    7.85
 -18   2   0   12.53    4.82
 -18  -2   0   -5.58    9.27
 -18  -2   0   -1.75    6.09
 -18   2   0    6.60    4.98
 -18   2   0   -2.35    4.96
 -18  -2   0    6.16    5.61
 -18   2   0    2.88    6.50
  18   2   0    7.91    7.81
 -19   2   0   -4.81    5.66
 -19  -2   0    0.80    4.75
  19  -2   0   -1.65    8.76
 -19   2   0   -6.82    4.13
 -19   2   0   -0.52    4.55
 -19   2   0    0.91    5.86
 -19  -2   0   -5.83    6.38
  19   2   0  -15.20    9.05
 -20   2   0    3.53    5.84
 -20   2   0   -4.60    4.02
 -20  -2   0   -0.14    5.58
 -20   2   0    2.08    4.92
 -20  -2   0  -13.44    7.30
 -21   2   0   -5.15    5.74
 -21   2   0    9.53    6.07
 -21   2   0    2.21    4.31
 -21  -2   0    5.90    6.66
 -21  -2   0    6.33    4.85
 -21   2   0   -8.29    4.05
 -22   2   0    4.43    4.83
 -22  -2   0   10.00    5.10
 -22   2   0    0.38    4.46
 -22   2   0    5.80    3.96
 -22   2   0   -0.08    6.14
 -22  -2   0    2.40    6.63
 -23   2   0   20.79   11.24
 -23  -2   0   -4.33    5.48
 -23  -2   0    4.38    6.96
 -23   2   0  -10.30    6.22
 -24   2   0   -1.03    5.47
 -24  -2   0   -0.65    5.86
 -24   2   0   -2.58    3.41
 -24  -2   0   -4.86    3.98
 -24   2   0   -1.04    5.62
 -25   2   0    2.60    4.42
 -25  -2   0   -0.84    3.81
 -25   2   0    0.97    3.75
 -25   2   0   -5.37    6.46
 -26  -2   0    0.71    3.64
 -26   2   0   -2.31    2.63
 -26  -2   0    0.55    5.82
 -26   2   0   -2.91    4.10
 -27  -2   0    3.02    4.41
 -27   2   0    6.67    4.06
 -27   2   0    2.87    2.92
 -28   2   0   19.52    4.95
   0  -3   0    0.65    0.99
   0   3   0    0.74    0.70
   0   3   0    0.34    0.64
  -1   3   0 1299.54   75.70
  -1  -3   0 1267.51   76.03
  -1   3   0 1363.43   75.85
  -1   3   0 1348.56   75.91
   1  -3   0 1457.09   75.94
   1   3   0 1307.66   75.85
  -2   3   0    0.31    0.66
   2  -3   0    0.55    0.57
  -2   3   0    0.83    0.85
   2  -3   0    1.49    0.99
  -2  -3   0    2.89    1.20
   3  -3   0 4639.50  271.61
  -3  -3   0 4990.72  272.06
  -4   3   0    1.58    0.75
   4  -3   0    0.91    1.08
  -4   3   0    1.24    1.07
  -4  -3   0    3.69    1.99
  -5   3   0 2212.57  118.59
   5  -3   0 2167.06  118.97
  -5   3   0 2149.10  118.25
  -5  -3   0 1839.71  119.02
  -6   3   0    1.68    1.11
  -6   3   0    1.62    0.97
   6  -3   0   -2.39    1.68
  -6  -3   0    3.53    2.32
  -7   3   0  884.30   51.85
  -7   3   0  893.92   51.37
  -7  -3   0  926.96   52.46
  -8  -3   0   -0.65    2.33
   8  -3   0   -1.37    2.19
  -8   3   0   -1.67    1.65
   9   3   0 2174.10  126.18
  -9   3   0 2047.37  125.49
  -9  -3   0 2377.72  126.01
   9  -3   0 2224.49  126.48
  10  -3   0    2.53    2.30
 -10   3   0   -0.77    2.28
  10   3   0    1.49    2.67
 -11  -3   0 4216.23  239.63
 -11  -3   0 4187.41  239.12
  11   3   0 4088.23  240.23
  11  -3   0 4299.50  240.46
 -11   3   0 4322.78  239.38
 -12  -3   0    1.23    2.65
 -12   3   0    4.91    7.50
 -12  -3   0    5.87    3.15
 -12   3   0   11.35    5.48
  12  -3   0    0.06    3.15
 -12   3   0    2.66    2.46
  12   3   0    3.98    2.76
 -13   3   0 1890.15  109.49
 -13  -3   0 1958.70  108.53
 -13   3   0 1868.43  110.18
 -13   3   0 1842.45  111.49
 -13   3   0 1934.75  108.75
 -13  -3   0 1927.80  109.24
  13  -3   0 1870.45  110.02
  13   3   0 1910.71  110.03
 -14  -3   0    1.40    9.13
 -14   3   0    0.35    2.81
  14   3   0    5.33    4.03
 -14   3   0    5.07    7.85
  14  -3   0    0.56    3.74
 -14   3   0    6.91    4.58
 -14  -3   0    2.84    3.77
 -14  -3   0   17.69    6.74
 -14   3   0   11.42    5.16
 -14  -3   0    0.41    2.83
 -15   3   0   88.33   11.95
 -15   3   0   91.04   13.52
 -15  -3   0   92.16    9.52
 -15   3   0   94.59    8.49
  15   3   0   83.23   10.65
 -15   3   0   91.15   10.03
 -15  -3   0   87.05   12.53
 -15  -3   0   84.86    9.00
 -15   3   0   93.86   10.73
 -15  -3   0  116.64   16.06
  15  -3   0   89.73   10.79
  16   3   0   -1.39    4.68
 -16   3   0   -4.57    4.42
 -16   3   0   -3.04    3.57
 -16  -3   0   -0.20    4.06
 -16   3   0   -0.37    6.41
 -16   3   0   -5.73    5.90
 -16  -3   0   -0.15    7.92
 -16  -3   0    5.49    5.32
 -16   3   0   -6.60    4.85
  16  -3   0   -8.23    4.15
 -16  -3   0    4.43    6.39
 -17   3   0  370.76   23.28
 -17  -3   0  344.32   24.55
 -17  -3   0  346.93   24.77
 -17   3   0  360.99   26.71
 -17  -3   0  357.33   27.42
 -17   3   0  350.61   23.39
  17  -3   0  347.23   26.23
  17   3   0  324.45   26.23
 -17  -3   0  380.98   24.05
 -17   3   0  361.34   25.59
 -17   3   0  422.77   28.22
 -18  -3   0   -6.13    9.02
 -18   3   0   -3.48    4.70
 -18   3   0   -7.31    5.55
 -18   3   0    3.87    5.31
 -18   3   0    4.40    6.70
  18   3   0   -5.99    8.29
  18  -3   0    4.03    7.57
 -18  -3   0    1.98    5.26
 -18   3   0   -4.92    4.31
 -18  -3   0   10.71    8.77
 -19   3   0 1142.59   70.18
 -19  -3   0 1186.89   68.35
 -19   3   0 1145.92   68.54
 -19  -3   0 1153.58   69.49
 -19   3   0 1133.86   67.04
 -19   3   0 1155.34   68.06
 -19   3   0 1118.40   68.85
 -20   3   0   -6.46    4.38
 -20   3   0   -4.74    5.50
 -20  -3   0   -4.94    5.12
 -20  -3   0   -4.64    7.06
 -20   3   0    5.30    4.65
 -20   3   0    7.45    5.86
 -21  -3   0  115.51   12.51
 -21   3   0  105.35   13.20
 -21   3   0  147.31   13.31
 -21   3   0  120.57   11.54
 -21  -3   0  119.04   14.33
 -21   3   0  108.66   10.16
 -22   3   0   -2.31    3.67
 -22  -3   0   -0.76    6.79
 -22   3   0   -0.04    4.45
 -22  -3   0   -3.86    4.70
 -22   3   0    4.23    5.40
 -22   3   0    0.50    3.85
 -23   3   0    3.35    5.29
 -23  -3   0   -3.90    4.71
 -23   3   0    5.33    4.84
 -23   3   0   -1.25    4.36
 -23   3   0    6.13    5.87
 -23  -3   0    7.49    6.41
 -24   3   0   -2.41    4.86
 -24  -3   0   -3.19    4.19
 -24   3   0    1.21    4.98
 -24   3   0    0.20    3.89
 -24  -3   0   -5.16    6.43
 -25   3   0   16.24    4.16
 -25  -3   0   34.84   10.98
 -25   3   0   19.54    5.85
 -25   3   0   11.35    4.71
 -25  -3   0   25.37    7.38
 -26   3   0    4.42    4.06
 -26   3   0   -3.27    2.54
 -26   3   0  -11.54    5.71
 -26  -3   0   -1.96    4.89
 -27   3   0    5.54    4.09
 -27   3   0    6.69    3.04
 -28   3   0   -0.22    2.54
   0   4   0 1040.66   58.27
   0  -4   0 1006.39   58.34
   0   4   0 1028.57   58.24
  -1   4   0    0.01    0.88
   1   4   0    0.58    0.81
   1  -4   0    2.21    1.20
   1   4   0    1.27    0.93
  -1  -4   0    0.70    1.23
  -1   4   0    0.79    0.84
   2  -4   0 2659.53  146.59
  -2   4   0 2565.71  146.35
  -2   4   0 2536.21  146.47
   2  -4   0 2541.57  146.24
  -2  -4   0 2652.02  146.77
  -3  -4   0    2.75    1.64
   3  -4   0    0.84    0.80
   3  -4   0   -1.39    1.26
  -3   4   0    0.42    0.72
  -3   4   0   -0.13    0.74
  -4   4   0  116.27    7.47
  -4  -4   0  128.08    8.48
   4  -4   0  127.97    7.50
   4  -4   0  118.91    7.68
  -4   4   0  124.50    7.78
  -5   4   0   -1.81    0.89
  -5  -4   0    0.70    2.11
  -5   4   0   -0.18    0.82
   5  -4   0    2.23    1.29
  -6   4   0  268.45   15.92
  -6   4   0  273.87   16.44
   6  -4   0  275.12   16.87
  -7   4   0   -1.72    1.05
  -7   4   0    0.37    1.42
  -7  -4   0   -2.66    1.75
  -8   4   0  124.70    7.90
  -8  -4   0  115.10    9.23
  -8   4   0  121.77    8.65
  -9   4   0    0.29    2.18
   9   4   0    0.59    2.27
   9  -4   0   -0.07    2.42
  10  -4   0  257.29   17.17
 -10  -4   0  273.18   16.47
 -10   4   0  219.97   15.78
  10   4   0  238.95   16.50
  11  -4   0    1.57    3.10
  11   4   0   -0.46    3.02
 -11   4   0    2.56    2.28
 -11  -4   0   -0.79    2.06
  12   4   0    4.35    3.19
 -12   4   0   13.94    6.39
 -12   4   0   10.00    6.45
 -12   4   0    3.64    7.37
 -12  -4   0   10.40    4.55
  12  -4   0    7.79    3.65
 -12   4   0    9.31    2.77
 -12  -4   0    8.30    3.24
 -13   4   0    5.91    5.82
 -13   4   0    9.79    5.41
 -13  -4   0    5.73    3.87
 -13  -4   0   -9.16   13.88
 -13  -4   0   -0.08    2.90
  13   4   0   -2.29    3.42
 -13   4   0    3.33    2.83
 -13   4   0    6.21    7.08
  13  -4   0    0.31    3.51
 -14  -4   0  116.52   10.22
 -14   4   0  112.82   14.72
 -14   4   0  123.53   12.02
 -14  -4   0  105.80   15.38
 -14   4   0  112.65   11.87
  14  -4   0  126.61   11.93
 -14   4   0  110.78    9.43
 -14  -4   0   90.51   20.34
 -14  -4   0  124.38    9.82
  14   4   0  114.35   11.94
  15  -4   0    1.20    4.89
 -15  -4   0    4.82    3.93
 -15   4   0   -0.60    4.30
 -15   4   0   -0.86    5.48
 -15   4   0    4.17    7.78
 -15  -4   0   12.24    7.31
 -15  -4   0   -6.26    4.58
 -15  -4   0    9.06   11.03
 -15   4   0    1.45    3.34
 -15   4   0   -7.13    4.25
  15   4   0   -3.27    4.91
 -16  -4   0   -1.84    5.26
 -16   4   0    0.18    3.35
  16  -4   0   -0.27    5.29
 -16   4   0   -4.57    5.20
 -16   4   0    6.11    7.86
 -16  -4   0    8.29    6.89
 -16  -4   0  -12.19    4.85
 -16   4   0    4.03    5.43
  16   4   0    9.93    6.70
 -16  -4   0    9.58   10.31
 -17  -4   0   -1.87    6.28
  17  -4   0  -10.52    6.68
 -17   4   0   -9.99    6.12
  17   4   0   -0.44    7.55
 -17  -4   0    9.29    8.80
 -17   4   0    0.66    3.78
 -17  -4   0    1.59    6.73
 -17   4   0    3.17    6.97
 -17   4   0   -5.36    4.87
 -18  -4   0  329.91   23.80
 -18  -4   0  341.04   25.61
 -18   4   0  327.64   22.21
 -18   4   0  344.45   25.59
 -18   4   0  340.11   23.68
 -18  -4   0  368.53   26.50
 -18   4   0  355.33   24.47
  18   4   0  355.08   27.74
 -18   4   0  334.84   23.17
  18  -4   0  338.62   28.19
 -19  -4   0    4.02    5.64
 -19   4   0    6.01    7.10
 -19   4   0    5.82    3.97
 -19   4   0    4.48    5.43
 -19  -4   0   -5.27   11.29
 -19   4   0    6.98    4.94
 -19  -4   0   -3.98    7.70
 -19   4   0   -4.64    6.80
 -20   4   0    6.49    6.48
 -20   4   0    7.06    5.18
 -20  -4   0   -9.56    7.05
 -20  -4   0    6.68    5.71
 -20   4   0    0.76    3.90
 -20   4   0    9.86    4.34
 -20   4   0   16.42    9.69
 -21   4   0   -5.93    3.42
 -21   4   0    0.53    3.65
 -21  -4   0    1.37    7.18
 -21   4   0   -5.65    5.38
 -21   4   0    1.31    5.24
 -21  -4   0    9.59    6.09
 -22   4   0    9.57    5.68
 -22  -4   0   10.83    8.98
 -22   4   0    1.81    3.47
 -22  -4   0   18.69    7.51
 -22   4   0    3.38    4.50
 -23   4   0   -4.98    4.88
 -23   4   0   -4.39    4.35
 -23   4   0    3.52    3.86
 -23  -4   0    4.82    7.29
 -23  -4   0    2.56    5.57
 -24   4   0   41.20    6.99
 -24  -4   0   38.43    9.55
 -24   4   0   26.54    8.61
 -24   4   0   47.61    8.31
 -24  -4   0   61.34   12.07
 -25   4   0   -1.26    3.16
 -25   4   0   -7.75    4.21
 -25   4   0   -5.72    4.18
 -26   4   0    3.21    4.39
 -26   4   0    2.47    5.05
 -26   4   0    5.33    2.72
 -27   4   0    1.89    2.54
 -27   4   0   12.30    4.18
 -28   4   0   -0.19    2.41
   0   5   0    0.34    0.86
   0  -5   0   -0.30    1.48
   0   5   0   -0.71    0.84
  -1  -5   0  678.12   40.28
   1  -5   0  712.53   40.21
   1   5   0  684.08   40.07
  -1   5   0  736.55   40.10
   1   5   0  686.53   40.10
  -1   5   0  704.21   40.16
  -2   5   0    0.43    0.91
  -2   5   0   -0.47    1.09
  -2  -5   0    0.48    1.61
   2  -5   0    2.15    1.92
  -3  -5   0  235.61   13.27
   3  -5   0  221.36   12.48
  -3   5   0  193.03   12.67
  -3   5   0  197.37   12.47
   3  -5   0  207.22   12.55
  -4  -5   0    0.27    1.96
  -4   5   0    0.00    1.15
   4  -5   0    1.11    1.20
  -4   5   0    1.25    0.93
  -5   5   0  516.68   30.16
   5  -5   0  513.33   30.07
  -5  -5   0  531.85   30.94
  -5   5   0  510.30   29.76
  -6   5   0   -0.54    1.34
   6  -5   0   -0.56    1.49
  -6   5   0    1.35    1.09
  -7   5   0  173.37   10.74
  -7   5   0  177.13   11.42
   8  -5   0    0.45    2.24
  -8   5   0   -2.26    1.44
  -8  -5   0    1.16    2.82
  -8   5   0   -1.00    1.76
   8   5   0    2.47    2.63
  -9   5   0  943.31   57.28
  -9   5   0 1015.65   56.50
   9  -5   0  885.65   57.93
   9   5   0 1035.57   57.92
  -9  -5   0 1049.88   58.08
 -10  -5   0   -1.55    2.90
 -10   5   0   -1.88    2.15
  10  -5   0   -0.60    3.21
  10   5   0    2.47    2.99
  11  -5   0  921.23   55.75
 -11   5   0  930.41   57.90
 -11   5   0 1093.62   61.70
  11   5   0  921.50   55.08
 -11   5   0  850.28   55.38
 -11   5   0  897.05   54.41
 -12  -5   0    3.20    3.17
  12   5   0   -4.20    3.45
 -12   5   0   -9.10    5.46
 -12   5   0    5.29    2.83
 -12   5   0   -6.31    6.17
  12  -5   0   -3.15    3.84
 -12   5   0   -1.13    6.97
 -13   5   0  540.40   34.99
 -13   5   0  588.23   37.94
 -13   5   0  576.22   34.07
 -13   5   0  599.26   33.91
  13   5   0  538.54   34.80
 -13  -5   0  548.68   33.51
  13  -5   0  569.14   35.57
 -13   5   0  501.47   35.03
 -13  -5   0  551.90   34.10
  14   5   0    2.27    4.13
 -14   5   0    7.74    5.99
 -14  -5   0   12.22   10.64
 -14   5   0   -1.79    4.56
 -14  -5   0    6.41    4.06
 -14  -5   0   -0.47    3.79
 -14   5   0    5.67    6.21
 -14   5   0    4.03    3.47
 -14   5   0    4.41    5.98
  14  -5   0    4.99    4.63
 -14  -5   0   31.69   12.99
 -15  -5   0   41.06   12.90
 -15  -5   0   54.50   11.10
 -15   5   0   51.13    7.18
 -15   5   0   63.20    9.64
 -15  -5   0   44.01    8.32
 -15  -5   0   53.79    8.85
  15   5   0   43.43   10.73
 -15   5   0   44.72   13.93
 -15   5   0   55.26   10.08
 -15   5   0   55.65    9.09
 -15   5   0   44.89    9.11
 -16  -5   0    2.34    5.73
 -16   5   0    8.46    6.41
 -16   5   0   -0.40    6.20
 -16   5   0    3.93    4.07
 -16  -5   0   -0.72    8.02
 -16   5   0   -4.32    4.90
 -16   5   0   -1.01    4.36
 -16  -5   0   16.24   11.27
  16   5   0    0.35    6.44
  16  -5   0    2.24    6.50
 -17  -5   0   90.33   14.62
 -17   5   0  107.00   10.97
 -17  -5   0  107.64   19.22
  17   5   0   83.31   15.88
 -17  -5   0   90.47   12.85
 -17   5   0   93.84   13.75
 -17   5   0   84.82    9.91
 -17   5   0   92.80   10.88
  17  -5   0   60.28   17.09
 -17   5   0  113.76   12.49
 -18  -5   0   -7.78    8.70
  18   5   0   -1.89    9.01
  18  -5   0   12.41   11.04
 -18   5   0    5.46    5.47
 -18   5   0    0.32    4.99
 -18  -5   0   -1.38    9.63
 -18   5   0   -6.95    4.94
 -18   5   0   -2.92    3.91
 -18  -5   0   10.01    6.93
 -18   5   0    5.73    6.04
 -19   5   0   81.74    8.77
 -19   5   0   95.23   10.96
 -19   5   0   85.93   11.29
 -19  -5   0   64.42   20.21
 -19   5   0   92.29   12.82
 -19  -5   0  104.27   14.02
 -19   5   0  110.98   14.57
 -19  -5   0   95.98   15.61
 -20  -5   0    4.27    6.68
 -20   5   0    9.03    6.87
 -20   5   0   -2.08    3.42
 -20   5   0   -1.05    3.74
 -20   5   0   13.07    5.73
 -20   5   0   12.35   10.06
 -20  -5   0    6.05    8.07
 -21   5   0    3.56    5.08
 -21   5   0    3.22    3.80
 -21   5   0    1.21    4.11
 -21   5   0    4.03    5.22
 -22   5   0   -3.06    3.31
 -22   5   0   -5.54    4.29
 -22  -5   0   -8.07    6.51
 -22  -5   0    8.31    8.86
 -22   5   0    5.93    4.71
 -23   5   0   30.76    9.03
 -23   5   0   27.59    6.95
 -23   5   0   29.63    8.79
 -23  -5   0   26.47    7.45
 -23   5   0   30.21    7.19
 -24   5   0    6.04    5.23
 -24   5   0    3.78    4.30
 -24   5   0    6.84    3.98
 -24   5   0    0.29    3.75
 -25   5   0   21.70    7.07
 -25   5   0   29.65    5.94
 -25   5   0   17.61    4.71
 -26   5   0    6.49    4.18
 -26   5   0   -0.97    3.49
 -26   5   0   -1.28    2.44
 -27   5   0    4.74    2.56
 -27   5   0    6.59    3.73
   0   6   0 2516.03  143.20
   0  -6   0 2600.53  143.42
   0   6   0 2471.79  143.24
   1   6   0   -0.14    1.09
  -1  -6   0    3.03    1.76
  -1   6   0    0.18    1.23
  -1   6   0    0.39    1.16
   1  -6   0   -1.29    1.80
  -2  -6   0  940.36   54.36
   2   6   0  917.34   54.04
  -2   6   0  965.73   54.16
   2  -6   0  961.30   54.06
  -2   6   0  940.90   53.95
  -3   6   0    1.32    1.37
  -3  -6   0    0.23    2.03
  -3   6   0    0.21    1.05
   3  -6   0    0.98    1.76
  -4   6   0   70.51    5.18
  -4  -6   0   78.52    6.37
   4  -6   0   76.53    5.37
  -4   6   0   71.59    5.51
  -5   6   0   -0.11    1.13
   5  -6   0    4.46    2.16
  -5   6   0   -0.37    1.20
   5  -6   0   -0.51    1.41
  -6   6   0 1657.54   91.17
   6  -6   0 1570.88   90.95
  -6   6   0 1559.95   90.61
   7   6   0    0.85    2.72
  -7   6   0    0.28    1.46
   8   6   0 3005.69  162.87
   8  -6   0 2916.72  162.50
  -8   6   0 2652.16  161.41
  -8   6   0 2839.52  162.31
  -9   6   0    0.18    2.08
  -9  -6   0   -2.38    2.74
   9   6   0    1.55    3.34
   9  -6   0   -1.64    2.98
  -9   6   0    1.01    1.83
 -10   6   0  172.56   11.53
 -10  -6   0  191.39   13.31
  10   6   0  195.89   13.35
  10  -6   0  147.13   13.53
 -10   6   0  172.58   13.62
 -10   6   0  156.03   11.95
 -10   6   0  123.36   20.48
 -11   6   0   -0.58    2.14
 -11   6   0    7.66    7.04
  11   6   0   -0.20    3.86
 -11  -6   0    2.04    3.74
  11  -6   0   -2.50    4.46
 -11   6   0   10.88    6.36
 -11   6   0   -1.55    4.93
 -11   6   0   -6.58    8.20
 -12   6   0    4.50    5.33
 -12   6   0   -4.75    5.64
 -12  -6   0    3.72    3.67
  12   6   0    7.44    4.80
 -12   6   0    4.66    8.74
 -12   6   0   -5.00    5.44
  12  -6   0    6.69    5.18
  12   6   0    2.06    3.92
 -12   6   0    1.46    2.88
 -12   6   0    2.14    4.14
 -13   6   0    1.67    2.71
 -13   6   0    3.09    4.76
 -13  -6   0   -3.77    3.77
  13   6   0    3.53    4.84
  13  -6   0    8.28    6.34
 -13  -6   0   -2.64    3.94
 -13   6   0    7.44    5.71
 -13   6   0   -9.33    8.30
 -13   6   0    0.62    5.21
  13   6   0    1.87    5.13
  14  -6   0  434.88   30.56
  14   6   0  381.89   29.76
 -14   6   0  416.62   26.63
 -14   6   0  471.92   27.32
 -14   6   0  430.19   28.01
 -14   6   0  419.84   28.23
 -14  -6   0  419.11   27.05
  14   6   0  420.98   27.65
 -14   6   0  402.56   28.58
 -14  -6   0  434.49   27.59
 -14   6   0  484.91   31.18
 -15   6   0   -4.40    5.23
 -15  -6   0    6.44    5.12
 -15  -6   0    4.02    6.12
 -15   6   0    6.58    4.79
  15  -6   0   13.08    7.70
 -15   6   0   -4.67    7.91
 -15  -6   0  -27.31   13.14
 -15   6   0    1.12    4.53
 -15   6   0    6.37    5.92
 -15   6   0    1.06    3.65
  15   6   0    5.63    6.89
 -16   6   0  306.03   21.42
 -16  -6   0  314.45   21.75
  16   6   0  318.32   24.85
  16  -6   0  287.22   26.85
 -16   6   0  303.26   20.59
 -16   6   0  269.52   22.74
 -16   6   0  324.96   24.42
 -16   6   0  308.02   22.19
 -17   6   0    8.97    6.15
  17  -6   0   16.97   12.13
 -17   6   0   -0.17    4.15
 -17  -6   0   -2.16    7.49
  17   6   0    4.19    9.54
  17   6   0    1.02    5.27
 -17  -6   0   27.15   11.75
 -17   6   0   -0.98    7.15
 -17   6   0   -0.05    5.35
 -18  -6   0   82.45   15.59
  18   6   0   73.77   14.63
 -18   6   0   82.43   12.59
 -18   6   0   65.24   10.14
 -18  -6   0  104.87   18.98
 -18   6   0   81.09   11.31
 -18   6   0   62.21    8.51
 -18   6   0  100.52   12.90
 -19   6   0    1.64    4.63
 -19   6   0    2.80    5.23
 -19   6   0   -4.40    7.24
 -19   6   0    1.77    3.81
 -19   6   0    1.66    5.05
 -19  -6   0   12.06   10.96
 -19  -6   0   -5.07   11.00
 -20   6   0    2.52    3.98
 -20   6   0    5.63    4.14
 -20   6   0    4.80    6.47
 -20   6   0   -3.22    4.68
 -20   6   0  -12.33   10.57
 -20  -6   0   28.65   17.28
 -21   6   0   -2.32    4.88
 -21   6   0   -2.93    3.22
 -21   6   0    0.10    3.64
 -21   6   0    3.77    4.05
 -22   6   0   53.49    9.86
 -22   6   0   62.50    7.68
 -22   6   0   53.20    8.44
 -22   6   0   38.60   10.21
 -23   6   0    0.55    3.93
 -23   6   0    0.24    4.65
 -23   6   0   -1.55    4.23
 -23   6   0   -4.46    3.68
 -24   6   0   29.97    6.39
 -24   6   0   14.04    5.01
 -24   6   0   29.38    5.79
 -24   6   0   29.48    6.84
 -25   6   0   -3.74    2.65
 -25   6   0    3.69    3.97
 -25   6   0    2.65    3.74
 -26   6   0    1.64    2.93
 -26   6   0   -0.36    3.56
 -26   6   0   -2.19    3.95
 -27   6   0    0.39    3.15
 -27   6   0   -3.51    2.47
   0   7   0   -0.10    1.19
   0  -7   0    1.45    1.92
   0   7   0    0.91    1.29
   1   7   0   23.88    3.19
  -1  -7   0   22.52    3.70
  -1   7   0   23.06    3.06
  -1   7   0   26.76    3.15
   1  -7   0   22.03    3.84
  -2  -7   0    0.10    1.93
   2   7   0   -0.05    1.43
  -2   7   0    0.79    1.33
  -2   7   0    0.37    1.37
   2  -7   0    2.14    2.09
  -3   7   0   17.89    2.74
  -3   7   0   16.27    3.18
   3  -7   0   17.22    3.46
   3   7   0   18.06    3.39
  -3  -7   0   13.76    3.80
  -4  -7   0   -1.82    2.28
   4   7   0    4.34    2.49
   4   7   0    4.01    3.64
   4  -7   0    6.77    2.76
  -4   7   0    1.00    1.65
   5  -7   0    1.71    2.70
  -5  -7   0    5.04    2.81
  -5   7   0    2.49    1.53
   5   7   0   -1.43    2.81
   5  -7   0   -0.03    1.82
  -5   7   0    0.90    2.06
   6   7   0    1.82    3.47
  -6  -7   0   -1.42    2.82
  -6   7   0    0.22    1.53
  -6   7   0    1.07    1.64
   6  -7   0   -0.04    2.09
  -7   7   0   -0.07    1.68
  -7  -7   0    2.47    3.24
  -7   7   0    2.31    2.10
   7   7   0    5.19    3.44
   7  -7   0    1.70    2.84
  -8   7   0    2.29    2.11
   8   7   0   -3.21    3.29
  -8   7   0   -0.85    1.79
   8  -7   0    0.10    2.78
  -9   7   0    7.46   10.52
  -9   7   0    7.69    2.53
  -9   7   0    7.98    2.77
   9   7   0   14.83    4.36
   9  -7   0    4.75    3.84
  -9   7   0    5.82    5.26
  -9   7   0    6.90    4.73
  -9  -7   0    4.97    4.61
 -10   7   0   -1.35    3.04
  10   7   0   -5.20    3.46
 -10   7   0    1.41    2.67
  10  -7   0    6.80    4.88
 -10   7   0    3.06    4.38
  10   7   0    3.39    4.16
 -10   7   0   -2.75    4.21
 -10   7   0   10.58   10.40
 -10   7   0    3.65    9.70
 -10   7   0    0.31    3.98
 -10  -7   0    7.95    4.65
  11   7   0  557.95   34.85
  11  -7   0  492.84   36.61
 -11  -7   0  641.10   36.25
 -11   7   0  631.49   35.31
 -11   7   0  575.45   34.73
 -11   7   0  590.66   39.49
 -11   7   0  592.93   35.84
  11   7   0  569.03   35.84
 -11   7   0  504.87   34.92
 -11   7   0  602.31   37.14
 -12   7   0    2.70    3.72
 -12   7   0    1.53    6.05
 -12  -7   0    1.98    4.32
  12  -7   0  -12.12    7.17
 -12   7   0    6.02    6.73
 -12   7   0   -1.69    7.44
 -12   7   0    3.43    3.35
  12   7   0   -5.72    3.64
 -12   7   0   12.17    5.06
 -12   7   0    3.98    4.83
  12   7   0    1.81    4.91
 -13   7   0  294.15   19.82
  13   7   0  287.00   21.74
 -13   7   0  303.74   21.78
  13  -7   0  250.40   24.93
 -13   7   0  289.88   19.34
 -13   7   0  293.28   21.51
 -13   7   0  310.02   24.13
 -13   7   0  292.09   20.04
 -13   7   0  284.94   21.10
  13   7   0  268.21   19.53
 -13  -7   0  324.97   20.64
  14   7   0   -0.12    4.14
 -14   7   0   -3.06    5.66
 -14   7   0   -9.63    6.43
 -14   7   0    0.71    5.76
 -14   7   0   -1.58    5.32
  14   7   0   -4.00    6.00
 -14  -7   0    4.36    5.94
  14  -7   0  -20.89   17.94
 -14   7   0    3.98    4.14
 -14   7   0    2.96    4.27
 -14   7   0    3.11    6.22
 -14  -7   0    4.91    5.18
  15   7   0   12.30    8.57
 -15   7   0   16.75    4.84
  15  -7   0   14.81   12.45
 -15   7   0   21.98    6.80
 -15   7   0   22.63    7.69
 -15  -7   0   19.67    6.57
 -15   7   0   21.20    8.60
 -15   7   0   11.91    6.16
  16  -7   0   -4.77   14.97
 -16   7   0   -9.01    4.56
 -16   7   0    5.24    5.39
 -16   7   0    2.20    6.10
  16   7   0   -6.13    9.97
 -16  -7   0  -10.45    6.42
 -16   7   0   -2.81    5.59
  16   7   0    6.67    4.93
 -16   7   0    3.42    4.96
 -17  -7   0   10.31    8.36
 -17   7   0    5.28    5.60
 -17   7   0    2.98    4.19
  17   7   0    6.92   13.68
 -17   7   0    3.08    6.05
 -17   7   0    1.35    4.88
  17   7   0   -7.40    5.92
 -17   7   0   -2.03    6.06
 -18   7   0    0.69    6.55
 -18   7   0   -0.20    4.07
 -18   7   0   -1.08    4.73
 -18   7   0    6.04    5.43
 -18  -7   0  -12.07    9.37
 -18   7   0    6.56    6.83
  18   7   0    8.99    8.20
 -19   7   0   53.75    9.30
 -19   7   0   50.24    7.66
 -19   7   0   51.63    8.57
 -19   7   0   42.15   10.24
 -19   7   0   42.69   10.43
 -19  -7   0   17.21   11.97
 -20  -7   0    3.39   19.42
 -20   7   0    0.04    3.77
 -20   7   0    0.60    4.01
 -20   7   0   -0.04    5.38
 -20   7   0   -1.15    3.31
 -21   7   0   -6.75    4.35
 -21   7   0   -9.65    5.21
 -21   7   0   -1.72    3.96
 -22   7   0   -7.05    3.28
 -22   7   0    2.17    3.96
 -22   7   0    5.97    4.58
 -22   7   0   -4.46    4.78
 -23   7   0   12.96    4.92
 -23   7   0    8.83    3.88
 -23   7   0    9.27    4.00
 -23   7   0   11.73    4.49
 -24   7   0    2.94    4.84
 -24   7   0    1.40    3.20
 -24   7   0   -2.00    3.53
 -24   7   0    1.30    3.26
 -25   7   0    0.35    3.41
 -25   7   0   -2.74    2.74
 -25   7   0    2.32    3.61
 -26   7   0   -0.05    3.78
 -26   7   0    2.95    3.26
   0   8   0 2013.71  118.75
   0  -8   0 2152.94  119.00
   0   8   0 2097.94  118.72
   1  -8   0   -0.60    2.73
  -1  -8   0   -1.51    2.17
  -1   8   0    0.41    1.65
   1   8   0    2.31    2.10
  -2  -8   0 1679.16   97.28
   2  -8   0 1698.20   96.91
  -2   8   0 1710.73   97.07
  -2   8   0 1732.87   96.81
   2   8   0 1680.84   96.95
   3  -8   0   -0.71    2.49
  -3   8   0    2.06    1.69
  -3   8   0    0.50    1.40
  -3  -8   0   -2.14    2.39
   3   8   0   -0.57    1.50
  -4   8   0    4.46    1.85
  -4   8   0    4.07    1.79
   4  -8   0   14.41    4.71
   4   8   0    3.63    1.82
  -4  -8   0    9.28    3.38
  -5   8   0    1.12    1.97
  -5   8   0   -0.27    1.75
   5  -8   0    2.48    3.28
  -5  -8   0   -3.24    2.97
   5   8   0   -0.97    1.71
   5   8   0   -5.54    2.80
  -6   8   0   40.02    4.74
   6   8   0   39.27    4.95
  -6  -8   0   29.75    8.23
  -6   8   0   45.17    8.06
  -6   8   0   44.16    5.13
   6   8   0   42.11    7.90
  -7   8   0    0.76    3.88
   7   8   0    0.53    3.85
  -7   8   0    1.35    2.30
   7   8   0   -0.87    3.74
  -7   8   0   -2.28    3.78
  -7  -8   0   -2.21    4.49
  -7   8   0   -0.76    2.21
  -7   8   0   -4.56    4.46
   7  -8   0    2.52    3.46
  -8   8   0  833.50   43.74
   8   8   0  810.72   45.16
  -8   8   0  790.65   44.54
  -8   8   0  667.23   49.62
  -8   8   0  672.65   44.78
  -8   8   0  775.97   44.62
   8  -8   0  768.61   44.31
  -8   8   0  772.95   44.46
   8   8   0  641.52   44.51
   9   8   0    1.58    3.93
  -9   8   0    5.09    2.89
  -9   8   0   -0.35    4.47
  -9   8   0    0.96    4.74
  -9  -8   0   -4.76    4.48
  -9   8   0    4.78    3.73
   9  -8   0   -0.71    4.50
  -9   8   0    3.38    3.10
   9   8   0    3.42    4.83
  -9   8   0    7.50   12.10
 -10   8   0  218.58   24.20
 -10   8   0  250.84   17.78
 -10   8   0  262.29   17.58
  10   8   0  294.50   18.13
  10   8   0  290.97   19.66
  10  -8   0  263.90   19.37
 -10   8   0  236.00   17.55
 -10  -8   0  265.76   19.27
 -10   8   0  268.25   18.27
 -10   8   0  270.96   24.90
 -10   8   0  240.44   18.10
 -11   8   0    2.24    4.39
 -11   8   0    0.03    8.65
  11   8   0    5.07    5.63
 -11   8   0    7.08    8.88
 -11   8   0   -5.35    3.95
 -11  -8   0    1.87    4.63
 -11   8   0    4.03    5.93
  11  -8   0   -6.15    7.63
  11   8   0    7.90    4.79
 -11   8   0   -2.83    3.52
 -11   8   0    0.92    3.84
 -12   8   0  -15.67    7.17
 -12   8   0   -0.01    4.43
 -12   8   0   -1.38    4.21
 -12   8   0    6.36    4.33
 -12   8   0    5.72    5.35
  12   8   0    2.09    3.37
 -12   8   0   -5.14    4.45
 -12  -8   0    1.33    5.27
  12  -8   0   -2.83    8.93
  12   8   0    2.78    6.62
 -12   8   0   -1.03    7.49
  13   8   0   -0.63    3.64
  13   8   0    1.64    3.52
 -13   8   0    1.32    4.32
 -13   8   0   -5.36    3.76
 -13   8   0   -5.92    4.24
 -13   8   0   -6.40    7.06
 -13   8   0    0.30    5.70
 -13  -8   0    5.19    5.04
  13   8   0   -1.72    8.52
 -13   8   0   -3.84    6.57
 -13   8   0   -3.69    5.44
  14   8   0   91.32   18.61
  14   8   0   86.52    9.07
 -14  -8   0   77.45   10.89
 -14   8   0   85.91   11.62
 -14   8   0   54.66   12.66
  14   8   0   82.59   10.77
 -14   8   0   92.31   13.96
 -14   8   0   81.84    8.34
 -14   8   0   81.70   10.98
 -15   8   0    1.33    5.75
 -15   8   0   -4.69    5.28
 -15   8   0    2.47    7.20
 -15   8   0    8.82    5.94
 -15  -8   0    0.92    6.83
  15   8   0   12.92   11.22
  15   8   0    2.15    4.82
 -15   8   0    4.59    5.79
  15   8   0    0.52    4.28
 -16   8   0   65.50    9.71
 -16   8   0   75.20   10.95
  16   8   0   94.03   12.39
 -16   8   0   97.16   13.51
 -16   8   0   83.96   10.84
 -16   8   0   79.39   11.90
 -16  -8   0   99.56   13.67
  16   8   0   81.40   10.09
 -17   8   0   -4.19    5.59
 -17   8   0   -0.74    4.91
 -17   8   0    3.57    4.65
 -17   8   0    6.00    4.35
 -17   8   0   -4.52    6.32
  17   8   0   20.31    6.79
  17   8   0   -3.55    5.22
 -17  -8   0    1.32    8.10
 -18   8   0    2.93    5.31
 -18   8   0    5.38    4.70
 -18   8   0    3.45    4.52
 -18   8   0    7.56    4.54
  18   8   0   13.49    8.98
  18   8   0   18.56    6.91
 -18   8   0   -7.47    7.03
 -18  -8   0  -16.55    9.04
 -19   8   0    1.38    4.03
 -19  -8   0  -16.43   14.31
 -19   8   0    2.72    6.40
 -19   8   0    0.29    3.58
 -19   8   0    0.33    4.13
 -20   8   0   16.41    5.95
 -20   8   0   24.48    6.54
 -20   8   0    7.27    5.05
 -20   8   0   17.98    5.03
 -21   8   0   -3.53    4.16
 -21   8   0   10.28    6.34
 -21   8   0    2.86    5.37
 -21   8   0   -5.01    3.92
 -22   8   0  173.63   14.03
 -22   8   0  179.52   13.25
 -22   8   0  150.86   14.45
 -22   8   0  168.85   12.35
 -23   8   0   -1.17    3.25
 -23   8   0   -1.61    4.26
 -23   8   0    7.61    4.82
 -23   8   0    2.08    4.03
 -24   8   0   69.84    8.89
 -24   8   0   73.60    8.02
 -24   8   0   73.93    8.18
 -24   8   0   85.66    7.94
 -25   8   0   -1.68    3.67
 -25   8   0    5.91    3.07
 -26   8   0    5.91    3.35
 -26   8   0    9.50    3.47
   0   9   0   -1.23    1.58
   0  -9   0   -2.53    2.91
  -1  -9   0   30.92    5.21
   1  -9   0   35.24    5.34
   1   9   0   34.88    4.34
  -1   9   0   44.57    4.54
  -1   9   0   36.78    4.38
  -2   9   0    0.46    1.95
   2  -9   0    2.25    2.85
  -2   9   0    1.45    1.69
   2   9   0    0.46    1.73
  -2  -9   0    0.18    2.42
  -3   9   0 1057.98   60.03
   3   9   0  965.85   58.11
  -3   9   0  974.28   58.23
   3   9   0  993.30   58.15
   3  -9   0 1020.71   58.11
  -3   9   0 1023.60   57.94
  -3  -9   0 1006.17   58.69
  -3   9   0 1014.89   58.62
  -4   9   0    0.86    1.77
  -4   9   0   -0.18    4.67
  -4   9   0   -0.91    3.04
  -4   9   0    1.80    1.69
   4  -9   0    1.17    3.73
   4   9   0    3.34    2.70
   4   9   0   -0.06    1.82
  -5   9   0  900.46   57.00
  -5   9   0  926.48   56.81
   5   9   0  988.11   57.02
  -5  -9   0  987.81   57.83
  -5   9   0  963.86   56.40
   5  -9   0 1124.51   56.78
   5   9   0  982.11   56.87
  -5   9   0  954.50   57.69
  -6   9   0   -2.12    3.88
  -6   9   0    0.43    2.18
  -6   9   0    0.53    4.51
  -6   9   0   -3.91    3.46
   6   9   0    0.72    2.24
  -6   9   0    0.80    2.47
  -6  -9   0   -5.31    3.94
   6   9   0    3.38    3.76
   7   9   0  388.57   23.24
  -7   9   0  338.44   23.21
  -7   9   0  330.06   29.10
  -7   9   0  375.35   23.41
  -7   9   0  405.02   30.89
   7   9   0  307.53   23.20
  -7   9   0  391.23   22.49
   7   9   0  391.69   23.88
  -7   9   0  381.81   23.11
  -7  -9   0  369.03   24.74
   8   9   0    5.09    5.67
  -8   9   0    1.56    2.98
  -8   9   0   17.45   10.54
  -8   9   0   -4.86    4.24
   8   9   0   -3.55    4.43
  -8  -9   0   -6.45    4.90
  -8   9   0    0.45    3.92
   8   9   0    2.59    3.19
  -8   9   0    1.25    3.41
  -8   9   0    5.06   11.65
  -8   9   0   -3.49    2.88
  -9   9   0    0.17    3.78
  -9   9   0    1.90    3.29
   9   9   0   -1.87    3.47
   9   9   0    9.52    6.62
   9   9   0   -1.24    3.49
  -9   9   0    1.58    4.36
  -9   9   0   -4.79    3.47
  -9   9   0    2.44   11.13
  -9   9   0    5.42    4.04
  -9  -9   0   -3.10    5.20
  -9   9   0   -5.07    8.50
 -10   9   0   -0.70    7.56
 -10   9   0   -5.14    3.78
  10   9   0   -0.39    7.34
 -10   9   0    1.65    9.74
 -10   9   0   -8.45    3.74
 -10  -9   0   -7.26    4.74
 -10   9   0   -4.00    3.79
  10   9   0   -5.02    3.40
 -10   9   0   -3.88    6.87
 -10   9   0    1.68    3.18
  10   9   0   -1.60    3.84
 -11   9   0  233.70   19.44
 -11   9   0  281.18   18.93
 -11   9   0  279.80   24.63
 -11   9   0  271.98   24.63
  11   9   0  263.52   19.64
  11   9   0  305.27   18.87
 -11   9   0  298.21   22.28
 -11   9   0  294.83   20.04
 -11  -9   0  278.39   21.11
 -11   9   0  276.98   18.38
 -12   9   0   -4.09    6.97
 -12   9   0    0.84    4.29
 -12   9   0    3.41    4.96
 -12  -9   0    5.58    6.26
  12   9   0    1.20    4.14
 -12   9   0    3.06    5.89
 -12   9   0   -7.06    8.27
 -13   9   0   81.21   11.36
 -13  -9   0  107.23   12.65
  13   9   0  108.27   14.75
 -13   9   0   91.17   12.22
 -13   9   0  101.39   14.88
 -13   9   0  105.84   12.28
 -13   9   0   91.90    9.62
  13   9   0   88.81    9.17
 -13   9   0   84.34   19.04
 -14  -9   0   -1.17    6.67
 -14   9   0   -4.59    5.02
  14   9   0    0.15    7.93
 -14   9   0    1.59    4.78
 -14   9   0   -2.64    7.29
  14   9   0    5.79    3.59
 -14   9   0    1.58    4.25
 -14   9   0   -4.67    7.73
 -15   9   0   71.99   11.95
 -15   9   0   90.55    9.49
 -15   9   0   83.11   12.09
 -15   9   0   79.23   11.08
 -15   9   0   99.98   10.42
  15   9   0   76.36   11.70
  15   9   0   73.97    8.82
 -15  -9   0   62.22   12.41
 -15   9   0   61.56   13.77
 -16   9   0    1.60    5.16
 -16   9   0   -1.54    4.52
 -16  -9   0   -1.63    6.47
  16   9   0   -0.08    3.84
 -16   9   0    1.90    7.25
  16   9   0    0.99    6.00
 -16   9   0    0.42    6.77
 -16   9   0   -5.60    5.35
 -16   9   0    2.01    5.55
 -17   9   0  330.87   22.98
 -17   9   0  328.99   21.78
 -17   9   0  323.58   22.40
 -17   9   0  326.48   24.76
  17   9   0  349.71   21.59
  17   9   0  293.51   24.53
 -17   9   0  297.80   23.82
 -18   9   0    5.33   10.30
 -18   9   0    2.08    5.21
  18   9   0    9.00    4.90
 -18   9   0    2.29    4.95
 -18   9   0    3.56    4.50
 -18   9   0   -0.43    3.85
 -18  -9   0    1.00   13.19
  19   9   0  290.65   21.52
 -19   9   0  289.89   21.69
 -19   9   0  288.36   19.02
 -19   9   0  275.50   20.24
 -19   9   0  280.99   20.62
 -20   9   0    3.45    4.57
 -20   9   0    2.30    3.99
 -20   9   0    1.25    4.69
 -20   9   0    3.28    6.40
 -21   9   0   13.22    4.98
 -21   9   0   15.40    6.00
 -21   9   0   26.62    5.87
 -21   9   0   16.54    4.89
 -22   9   0    3.29    3.64
 -22   9   0    0.60    4.15
 -22   9   0    3.07    4.29
 -22   9   0    6.14    5.05
 -23   9   0   10.52    3.50
 -23   9   0    9.51    4.55
 -23   9   0    4.57    3.37
 -23   9   0   12.96    4.26
 -24   9   0    1.69    3.20
 -24   9   0   -2.57    3.29
 -24   9   0    0.14    3.77
 -24   9   0   -4.23    3.05
 -25   9   0   16.18    4.74
 -25   9   0   13.92    3.86
   0 -10   0  958.33   53.95
   0  10   0  900.43   53.25
   0  10   0  963.12   53.89
   0  10   0  849.94   55.15
   0  10   0  935.40   53.51
  -1  10   0    0.52    1.89
   1 -10   0   -1.34    2.97
   1  10   0   -9.15    5.38
  -1  10   0   -1.27    2.57
  -1  10   0  -12.34    5.42
   1  10   0   -0.84    1.99
  -1 -10   0   -5.63    4.34
   2  10   0  685.54   40.05
  -2  10   0  674.94   40.35
   2 -10   0  722.83   40.25
   2  10   0  660.10   39.76
  -2  10   0  689.27   39.80
  -2  10   0  569.94   41.64
  -2  10   0  693.00   40.23
  -2  10   0  729.70   39.99
  -2 -10   0  680.20   40.64
   2  10   0  697.92   41.43
  -3  10   0    7.15    5.32
  -3  10   0    0.24    3.92
   3  10   0    2.92    5.01
   3  10   0   -1.36    2.02
  -3  10   0   -2.35    1.72
   3  10   0   -0.96    2.81
  -3  10   0   -0.36    1.93
  -3  10   0    1.07    2.85
  -3 -10   0    3.80    3.23
   3 -10   0    4.79    4.08
   4  10   0    5.24    6.36
  -4  10   0    7.01    4.68
  -4  10   0    0.47    2.12
  -4 -10   0   -2.48    2.98
  -4  10   0    2.72    3.20
   4 -10   0    1.52    4.24
   4  10   0   -0.34    2.40
  -4  10   0   -2.80    3.20
  -4  10   0   -0.80    2.46
   4  10   0   -1.54    2.89
  -5  10   0   -3.83    3.38
  -5  10   0    0.64    1.92
   5  10   0   -1.95    2.04
  -5 -10   0    1.80    3.85
  -5  10   0   -1.94    4.31
   5  10   0   -0.80    2.77
  -5  10   0    1.24    3.93
  -5  10   0   -0.14    2.33
   5 -10   0   -4.63    5.20
  -6  10   0    0.91   12.05
  -6  10   0   -4.69    2.65
  -6 -10   0   -1.53    3.90
  -6  10   0   -9.10   13.05
  -6  10   0    0.61    4.07
  -6  10   0    1.68    3.81
  -6  10   0    3.40    2.28
   6  10   0   -6.30    3.09
  -6  10   0   -2.73    4.33
   6  10   0    1.98    2.77
   7  10   0   -0.72    3.68
  -7  10   0  -10.46   14.17
  -7  10   0    3.25    3.45
  -7 -10   0    1.56    5.44
   7  10   0    0.70    2.74
  -7  10   0   -1.39   10.54
  -7  10   0    0.01    3.41
  -7  10   0    1.01    3.13
  -7  10   0    0.21    3.14
  -8  10   0   10.93   14.02
   8  10   0   30.36    6.87
  -8  10   0   22.29    6.57
  -8  10   0   22.23    6.26
  -8 -10   0   20.66    6.97
  -8  10   0    9.57    9.75
  -8  10   0   23.73    6.11
  -8  10   0   28.46    7.16
  -9 -10   0    3.16    6.51
  -9  10   0   14.26   11.58
  -9  10   0    8.19   10.02
  -9  10   0   -3.79    4.11
   9  10   0    0.05    3.39
  -9  10   0    1.44    2.91
  -9  10   0   -1.40    3.25
   9  10   0   -4.60    4.04
  -9  10   0    0.63    4.43
 -10  10   0   28.10   11.64
 -10  10   0   64.36   13.46
 -10  10   0   58.30    7.59
 -10  10   0   41.67    7.96
  10  10   0   54.16    9.23
 -10 -10   0   52.78   11.04
  10  10   0   48.44    9.55
 -10  10   0   46.66    8.71
 -11  10   0   -5.86    4.49
 -11  10   0   -5.54    9.21
 -11  10   0    1.23    3.17
  11  10   0    1.19    4.27
 -11 -10   0   -0.01    7.15
  11  10   0   -3.07    3.75
 -11  10   0   -1.80    8.01
  12  10   0  135.98   14.33
  12  10   0  155.87   12.23
 -12 -10   0  159.00   15.64
 -12  10   0  169.90   22.28
 -12  10   0  134.30   14.64
 -12  10   0  161.61   13.88
 -12  10   0  134.12   17.44
 -12  10   0  149.84   15.21
 -12  10   0  157.75   11.85
 -13  10   0    0.93    7.00
  13  10   0    1.54    3.42
 -13  10   0    6.27    6.60
 -13 -10   0    4.10    6.79
 -13  10   0   -0.06    5.50
 -13  10   0   -0.31    6.46
 -13  10   0   -3.45    3.30
 -13  10   0    0.97    9.26
  13  10   0   -2.63    5.39
 -14  10   0    8.61    8.30
 -14  10   0    6.85    5.84
 -14  10   0    4.05    3.70
 -14  10   0    8.90    5.97
 -14  10   0   11.62    8.84
  14  10   0   -0.12    6.21
 -14  10   0   13.25    7.28
  14  10   0    7.40    3.76
 -14 -10   0    6.50    6.49
 -15  10   0    6.07    5.67
 -15  10   0   -6.15    6.91
 -15  10   0    0.23    6.50
  15  10   0   -1.51    3.82
 -15  10   0    7.05    7.19
 -15 -10   0    4.23    7.34
 -15  10   0   -1.71    4.82
  15  10   0    5.54    6.24
 -15  10   0    0.18    3.72
 -16  10   0   21.49    7.25
 -16  10   0   34.13    8.04
 -16  10   0   16.78    6.70
 -16  10   0   26.24    7.22
 -16  10   0   21.42    6.69
 -16  10   0   22.41    7.77
  16  10   0   21.94    6.50
 -16 -10   0   19.21    9.02
  16  10   0   15.54    7.83
 -17  10   0    1.49    8.78
 -17 -10   0   16.06   11.03
 -17  10   0   -3.48    4.94
 -17  10   0    2.83    6.55
 -17  10   0    5.67    5.16
 -17  10   0   -1.31    3.85
 -17  10   0   -7.30    4.73
  17  10   0    5.02    3.72
 -18  10   0   24.73    7.84
  18  10   0   35.94    9.66
 -18 -10   0   21.69   15.50
 -18  10   0   35.63    6.58
 -18  10   0   22.85    6.53
 -19  10   0   -1.33    4.36
  19  10   0    4.81    5.32
 -19  10   0    1.12    5.11
 -19  10   0  -11.78    7.15
 -20  10   0   28.11    6.38
 -20  10   0   41.31   10.05
 -20  10   0   43.54    8.07
 -20  10   0   45.09    9.27
 -21  10   0   -2.95    4.33
 -21  10   0    3.56    3.40
 -21  10   0   -2.02    4.09
 -21  10   0    6.52    5.10
 -22  10   0   14.90    4.90
 -22  10   0    7.91    3.26
 -22  10   0    6.91    4.08
 -22  10   0    6.14    3.85
 -23  10   0   -1.35    4.55
 -23  10   0   -5.99    4.08
 -23  10   0   -1.81    3.58
 -24  10   0    8.10    3.09
 -24  10   0   -2.12    3.77
 -25  10   0   -0.83    3.02
   0  11   0    3.50    2.55
   0  11   0    6.94    3.29
   0  11   0   -7.78    4.69
   0  11   0    3.60    2.45
   0 -11   0   -5.37    3.97
  -1 -11   0    9.69    4.45
  -1  11   0   11.14    4.48
   1  11   0   14.11    4.18
   1  11   0   22.33    4.51
   1  11   0   21.01    4.98
  -1  11   0    7.78    2.79
  -1  11   0   15.37    4.82
   1 -11   0   25.33    7.38
   1  11   0   28.29    8.67
  -1  11   0    3.84    5.29
   2  11   0    0.23    2.24
  -2  11   0   -1.71    2.39
   2  11   0   -2.36    2.39
  -2  11   0   -3.04    4.85
  -2 -11   0   -1.10    4.28
   2  11   0   -6.79    4.90
  -2  11   0    4.81    2.97
  -3  11   0  658.59   40.26
   3  11   0  674.97   40.14
  -3  11   0  709.65   40.45
   3  11   0  650.42   39.68
  -3 -11   0  679.79   40.79
  -3  11   0  664.53   39.82
  -3  11   0  695.28   39.54
   3 -11   0  646.43   40.37
   3  11   0  693.14   40.78
  -3  11   0  686.75   41.57
  -4  11   0   -1.49    2.48
  -4  11   0   -2.80    2.96
   4  11   0    2.06    4.28
  -4  11   0    0.04    3.47
   4  11   0    2.50    3.21
  -4  11   0    2.19    4.34
   4  11   0    4.59    2.87
  -4 -11   0   -1.09    4.53
  -4  11   0    1.83    2.70
   4 -11   0    0.29    5.62
   5  11   0  374.61   21.88
  -5  11   0  344.91   21.49
  -5  11   0  352.42   22.12
  -5  11   0  338.61   21.13
   5  11   0  334.20   21.94
   5  11   0  317.90   22.71
  -5 -11   0  326.73   22.95
  -5  11   0  367.35   22.91
  -5  11   0  334.07   21.97
  -6  11   0   -2.16    3.81
  -6  11   0   -0.43    2.64
  -6  11   0    7.92    4.24
   6  11   0    0.80    3.38
  -6  11   0   -8.76   13.13
  -6  11   0    1.65    3.76
  -6 -11   0    3.87    4.57
   6  11   0    3.53    3.55
  -6  11   0    4.45   17.10
  -6  11   0    0.98    3.40
   7  11   0   10.17    7.91
   7  11   0   -0.78    3.80
  -7  11   0   -5.40    3.65
  -7  11   0   -7.29   11.77
  -7  11   0   -3.00   15.73
  -7  11   0    2.11    2.85
  -7 -11   0   -0.37    4.71
   8  11   0   -0.09    3.63
  -8  11   0    0.44    3.59
  -8 -11   0   -3.06    4.97
  -8  11   0    2.21   12.93
  -8  11   0   -2.02    2.82
  -8  11   0   -6.04   12.02
   8  11   0   -3.38    3.82
  -8  11   0    2.27    4.91
  -9  11   0  528.27   37.96
  -9  11   0  564.71   35.87
  -9  11   0  581.16   33.07
  -9 -11   0  442.65   35.48
   9  11   0  533.22   33.34
   9  11   0  551.81   36.24
  10  11   0   -4.21    4.28
 -10  11   0   -1.03    2.86
 -10 -11   0    9.24    8.99
  10  11   0   -1.74    4.27
 -10  11   0   -4.64    4.10
 -10  11   0    1.16    3.65
 -10  11   0   -4.49   10.29
  11  11   0  950.23   53.82
 -11  11   0  898.51   57.01
 -11  11   0  951.57   56.35
 -11  11   0  851.70   52.98
 -11 -11   0  901.02   56.84
 -11  11   0  870.34   54.17
 -12  11   0    8.68    5.97
 -12  11   0    1.93    3.27
  12  11   0    2.05    5.53
 -12  11   0    9.20    5.45
 -12  11   0   -4.26    8.70
 -12  11   0   -8.12    7.00
 -12 -11   0  -10.47    7.87
 -13  11   0  435.01   30.23
 -13  11   0  463.60   32.61
 -13  11   0  451.13   30.92
  13  11   0  480.68   28.69
 -13  11   0  435.49   31.84
 -13  11   0  468.50   28.39
  13  11   0  479.00   31.30
 -14  11   0    9.72    6.93
 -14  11   0    8.05    5.73
 -14  11   0  -10.77    6.37
 -14 -11   0    1.56    7.99
  14  11   0    3.37    7.11
  14  11   0   -4.91    3.37
 -14  11   0   -0.74    3.12
 -14  11   0   11.71    8.38
 -15  11   0   35.72    9.32
 -15  11   0   29.35    7.52
  15  11   0   24.34    5.89
 -15  11   0   23.25    8.73
 -15 -11   0    3.04    9.27
 -15  11   0   57.94   12.27
 -15  11   0   13.73    6.90
  15  11   0   23.62    7.93
 -15  11   0   35.13    6.83
 -16  11   0   -1.40    3.47
 -16  11   0   -4.99    6.20
 -16  11   0   -7.48    7.19
 -16  11   0    3.04    4.31
 -16 -11   0   19.66   11.07
  16  11   0    5.63    3.31
 -16  11   0    6.54    4.44
 -17  11   0    0.66    4.09
 -17 -11   0   -9.45   14.00
 -17  11   0    3.17    3.21
 -17  11   0    7.32    8.23
 -17  11   0   -4.63    5.87
 -17  11   0    2.09    4.65
 -18  11   0    0.94    5.59
 -18  11   0    4.57    7.20
 -18  11   0    1.30    4.55
  18  11   0   -0.36    4.18
 -18  11   0   11.00    6.99
  19  11   0   62.87    8.88
 -19  11   0   64.73    9.29
 -19  11   0   45.82   10.95
 -19  11   0   51.66   10.76
 -19  11   0   59.91    7.30
  20  11   0    6.42    5.75
 -20  11   0    0.62    3.59
 -20  11   0    8.50    5.97
 -20  11   0   -2.15    5.87
 -20  11   0    3.13    4.11
 -21  11   0   33.05    5.20
 -21  11   0   33.70    8.26
 -21  11   0   32.60    6.37
 -22  11   0    0.41    4.58
 -22  11   0   -4.29    3.02
 -22  11   0    6.45    3.19
 -23  11   0    4.48    3.15
 -23  11   0   -1.54    4.26
 -23  11   0   -0.75    3.08
 -24  11   0    3.60    2.62
   0  12   0  871.40   49.70
   0  12   0  841.08   49.58
   0  12   0  820.63   48.94
   0 -12   0  822.99   50.16
   0  12   0  851.74   50.74
  -1  12   0   -0.03    2.84
  -1 -12   0   -0.30    4.42
   1  12   0    4.44    4.16
   1  12   0   -0.40    2.47
   1  12   0    6.05    3.20
   1 -12   0   -2.37    6.05
  -1  12   0   -0.41    3.93
   1  12   0    2.02    3.31
  -1  12   0    6.07    5.19
  -1  12   0   -3.26    2.69
  -2  12   0  136.51   10.32
   2  12   0  118.32    9.54
   2 -12   0  111.50   12.97
  -2  12   0  119.23    9.82
   2  12   0  123.11   10.92
  -2  12   0  111.67    9.03
   2  12   0  121.61   10.07
  -2 -12   0  121.80   11.55
  -2  12   0   94.39   12.31
   2  12   0  113.46    8.99
  -3 -12   0    7.81    5.98
   3  12   0   -5.02    3.39
   3 -12   0   -0.94    6.97
  -3  12   0   -0.89    3.07
   3  12   0    4.82    3.37
   3  12   0   -7.75    3.65
  -3  12   0   -3.13    2.80
   4  12   0  314.41   20.00
  -4 -12   0  321.11   22.10
  -4  12   0  349.04   20.97
   4  12   0  318.57   20.82
  -4  12   0  357.07   22.22
  -4  12   0  301.99   19.68
  -4  12   0  291.12   20.51
   4  12   0  300.62   20.72
  -5  12   0    2.35    4.01
  -5  12   0    4.62    3.88
   5  12   0    0.69    5.05
  -5  12   0    4.29    3.83
  -5  12   0    3.19    3.56
  -5 -12   0    1.14    5.83
   5  12   0   -0.27    3.59
  -5  12   0   -1.12    3.53
   5  12   0    2.29    2.99
  -6  12   0  758.78   44.43
  -6  12   0  744.55   45.29
   6  12   0  700.16   45.85
  -6  12   0  736.50   45.93
   6  12   0  774.31   46.25
  -6  12   0  860.70   47.66
  -6 -12   0  766.39   47.19
  -7  12   0   -3.04    3.74
  -7  12   0    1.12    3.65
  -7  12   0    3.24    5.35
  -7  12   0    9.30   16.96
  -7  12   0   18.98   20.93
   7  12   0   -0.48    3.27
   7  12   0    2.16    4.02
  -7 -12   0   -5.52    7.17
  -7  12   0   -2.88    3.94
  -8  12   0  319.50   27.78
  -8  12   0  293.87   20.03
  -8  12   0  284.61   19.36
  -8 -12   0  294.79   23.86
  -8  12   0  327.20   21.58
  -8  12   0  331.64   31.41
   8  12   0  242.13   19.60
   8  12   0  309.92   21.56
  -9  12   0   -0.79    6.16
  -9  12   0   -2.64    3.36
  -9  12   0    0.17    2.78
  -9 -12   0   13.12    8.81
   9  12   0   -2.05    3.71
  -9  12   0  -18.11   10.02
  -9  12   0    7.62   11.62
   9  12   0    1.56    5.88
 -10  12   0    2.81    2.91
 -10  12   0   -2.12    3.44
 -10  12   0  -11.61    8.64
 -10  12   0   24.46   10.27
 -10 -12   0  -10.28    9.37
  10  12   0    5.49    3.66
  10  12   0    2.04    6.29
 -10  12   0   10.61    6.25
 -11 -12   0   -0.31   10.60
  11  12   0    1.59    3.53
  11  12   0   -2.93    6.52
 -11  12   0   -0.44    7.41
 -11  12   0   -5.33    7.95
 -11  12   0    5.21    8.00
 -11  12   0    2.68    4.23
 -11  12   0    0.57    3.19
 -12  12   0   73.24   10.11
  12  12   0   90.95    8.56
 -12  12   0   87.17   15.85
 -12 -12   0   82.78   17.99
 -12  12   0   55.56   14.98
  12  12   0   53.84   14.54
 -12  12   0   77.18    7.86
 -12  12   0   81.93   14.26
 -13  12   0    0.26    7.45
 -13  12   0    0.73    6.47
 -13  12   0   10.42    5.88
 -13 -12   0   10.18   11.03
  13  12   0   -4.65    2.55
 -13  12   0    1.23    7.96
 -13  12   0   -3.17    3.03
  14  12   0   88.55   16.55
  14  12   0  103.15    8.98
 -14  12   0  100.28    8.84
 -14 -12   0   70.09   18.21
 -14  12   0   90.87   14.56
 -14  12   0  108.56   11.31
 -14  12   0   64.44   17.10
 -14  12   0  106.07   12.37
 -15 -12   0   -1.59   12.50
 -15  12   0    2.53    4.73
 -15  12   0   -1.75    2.90
  15  12   0    2.40    2.64
 -15  12   0   -1.66    4.52
 -15  12   0    4.66    6.51
 -16  12   0   23.52    9.33
 -16  12   0   35.40    7.73
  16  12   0   37.81    6.87
 -16  12   0   41.96    7.32
 -17  12   0   -2.47    3.74
 -17  12   0    3.51    7.09
 -17  12   0    2.68    4.50
  17  12   0   -0.14    3.05
 -17  12   0    2.81    4.27
 -18  12   0    4.63    5.45
  18  12   0   -1.01    3.81
 -18  12   0   -8.82    6.56
 -18  12   0    3.98    3.36
  19  12   0    3.39    3.79
 -19  12   0   -3.51    4.23
 -19  12   0   -0.04    3.01
 -19  12   0   -2.36    5.52
 -20  12   0    0.13    5.44
 -20  12   0    3.24    4.10
  20  12   0    5.10    4.74
 -20  12   0    3.39    2.74
 -21  12   0   -4.40    3.54
 -21  12   0   -3.39    5.20
 -21  12   0    1.16    2.60
 -22  12   0   17.83    5.66
 -22  12   0   27.98    8.22
 -23  12   0    1.54    3.18
   0  13   0    1.38    3.63
   0 -13   0    6.54    7.94
  -1  13   0    1.18    7.06
  -1 -13   0    2.71    6.42
  -1  13   0   -2.91    3.55
   1 -13   0   -1.24    8.27
   1  13   0    1.33    3.08
   1  13   0   -6.08    3.37
   1  13   0   -1.95    4.73
  -2  13   0    0.04    3.82
   2  13   0    0.36    3.84
   2  13   0    7.26    3.04
   2  13   0    6.92    6.10
  -2  13   0    2.69    4.20
  -2 -13   0   -3.19    5.85
  -2  13   0    2.97    5.00
   3  13   0   83.33    8.61
  -3  13   0   94.96    9.26
   3  13   0  101.20    8.01
   3  13   0   93.97   10.28
  -3  13   0   85.94   10.72
  -3  13   0   89.16   10.46
   3  13   0   90.40    9.63
  -3 -13   0   90.59   11.43
   4  13   0    1.33    2.82
  -4  13   0    0.85    4.26
   4  13   0    1.85    6.72
   4  13   0    2.32    3.58
   4  13   0    3.14    3.65
  -4 -13   0    3.12    6.38
  -4  13   0   -6.49    4.10
  -4  13   0    3.02    4.63
   5  13   0   56.16    7.15
  -5  13   0   45.87    7.95
   5  13   0   49.29    6.31
   5  13   0   56.66    9.66
  -5  13   0   48.11    7.82
  -5 -13   0   42.04   11.50
  -5  13   0   44.95    7.42
   6  13   0    2.49    4.54
  -6  13   0   -2.79    6.37
  -6 -13   0    2.32    8.35
  -6  13   0    3.88    3.78
  -6  13   0   -2.76    3.68
   6  13   0    2.27    2.81
  -7  13   0    2.18    3.14
  -7 -13   0   -0.75    9.49
   7  13   0  -12.14    4.82
   7  13   0    1.96    3.58
  -7  13   0    4.32    4.25
  -8  13   0   -5.49    3.85
   8  13   0    2.98    5.23
  -8  13   0  -11.40   13.73
  -8 -13   0    3.62   11.27
  -8  13   0   -0.33    3.11
   8  13   0    4.22    3.54
  -8  13   0  -15.70   13.57
  -9  13   0   -1.37   11.52
  -9  13   0   -3.49    6.10
  -9 -13   0  -27.79   17.08
  -9  13   0    5.39    4.62
  -9  13   0    3.50    2.92
  -9  13   0   26.50   13.48
   9  13   0   -2.26    3.13
   9  13   0   19.04    6.85
  10  13   0    8.76    6.77
  10  13   0   -1.77    3.58
 -10  13   0   -5.47    3.50
 -10  13   0   -4.83   10.04
 -10  13   0    1.72   10.92
 -10 -13   0   -4.45   13.10
 -10  13   0    4.77    3.03
  11  13   0   30.02    6.42
 -11  13   0   10.77   10.29
 -11  13   0   24.59    7.45
  11  13   0    7.62    7.80
 -11  13   0   19.52    5.48
 -11  13   0   18.42    7.98
 -11 -13   0   22.24   13.83
 -11  13   0    9.27    9.32
 -12  13   0   -2.73    8.20
 -12  13   0  -10.76    8.57
 -12  13   0    1.65    2.79
  12  13   0    1.87    7.66
 -12  13   0    3.77    4.81
  12  13   0   -0.54    3.16
 -12  13   0   -4.83    7.50
 -12 -13   0   -1.39   13.50
 -13  13   0    2.35    2.79
  13  13   0    3.95    3.37
 -13  13   0   11.58    8.08
 -13 -13   0    4.92   14.40
 -13  13   0    4.39    7.13
 -13  13   0    0.11    4.82
 -14 -13   0   -4.47   15.12
 -14  13   0   -4.70   11.45
 -14  13   0   -0.55    4.94
 -14  13   0   -3.67    2.94
  14  13   0   -1.32    2.67
 -15  13   0   -7.84    7.71
 -15  13   0    2.05    3.38
  15  13   0    0.04    3.76
 -15  13   0   16.35    8.28
 -15  13   0   17.03    9.69
 -16  13   0    0.78    5.21
 -16  13   0   -5.66    3.45
 -16  13   0    1.28    3.24
  16  13   0    2.86    3.09
 -16  13   0   -1.03    7.49
 -17  13   0   68.45   10.32
 -17  13   0   58.77    7.19
  17  13   0   78.61    7.31
 -17  13   0   59.97   12.29
 -17  13   0   54.52    7.25
 -18  13   0    7.09    6.19
  18  13   0   -4.87    3.23
 -18  13   0    1.74    3.00
 -18  13   0   -2.12    4.47
  19  13   0   12.45    3.89
 -19  13   0    1.66    3.89
 -19  13   0    6.91    5.75
 -19  13   0    9.64    3.44
  20  13   0    1.07    4.18
 -20  13   0    1.94    2.44
 -20  13   0    4.99    5.85
 -20  13   0   -1.70    3.52
 -21  13   0   -4.05    3.16
 -21  13   0   -2.40    2.40
   0 -14   0  472.58   32.68
   0  14   0  422.49   27.64
   0  14   0  457.78   28.67
   0  14   0  436.72   26.84
  -1 -14   0    1.13   10.74
   1  14   0   -3.17    4.23
   1  14   0   -3.01    2.29
   1  14   0   -2.79    4.18
  -1  14   0   -4.70    3.38
  -1  14   0    4.69    4.83
  -1  14   0    2.79    4.83
   1  14   0    4.15    3.62
  -1  14   0    2.58    2.69
   2  14   0  194.18   14.63
  -2  14   0  196.59   14.60
   2  14   0  203.26   13.50
  -2  14   0  194.28   16.93
   2  14   0  203.36   15.91
  -2  14   0  214.91   13.56
  -2 -14   0  201.31   19.26
  -3  14   0   -0.24    2.87
  -3 -14   0   -6.18    8.12
  -3  14   0    0.47    5.51
   3  14   0   -1.90    4.17
   3  14   0   -2.07    4.07
  -3  14   0   -4.49    3.97
   3  14   0   -3.66    3.74
  -3  14   0    0.01    3.97
   3  14   0    1.44    2.84
  -4  14   0   -0.76    3.83
   4  14   0    4.49    5.06
  -4 -14   0    4.93    8.34
   4  14   0    6.34    4.01
  -4  14   0    2.13    4.39
   4  14   0    0.83    4.16
  -4  14   0   -1.60    6.58
  -4  14   0    1.80    3.34
   4  14   0    7.85    2.82
   5  14   0   -0.98    2.60
  -5  14   0   -0.14    3.40
   5  14   0    7.71    4.56
   5  14   0   -2.41    5.29
  -5  14   0    3.92    3.92
   5  14   0    3.72    3.92
  -5  14   0   -4.82    3.29
  -5 -14   0    8.26    8.06
   6  14   0  347.33   22.85
  -6  14   0  359.31   23.04
  -6 -14   0  349.23   28.08
  -6  14   0  344.24   23.11
   6  14   0  360.42   22.77
  -7  14   0   -0.40    3.88
  -7  14   0   -3.48    3.13
   7  14   0    1.96    3.85
   7  14   0  -12.19    5.66
   7  14   0   -3.62    4.03
   8  14   0  446.64   30.42
  -8 -14   0  482.08   36.26
   8  14   0  526.34   30.83
   8  14   0  493.00   33.69
  -8  14   0  489.26   30.02
   9  14   0    3.76    4.47
  -9  14   0   -0.51    2.76
   9  14   0   -5.78    7.18
   9  14   0    2.78    5.42
  -9  14   0    7.97    5.24
  -9 -14   0  -13.21   12.41
 -10 -14   0  278.66   32.43
 -10  14   0  415.19   24.81
  10  14   0  326.67   28.77
  10  14   0  336.78   24.56
 -10  14   0  396.56   23.09
  10  14   0  378.20   23.95
 -11  14   0    4.12    2.74
 -11  14   0  -23.78   13.12
 -11  14   0  -12.66   12.27
  11  14   0   -2.60    6.45
 -11 -14   0  -27.91   14.18
 -11  14   0   -0.69    4.78
  11  14   0   -4.30    3.38
 -12  14   0   26.60   12.39
 -12 -14   0   31.93   15.30
  12  14   0   45.19    6.34
 -12  14   0   27.66    5.27
 -12  14   0   84.11   21.43
 -12  14   0   36.14    8.32
  12  14   0   22.69    8.22
 -13  14   0   -1.09    3.18
 -13  14   0   -7.40    5.08
 -13  14   0    3.17   10.16
  13  14   0   -3.94    5.79
 -13  14   0    6.40    9.92
  13  14   0   -3.56    6.10
 -14  14   0  115.91   14.94
 -14  14   0   99.66   17.01
 -14  14   0  111.47    9.05
  14  14   0  107.10    9.28
 -14  14   0  102.95   10.91
 -15  14   0   -3.02    9.07
 -15  14   0    0.31    3.89
 -15  14   0   -3.54    2.83
 -15  14   0   -2.68    5.91
  15  14   0   -0.11    2.58
 -16  14   0   56.11    6.55
 -16  14   0   53.69    9.73
  16  14   0   57.87    6.49
 -16  14   0   62.76    7.38
 -17  14   0    3.87    7.18
  17  14   0    0.89    2.57
 -17  14   0    7.78    5.33
 -17  14   0   -4.51    3.59
 -17  14   0    2.80    2.99
 -18  14   0   11.58    4.80
 -18  14   0   -7.79    6.57
  18  14   0    2.82    2.68
 -18  14   0    2.36    2.88
  19  14   0   -1.69    3.10
 -19  14   0    3.44    4.17
 -19  14   0    3.72    2.51
 -20  14   0   -1.94    4.26
 -20  14   0   -0.36    2.31
   0  15   0    0.70    2.40
   0  15   0   -5.24    3.38
   0  15   0    2.26    6.46
   0  15   0    1.09    3.88
   1  15   0   14.43    6.45
  -1  15   0    8.60    4.16
  -1  15   0   13.30    5.09
  -1  15   0   22.02    7.45
  -1  15   0   12.21    3.07
   1  15   0   15.86    4.24
   1  15   0   10.37    4.05
   1  15   0   20.23    4.47
   2  15   0    2.78    4.03
  -2  15   0    1.60    3.92
   2  15   0    3.72    3.70
  -2  15   0   -1.68    2.77
  -2  15   0    6.87    4.50
   2  15   0    2.03    2.34
  -2  15   0   -0.18    7.35
  -2 -15   0  -30.56   15.70
   2  15   0    0.41    5.29
   3  15   0   88.75    8.74
  -3  15   0   78.34    7.62
  -3  15   0   97.03    9.08
  -3  15   0   78.23   18.45
   3  15   0   84.76   12.62
  -3  15   0   71.88    9.62
  -3 -15   0   66.98   21.69
   3  15   0   82.63    7.34
   3  15   0   89.47    8.93
  -4  15   0   -0.81    3.85
  -4  15   0   -2.50    3.44
  -4  15   0    5.58    4.50
   4  15   0   -5.75    3.49
   4  15   0    1.67    6.16
   4  15   0   -1.69    2.34
   4  15   0   -3.60    3.73
  -4 -15   0   -5.19   12.72
   5  15   0  111.68    9.39
  -5  15   0  110.54   10.43
   5  15   0  130.42   10.67
   5  15   0  129.71   14.21
   5  15   0  104.53   11.10
  -5 -15   0   61.86   19.77
  -5  15   0  123.81   10.88
  -6  15   0   -4.65    4.37
  -6  15   0    5.42    3.50
   6  15   0    2.33    3.34
   6  15   0    6.96    6.40
  -6 -15   0  -15.42   12.71
   6  15   0   -7.35    4.44
   7  15   0   13.47    5.46
  -7  15   0    3.07    4.59
   7  15   0    6.25    7.64
   7  15   0    4.64    3.20
  -7 -15   0   -7.08   12.21
  -7  15   0   16.65    5.29
   8  15   0    6.14    3.50
  -8  15   0    3.00    2.98
   8  15   0    1.51    5.43
  -8 -15   0   -5.83   15.37
  -8  15   0   -2.03    4.21
  -9  15   0   25.12    7.36
   9  15   0    9.82    6.91
  -9 -15   0   32.46   17.34
   9  15   0   23.32    6.07
  -9  15   0   33.56    5.42
  10  15   0    1.62    3.23
 -10  15   0   -0.78    4.08
  10  15   0    6.11    6.82
 -10  15   0   -0.63    2.20
 -11  15   0  376.28   29.58
  11  15   0  398.36   24.86
 -11  15   0  384.68   23.93
  11  15   0  373.50   25.43
  12  15   0   -0.89    3.58
 -12  15   0   -1.59    5.44
 -12  15   0    0.20    2.68
  12  15   0   -0.83    6.48
 -13  15   0  105.97    8.32
  13  15   0   91.86    8.76
 -13  15   0  124.54   18.26
 -13  15   0   97.13   10.63
 -14  15   0    0.99    2.89
  14  15   0   -2.19    2.41
 -14  15   0   -1.67    3.62
 -14  15   0   11.69    9.23
 -15  15   0   39.11    5.10
 -15  15   0   31.11    6.23
  15  15   0   30.78    4.89
 -15  15   0   45.51   13.82
 -16  15   0   -7.58    6.91
 -16  15   0    1.66    2.72
 -16  15   0   -0.91    2.48
  16  15   0   -3.24    2.20
 -17  15   0   -4.26    6.12
 -17  15   0    7.23    2.92
  17  15   0   -0.41    2.31
 -18  15   0    3.66    4.55
  18  15   0    2.73    2.43
 -19  15   0   -0.07    2.23
   0  16   0    8.11    3.82
   0  16   0    7.20    3.82
   0  16   0    7.67    2.84
  -1  16   0    2.46    3.56
   1  16   0    2.21    2.38
   1  16   0   -0.74    3.47
  -1  16   0   -0.26    2.54
   1  16   0    2.26    3.42
  -1  16   0   -0.28    3.79
  -2  16   0   31.98    5.32
   2  16   0   23.02    4.50
   2  16   0   47.32    6.68
   2  16   0   33.95    6.67
  -2  16   0   24.49    6.21
  -2  16   0   31.93    7.70
   3  16   0   -3.41    3.45
   3  16   0   -0.50    2.33
  -3  16   0   -1.35    3.10
  -3  16   0   -0.03    3.41
  -3  16   0    3.00    3.77
   3  16   0    3.57    4.05
  -4  16   0   51.84    8.14
   4  16   0   47.73    5.65
   4  16   0   58.97   11.79
   4  16   0   44.29    7.82
  -4  16   0   58.07    7.57
   5  16   0   -0.57    2.69
  -5  16   0   -3.22    3.40
   5  16   0   -6.13    4.34
   5  16   0   -7.66    5.60
  -5  16   0   -0.73    3.57
  -6  16   0   15.36    4.64
  -6  16   0   30.59    6.17
   6  16   0   21.05    5.10
   7  16   0   -2.33    2.97
  -7  16   0   -5.68    3.78
   7  16   0    7.73    6.27
  -7  16   0   -2.51    2.82
   8  16   0   17.59    5.08
   8  16   0    2.37    6.09
  -8  16   0   14.28    5.95
  -8  16   0   20.49    6.26
  -9  16   0    3.56    2.88
  -9  16   0    5.85    6.18
   9  16   0    2.83    3.26
   9  16   0   -6.73    6.18
  10  16   0    6.68    6.74
 -10  16   0   12.59    5.37
 -10  16   0   16.09    4.84
  10  16   0   21.37    5.86
 -11  16   0   -5.02    5.11
 -12 -16   0   -6.75    5.65
  12  16   0    2.60    3.09
 -12  16   0    0.17    4.55
 -12  16   0    3.83    2.34
  13  16   0    2.71    2.52
 -13  16   0    3.50    4.14
 -13  16   0    1.36    2.20
  14  16   0   28.40    4.49
 -14  16   0   34.67    5.80
 -14  16   0   35.28    4.65
 -15  16   0    1.40    3.18
  15  16   0    2.51    2.51
  16  16   0   -1.74    4.32
 -16  16   0    0.80    2.84
 -17  16   0    0.23    2.29
  17  16   0    1.10    2.13
 -18  16   0    3.54    2.37
   0  17   0    1.57    4.88
   0  17   0    7.77    4.04
   0  17   0    2.52    3.04
  -1  17   0   36.01    7.20
   1  17   0   36.14    7.63
   1  17   0   28.75    6.96
  -1  17   0   38.32    7.92
  -1  17   0   26.73    5.37
   1  17   0   40.01    5.51
   2  17   0   -0.35    4.68
   2  17   0    1.94    2.74
  -2  17   0    4.01    3.97
   2  17   0    0.18    3.33
  -2  17   0   -1.29    3.91
   3  17   0  124.88   12.13
  -3  17   0  128.60   11.79
  -3  17   0  132.92   11.55
   3  17   0  126.86    9.66
   3  17   0  143.81   11.14
   4  17   0    1.82    2.60
   4  17   0    1.80    5.65
   4  17   0    4.21    4.34
  -4  17   0    2.60    3.92
  -4  17   0   -3.11    3.69
   5  17   0  157.85   13.21
   5  17   0  135.37   10.81
  -5  17   0  148.19   12.09
  -5  17   0  158.44   12.19
  -6  17   0   -3.41    3.36
   6  17   0   -1.92    5.71
   6  17   0    1.55    2.55
  -6  17   0   -3.45    3.28
   7  17   0   -2.05    5.82
  -7  17   0    1.90    4.39
  -7  17   0    3.73    3.38
   7  17   0    2.85    2.91
   8  17   0    1.68    2.95
  -8  17   0   -3.19    2.46
   8  17   0   -6.69    6.36
  -8  17   0   -2.43    4.04
  -9  17   0    3.30    2.33
   9  17   0    5.13    3.43
  -9  17   0   -0.99    3.95
   9  17   0    9.66    7.19
  10  17   0    4.56    2.81
 -10  17   0    1.62    4.56
 -10  17   0   -1.87    1.88
 -11  17   0   25.92    4.14
 -11  17   0   27.88    6.96
  11  17   0   21.59    4.85
 -12  17   0    1.94    3.44
  12  17   0    1.23    2.55
 -12  17   0   -2.18    1.73
  13  17   0    2.35    2.17
 -13  17   0    3.81    3.38
 -13  17   0    3.27    2.07
  14  17   0    0.81    2.26
 -14  17   0   -0.99    2.35
 -14  17   0    4.85    2.19
 -15  17   0   -2.67    2.71
  15  17   0    1.29    2.12
 -16  17   0   -0.45    2.54
  16  17   0    1.30    2.21
   0  18   0   77.76    9.32
   0  18   0   98.42    8.60
   1  18   0   -0.78    4.87
  -1  18   0   -0.74    3.29
  -1  18   0   -3.08    3.93
   1  18   0   -2.05    3.07
   1  18   0    1.37    2.46
   2  18   0   43.25    5.05
  -2  18   0   46.17    7.15
  -2  18   0   39.38    6.69
   2  18   0   31.45    6.29
   2  18   0   25.65    7.63
   3  18   0   -4.17    2.25
  -3  18   0   -0.23    3.24
   3  18   0    6.72    3.97
   3  18   0    0.05    5.08
  -3  18   0   -1.81    3.76
   4  18   0    5.83    2.62
  -4  18   0    5.90    3.31
  -4  18   0    7.32    4.03
   4  18   0    1.14    5.24
  -5  18   0    6.72    4.05
   5  18   0    2.08    5.76
   5  18   0    1.76    2.49
  -5  18   0   -2.33    2.71
   6  18   0    1.12    6.34
  -6  18   0    2.03    2.65
   6  18   0   -1.54    2.29
  -6  18   0    0.57    4.17
  -7  18   0    1.12    2.36
  -7  18   0    1.29    4.37
   7  18   0   -0.89    7.68
   7  18   0   -0.77    2.38
  -8  18   0   57.61    5.87
   8  18   0   52.61    5.99
  -8  18   0   49.04    8.00
  -9  18   0   -1.85    3.97
   9  18   0    1.85    2.72
  -9  18   0   -1.74    1.97
 -10  18   0    3.76    1.96
 -10 -18   0   -7.44    3.67
 -10  18   0    9.36    3.76
  10  18   0   -0.24    2.36
  11  18   0    1.99    2.24
 -11  18   0   -0.15    1.69
 -11  18   0   -1.92    2.92
 -12  18   0   -0.29    1.81
 -13  18   0    3.91    1.90
  13  18   0   -0.19    1.80
 -13  18   0    1.40    2.33
  14  18   0    6.47    2.08
 -14  18   0    0.74    2.21
   0  19   0    3.55    4.91
   0  19   0    3.78    3.00
   1  19   0   -2.52    5.29
   1  19   0    3.84    3.98
  -1  19   0   -2.60    4.40
  -1  19   0    6.25    3.09
   2  19   0    7.99    5.82
  -2  19   0   -1.11    4.11
  -2  19   0   -0.01    2.65
  -3  19   0    8.33    4.75
   3  19   0    5.03    6.76
  -3  19   0    8.41    3.01
   4  19   0   -1.55    6.91
  -4  19   0    6.92    4.80
  -4  19   0    4.79    2.81
   4  19   0   -0.36    2.46
   5  19   0    4.19    2.59
  -5  19   0    4.03    2.67
   5  19   0   -7.42    7.78
  -5  19   0    6.38    4.29
  -6  19   0    0.96    2.52
   6  19   0   -2.15    2.63
  -6  19   0    6.46    4.37
  -7  19   0    4.69    2.51
   7 -19   0    5.68    3.54
  -7  19   0    8.94    4.68
   7  19   0   10.25    3.22
  -8  19   0    6.74    4.78
  -8 -19   0    2.64    3.02
  -8  19   0   -1.07    1.97
   9  19   0    4.84    2.75
  -9  19   0    2.11    1.79
  -9  19   0    0.60    3.01
  10  19   0    1.22    2.34
 -10  19   0    5.44    3.10
 -11  19   0   -2.13    2.33
 -11  19   0   -0.58    1.66
  11  19   0    0.65    2.24
   0  20   0    0.44    8.26
  -1  20   0   11.22    7.43
   1  20   0   31.92   18.13
  -2  20   0    0.80    2.94
  -2  20   0    6.27    6.66
  -3  20   0   -0.22    2.64
  -3  20   0    6.09    5.94
   3 -20   0    2.31    2.97
  -4  20   0    1.12    5.23
   4 -20   0    1.21    2.75
  -4 -20   0    6.08    3.09
  -4  20   0    2.85    2.65
   5 -20   0   -3.38    3.34
  -5 -20   0    4.20    2.64
  -5  20   0   -0.78    2.34
  -5  20   0   -2.79    4.37
  -6 -20   0    2.62    2.80
  -6  20   0    3.80    2.28
  -6  20   0   -2.68    4.03
  -7  20   0    7.89    4.34
   0   0   1   10.26   10.38
  -1   0  -1   -0.01    0.42
   1   0  -1    0.11    0.33
  -1   0   1    0.36    0.36
   1   0   1    0.39    0.51
   1   0  -1    0.59    0.18
  -2   0   1    0.77    0.57
  -2   0  -1    1.39    0.60
  -2   0  -1    1.60    0.74
  -2   0  -1    1.29    0.34
   2   0   1    1.92    0.98
   2   0  -1    0.58    0.49
   2   0   1    1.40    0.43
  -3   0   1    0.20    0.77
   3   0   1   -0.78    0.85
   3   0  -1   -0.78    0.57
  -3   0  -1   -0.53    0.69
  -3   0  -1    0.38    0.57
  -4   0  -1    0.16    0.93
   4   0  -1    0.34    1.02
  -4   0  -1    0.08    1.00
  -5   0   1    1.29    1.05
  -5   0  -1    0.17    1.11
  -5   0  -1    0.71    1.36
   5   0  -1    1.44    1.44
  -6   0   1   -0.85    1.21
   6   0  -1   -0.34    1.70
  -6   0  -1    2.56    1.29
  -7   0   1    3.53    1.32
  -7   0  -1   -1.08    1.67
  -7   0  -1    2.59    1.38
  -8   0   1   -0.22    1.10
   8   0  -1   -0.16    2.14
  -8   0  -1   -0.10    1.94
  -8   0  -1    0.19    1.32
  -9   0   1   -0.89    1.32
  -9   0  -1   -0.48    1.34
   9   0  -1    0.07    2.20
  -9   0  -1    0.64    2.09
  10   0  -1   -3.72    1.92
 -10   0   1   -0.08    1.56
 -10   0  -1    1.36    2.28
 -10   0  -1    2.55    1.63
 -11   0   1   -0.85    1.80
  11   0   1    2.01    2.69
  11   0  -1   -0.34    2.08
 -11   0  -1   -1.44    2.49
 -11   0  -1   -0.08    1.75
 -12   0  -1   -0.17    2.14
  12   0  -1    3.54    2.34
 -12   0  -1    1.32    2.89
 -12   0   1   -4.02    2.02
  12   0   1   -0.21    2.74
 -13   0   1    4.17    5.36
 -13   0   1    0.21    2.10
  13   0  -1    0.30    3.18
 -13   0  -1    3.58    2.92
 -13   0   1   -9.19    8.25
  13   0   1    3.14    2.77
 -13   0  -1   -2.69    7.61
 -13   0  -1    3.22    3.65
 -13   0  -1   -7.60    5.11
 -14   0   1    0.87    2.44
 -14   0  -1    3.50    5.29
  14   0   1   -1.50    3.36
 -14   0  -1   -7.87    5.83
  14   0  -1    0.47    2.99
 -14   0   1   -9.40    6.06
 -14   0  -1   -1.03    2.50
 -14   0   1   -5.42    4.51
 -14   0  -1   -0.36    7.26
 -14   0   1  -11.36    7.44
 -14   0   1    2.20    3.49
 -14   0  -1   10.06    7.56
 -15   0  -1  -11.00    7.75
 -15   0   1    0.32    7.15
  15   0  -1    0.64    3.29
 -15   0  -1   -1.35    5.41
 -15   0  -1   -2.05    5.28
  15   0   1    2.50    4.22
 -15   0  -1    2.44    7.59
 -15   0  -1    1.48    3.07
 -15   0   1    2.94    2.81
 -15   0  -1    7.20    5.96
 -15   0   1   -2.65    3.98
 -15   0   1    1.02    4.66
 -15   0   1    1.37    4.45
 -16   0   1    8.38    5.62
  16   0  -1    1.92    3.59
  16   0   1    2.71    4.56
 -16   0   1   -4.81    4.94
 -16   0  -1    5.47    6.52
 -16   0   1    6.38    4.78
 -16   0  -1   -3.60    5.61
 -16   0  -1   -3.22    7.22
 -16   0   1   16.99    7.98
 -16   0  -1   -2.69    3.59
 -16   0   1   -1.50    3.31
 -16   0  -1   -4.20    4.82
 -16   0   1   10.43    7.87
 -17   0   1    2.18    3.79
  17   0  -1   -5.55    4.96
 -17   0  -1    4.66    5.25
 -17   0   1    3.43    7.99
  17   0   1   -2.15    4.65
 -17   0  -1   -6.56    4.60
 -17   0   1    6.33    4.84
 -17   0  -1   -2.26    7.12
 -17   0  -1   -0.51    5.74
 -17   0  -1    6.04    7.39
 -17   0   1   -0.91    7.30
 -18   0  -1   -6.74    5.79
  18   0   1   -7.17    7.12
 -18   0   1    6.84    7.10
 -18   0  -1    2.77    7.06
 -18   0   1   -2.09    7.38
 -18   0   1    2.11    5.31
 -18   0  -1   -7.65    5.54
  18   0  -1   -0.85    6.78
 -18   0   1   -1.68    4.95
 -18   0  -1   -0.47    4.39
 -19   0   1    8.98    7.83
 -19   0  -1   -1.96    7.75
  19   0  -1   -0.54    7.83
 -19   0   1    3.02    4.59
 -19   0  -1    1.52    5.92
 -19   0   1    6.75    6.73
 -19   0   1    2.25    3.79
  19   0   1    5.14    7.59
 -19   0  -1   -1.13    4.90
 -19   0  -1    4.30    4.87
 -20   0  -1    0.36    4.86
 -20   0  -1   -7.94    5.58
 -20   0   1    0.90    3.84
 -20   0   1   -1.99    4.71
 -20   0  -1   -9.99    7.54
 -20   0  -1    4.22    5.14
 -20   0   1   -8.92    7.26
 -20   0   1   -1.44    5.98
 -21   0  -1  -11.61    7.35
 -21   0   1   -3.87    3.93
 -21   0   1  -11.88    7.51
 -21   0  -1    1.72    4.02
 -21   0  -1   -4.42    6.05
 -21   0   1   -8.12    6.05
 -22   0  -1   -3.03    3.80
 -22   0   1   -2.40    4.02
 -22   0  -1    7.13    6.24
 -22   0   1    3.02    5.79
 -23   0   1    3.77    7.31
 -23   0   1   -0.60    5.14
 -23   0  -1   -2.92    8.63
 -23   0   1    1.92    8.95
 -24   0  -1   -2.47    3.50
 -24   0   1    1.21    5.61
 -24   0  -1    0.52    4.98
 -24   0   1    2.84    3.74
 -25   0  -1   -0.44    3.54
 -25   0   1   -4.42    3.59
 -25   0   1   -5.58    5.03
 -25   0  -1    2.09    5.14
 -26   0  -1    4.63    4.22
 -26   0  -1   -2.10    3.09
 -26   0   1   -1.61    4.72
 -26   0   1    1.40    3.25
 -27   0  -1   -1.15    4.23
 -27   0   1   -1.57    3.06
 -27   0   1   -4.57    5.45
 -28   0  -1    8.43    3.39
   0  -1   1    0.24    0.44
   0   1  -1    0.06    0.35
   0   1   1    0.78    0.48
   0  -1  -1    0.26    0.37
   0  -1  -1    0.62    0.56
   0   1  -1    0.04    0.30
   0  -1   1    0.70    0.46
   0  -1   1   -0.16    0.28
   0  -1  -1    2.80    0.74
   1  -1   1   91.55    5.55
   1   1  -1   98.75    5.55
   1  -1   1   89.36    5.59
  -1  -1  -1   92.92    5.62
  -1  -1   1   96.15    5.56
   1  -1  -1  100.24    5.60
   1  -1  -1  100.58    5.64
  -1   1  -1   88.55    5.57
  -1   1  -1   86.36    5.57
   1  -1  -1   94.07    5.68
  -2   1   1  769.01   43.00
  -2  -1  -1  767.12   42.91
  -2   1   1  747.95   42.60
  -2   1   1  775.36   42.95
   2  -1   1  754.78   42.83
   2   1  -1  757.20   42.93
  -2  -1   1  709.25   42.97
  -2   1  -1  759.64   42.81
   2  -1  -1  758.64   42.95
  -2   1  -1  757.68   42.78
  -3   1   1  236.84   15.12
   3   1  -1  269.16   15.30
  -3   1   1  262.46   15.31
  -3  -1  -1  270.34   15.11
   3  -1  -1  263.68   15.17
  -3   1  -1  250.09   14.88
   3  -1  -1  256.58   14.67
  -3   1  -1  262.28   14.94
  -4   1   1 2736.02  169.27
   4   1  -1 2897.19  169.65
  -4  -1  -1 3175.18  169.46
  -4   1  -1 3025.99  169.11
  -4   1  -1 3016.05  169.09
   4  -1  -1 3098.90  168.90
   4  -1  -1 3019.09  169.51
   5   1  -1 1519.09   99.24
  -5  -1  -1 1883.01   98.58
  -5   1   1 1810.19   98.81
  -5  -1  -1 1801.82   98.93
  -5   1  -1 1637.12   98.45
  -5   1  -1 1786.83   98.63
   5  -1  -1 1682.04   98.40
  -5   1  -1 1808.55   98.60
   6   1  -1  602.24   36.74
  -6   1   1  692.06   36.00
  -6  -1  -1  686.89   35.72
  -6   1  -1  626.24   35.81
   6  -1  -1  598.66   36.63
  -6   1  -1  532.77   35.63
  -7  -1  -1 1674.05   89.98
  -7  -1  -1 1457.95   90.40
  -7   1   1 1687.58   90.25
  -7   1  -1 1466.79   90.09
  -7   1  -1 1644.18   90.04
  -8   1   1   58.55    4.73
  -8  -1  -1   64.03    4.51
   8   1  -1   64.31    6.08
  -8  -1  -1   55.28    5.31
   8  -1  -1   57.52    6.15
  -8   1  -1   61.46    4.95
  -8   1  -1   60.07    4.85
  -8  -1   1   54.69    4.85
   9   1  -1  183.82   12.76
  -9  -1  -1  186.52   11.97
  -9   1   1  183.06   11.50
  -9  -1  -1  174.58   11.20
  -9  -1   1  161.83   11.44
  -9   1  -1  198.06   11.54
  -9   1  -1  188.33   11.56
   9  -1  -1  180.09   12.83
 -10  -1  -1 1636.98   90.22
 -10   1   1 1511.04   89.88
  10   1  -1 1661.33   91.22
  10  -1   1 1444.68   90.72
 -10  -1  -1 1542.63   89.64
 -10  -1   1 1517.41   89.88
 -10   1  -1 1625.00   89.79
  10  -1  -1 1608.62   91.24
 -10   1  -1 1642.69   89.93
  11   1  -1   44.49    5.86
 -11   1   1   38.78    4.40
 -11  -1  -1   27.33    4.20
 -11  -1  -1   39.80    4.96
  11  -1   1   42.95    5.75
 -11  -1   1   40.49    4.47
 -11   1  -1   50.24    4.64
 -11   1  -1   36.75    5.03
  11  -1  -1   29.96    5.75
 -12   1   1 1177.21   66.39
 -12  -1  -1 1200.08   66.68
  12  -1   1 1092.50   67.60
 -12  -1  -1 1092.57   66.10
  12   1  -1 1140.12   67.71
  12   1   1 1065.29   67.55
 -12   1  -1 1191.02   66.32
  12  -1  -1 1192.24   67.99
 -12   1  -1 1244.39   66.51
 -13  -1  -1   17.66    6.15
 -13   1   1   39.39    9.11
 -13   1   1   15.14    4.85
 -13   1   1   25.16    4.12
 -13   1   1   15.86    5.08
 -13   1   1   28.46    6.90
  13   1  -1   11.79    3.41
  13  -1   1    8.51    3.34
 -13  -1  -1   34.01    9.32
 -13  -1  -1   24.86    4.87
  13  -1  -1   19.86    5.90
 -13   1  -1   13.43    3.14
  13   1   1   21.88    6.14
 -13   1  -1   21.18    6.12
 -13  -1   1   26.06    4.58
 -13  -1   1   20.34    4.15
 -13   1  -1   14.38    7.06
 -13  -1   1   36.84   10.65
 -13   1  -1   31.36    4.84
  14  -1   1  208.89   16.45
 -14   1   1  249.47   17.88
 -14  -1  -1  227.78   14.81
 -14  -1  -1  200.18   17.30
 -14   1   1  223.34   15.87
 -14   1   1  235.10   14.87
 -14  -1  -1  223.34   15.53
 -14   1   1  215.62   19.94
 -14  -1  -1  276.96   19.31
 -14  -1  -1  205.70   19.86
  14   1  -1  222.61   16.60
 -14  -1   1  238.55   16.04
  14   1   1  231.76   16.77
 -14  -1   1  218.07   20.17
 -14   1  -1  219.06   19.10
 -14   1  -1  228.08   15.64
 -14   1  -1  237.50   14.82
 -14   1  -1  215.51   16.74
 -14  -1   1  228.86   15.25
 -14  -1   1  229.79   14.90
  14  -1  -1  230.97   16.77
 -14   1  -1  234.81   19.19
 -14   1  -1  228.64   17.37
 -14  -1   1  221.14   17.71
 -15  -1  -1    2.79    3.15
  15   1  -1    7.81    4.57
 -15  -1  -1    4.78   10.44
 -15   1   1    5.74    2.79
 -15   1   1    2.36    7.95
 -15  -1  -1    5.08    6.05
 -15  -1  -1   22.06    6.74
  15  -1   1    8.24    4.22
 -15  -1  -1    7.00    5.05
 -15   1   1    5.10    6.20
 -15   1   1    5.45    4.67
 -15  -1  -1   20.35    7.52
 -15   1   1   11.72    4.80
 -15  -1   1    6.50    2.88
  15   1   1    4.25    4.20
 -15  -1   1    4.19    6.60
 -15   1  -1   14.25    5.26
 -15   1  -1   -0.75    4.44
 -15   1  -1   10.36    6.65
 -15   1  -1   10.67    6.77
 -15  -1   1    8.63    4.99
 -15  -1   1  -10.54    9.32
  15  -1  -1    7.45    4.44
 -15  -1   1    2.39    8.53
 -15  -1   1   -0.19    4.23
 -15   1  -1    6.27    3.22
 -16   1   1    4.84    4.75
 -16   1   1    5.17    3.25
 -16   1   1    1.32    8.17
 -16   1   1   -1.69    6.26
 -16  -1  -1   17.40    7.46
  16  -1   1    7.59    4.57
 -16  -1  -1    5.96    5.92
 -16  -1  -1    3.86    6.12
 -16  -1  -1    1.36    6.36
 -16  -1  -1   -8.01    9.10
 -16  -1  -1    6.92    4.14
 -16   1   1    2.85    4.05
  16   1  -1    1.90    4.50
 -16  -1   1   17.45    9.09
 -16   1  -1    5.38    6.68
 -16  -1   1   -8.10    4.63
 -16   1  -1    1.43    3.70
 -16   1  -1   -0.36    5.03
 -16   1  -1    9.63    5.97
 -16  -1   1    0.15    4.60
 -16  -1   1    2.45    3.35
  16   1   1    0.08    5.00
 -16  -1   1  -15.14    9.23
  16  -1  -1    2.85    4.15
 -16   1  -1   -3.53    6.38
 -16  -1   1    2.17    4.25
 -17   1   1   15.71    7.21
 -17  -1  -1   -6.34    5.08
 -17   1   1    0.26    3.98
  17   1  -1    4.85    5.54
 -17   1   1    7.59    6.77
 -17  -1  -1   -4.63    5.07
 -17  -1  -1  -18.32    8.52
 -17   1   1   -6.68    5.48
  17  -1   1   -0.34    5.88
 -17  -1  -1    3.24    4.92
 -17  -1  -1    6.33    4.89
 -17  -1   1    0.42    6.60
  17  -1  -1    0.49    5.43
 -17   1  -1    7.08    6.71
 -17  -1   1    1.11    4.50
 -17  -1   1   -9.97    4.89
 -17  -1   1   -7.86    8.72
 -17   1  -1    7.94    9.07
  17   1   1   -4.62    4.40
 -17   1  -1    3.90    4.91
 -17   1  -1    6.41    4.57
 -17   1  -1    7.79    5.26
 -18  -1  -1  262.28   18.75
  18   1  -1  232.48   21.36
 -18  -1  -1  267.48   17.88
 -18   1   1  238.58   18.77
 -18  -1  -1  226.18   19.96
  18  -1   1  246.42   21.51
 -18  -1  -1  258.87   21.87
 -18   1   1  245.66   17.01
 -18   1   1  259.20   17.98
 -18   1   1  272.38   21.34
  18   1   1  241.84   21.55
 -18  -1   1  254.49   18.17
  18  -1  -1  200.92   19.97
 -18  -1   1  253.92   18.87
 -18  -1   1  239.01   22.11
 -18  -1   1  259.71   22.26
 -18   1  -1  253.04   18.77
 -18   1  -1  231.10   20.44
 -18   1  -1  251.22   17.65
 -18   1  -1  253.91   18.62
 -19   1   1   14.07    6.74
  19   1  -1   21.51    9.30
 -19   1   1   22.57    8.16
 -19   1   1    2.01    4.30
 -19  -1  -1   23.58    9.89
 -19  -1  -1   10.39    4.90
 -19  -1  -1   14.65    7.51
 -19   1   1    9.16    4.81
  19  -1   1    5.21    7.72
 -19   1  -1   14.54    6.13
 -19   1  -1   16.61    6.94
 -19  -1   1   13.68    7.77
 -19   1  -1    1.11    5.17
  19   1   1   14.49    7.79
 -19   1  -1   11.98    5.07
 -19  -1   1    0.95    6.33
  19  -1  -1   18.74    8.11
 -19  -1   1   21.84    9.40
 -19  -1   1    9.16    4.53
 -19  -1   1   11.34    5.98
 -20  -1  -1  132.65   12.87
 -20   1   1  139.30   15.05
 -20   1   1  147.18   11.58
 -20   1   1  129.80   15.61
 -20   1   1  138.70   13.23
 -20  -1  -1  130.36   15.52
 -20   1   1  153.81   18.33
 -20  -1  -1  154.68   18.04
 -20   1  -1  140.10   15.01
 -20  -1   1  139.25   13.52
 -20   1  -1  161.06   12.39
 -20  -1   1  138.51   15.04
 -20   1  -1  136.73   14.61
 -20  -1   1  124.10   18.01
 -20   1  -1  135.22   13.15
 -21   1   1    1.97    4.12
 -21   1   1    5.52    6.45
 -21   1   1    2.49    3.57
 -21  -1  -1   16.87   10.57
 -21  -1  -1    5.34    5.06
 -21  -1  -1    4.05    6.39
 -21   1   1   -1.46    5.45
 -21   1  -1   -3.80    4.06
 -21   1  -1   -2.53    6.87
 -21  -1   1   13.18    5.05
 -21  -1   1    0.45    6.25
 -21   1  -1    5.79    4.94
 -21   1  -1    6.27    6.92
 -22   1   1    1.06    4.87
 -22   1   1    5.12    4.40
 -22  -1  -1   -1.74    5.43
 -22  -1  -1    7.30    5.11
 -22   1   1   -0.83    6.75
 -22   1  -1    2.87    6.37
 -22  -1   1    7.90    4.66
 -22   1  -1   -1.28    6.17
 -22  -1   1    6.11    6.96
 -22   1  -1    1.59    4.62
 -23  -1  -1    9.45    6.48
 -23   1   1   12.91    8.92
 -23   1   1    5.29    7.91
 -23   1   1   39.85   11.84
 -23  -1  -1   25.70    9.19
 -23  -1   1   11.54    7.06
 -23  -1   1   15.15    5.53
 -23   1  -1    5.90    4.51
 -23   1  -1    3.44    7.36
 -24  -1  -1   15.03    6.02
 -24   1   1    7.52    7.44
 -24   1   1   11.39    5.76
 -24  -1  -1    6.55    4.31
 -24   1   1   10.03    4.65
 -24  -1   1    7.94    4.07
 -24   1  -1   13.76    7.60
 -24   1  -1   10.40    5.06
 -24   1  -1   19.08    6.56
 -24  -1   1   18.34    6.76
 -25   1   1    5.65    4.24
 -25   1   1    8.90    5.00
 -25  -1  -1    7.75    4.94
 -25  -1  -1    2.43    3.67
 -25  -1   1   11.25    4.63
 -25   1  -1    0.52    4.79
 -25  -1   1    3.69    5.58
 -25   1  -1    4.41    3.48
 -26  -1  -1    8.20    4.73
 -26   1   1   14.62    3.79
 -26   1   1    2.44    4.80
 -26  -1  -1    6.73    3.30
 -26   1  -1    9.69    3.66
 -26  -1   1   16.01    4.12
 -26   1  -1    6.59    4.14
 -27  -1  -1    3.06    3.16
 -27  -1  -1    1.08    4.52
 -27   1   1    5.68    4.53
 -27   1   1    1.87    3.27
 -27   1  -1   -0.61    4.14
 -27  -1   1   -3.17    3.25
 -27   1  -1   -3.77    2.62
 -28   1   1    4.41    3.14
 -28   1  -1   -3.17    2.69
   0  -2  -1    0.13    0.65
   0   2   1    0.84    0.65
   0   2  -1    0.35    0.47
   0   2   1    0.34    0.43
   0  -2  -1   -0.47    0.50
   0   2  -1    0.28    0.52
   0  -2  -1    0.31    0.93
  -1  -2  -1 1543.78   87.46
   1   2  -1 1541.96   87.42
   1   2  -1 1559.48   87.53
  -1   2   1 1560.85   87.58
  -1   2   1 1571.77   87.51
  -1  -2  -1 1535.28   87.64
   1  -2  -1 1557.79   87.58
   1  -2  -1 1489.80   87.55
  -1   2  -1 1561.73   87.54
  -1   2  -1 1565.71   87.52
   2   2  -1   43.22    2.98
  -2  -2  -1   37.44    3.37
  -2  -2  -1   42.79    2.95
  -2   2   1   45.40    3.19
  -2   2   1   42.89    2.70
  -2   2   1   42.08    3.02
  -2   2  -1   41.69    2.93
   2  -2  -1   47.71    3.11
   2  -2  -1   47.45    3.04
  -2   2  -1   42.99    2.92
  -3   2   1   35.18    3.20
  -3   2   1   41.13    2.94
  -3   2   1   37.83    2.37
  -3  -2  -1   43.91    3.17
   3   2  -1   38.22    3.20
   3  -2  -1   33.84    2.76
  -3   2  -1   33.47    2.67
  -3   2  -1   34.88    2.67
   3  -2  -1   37.03    2.54
  -4   2   1   31.74    3.01
   4   2  -1   41.38    3.78
  -4   2   1   32.31    2.37
  -4  -2  -1   40.08    3.45
  -4   2   1   33.18    3.86
  -4   2  -1   37.06    2.79
  -4   2  -1   36.85    2.77
   4  -2  -1   33.26    2.53
   4  -2  -1   37.07    3.08
  -5   2   1 1035.41   61.24
  -5  -2  -1 1067.85   61.51
  -5   2   1 1113.69   60.88
   5   2  -1  949.16   61.72
   5  -2  -1 1147.01   61.60
  -5   2  -1 1101.04   60.99
  -5   2  -1 1108.41   61.07
   5  -2  -1 1065.71   60.76
  -6   2   1 1106.15   68.79
  -6  -2  -1 1080.21   69.08
   6   2  -1 1204.97   69.60
   6  -2  -1 1259.59   69.43
  -6   2  -1 1256.57   68.56
  -6   2  -1 1330.55   68.75
  -7   2   1 2129.23  113.23
  -7  -2  -1 1743.91  113.41
   7   2  -1 1994.01  114.97
  -7   2  -1 2228.47  112.98
   7  -2  -1 1682.44  114.51
  -7   2  -1 2162.05  113.12
  -8  -2  -1   22.50    4.10
  -8   2   1   23.92    3.19
  -8  -2  -1   20.11    2.99
   8   2  -1   20.88    4.25
   8  -2  -1   18.81    4.53
  -8   2  -1   17.50    3.28
  -9   2   1 1116.44   62.82
  -9  -2  -1 1207.22   63.40
  -9  -2  -1 1062.03   62.47
   9   2  -1 1101.54   63.85
   9  -2   1 1102.59   63.65
  -9   2  -1 1007.37   62.79
   9  -2  -1 1069.15   64.10
 -10   2   1  194.67   12.92
  10   2  -1  212.12   14.30
 -10  -2  -1  193.32   12.57
  10  -2   1  199.33   13.97
 -10  -2  -1  223.76   13.57
 -10   2  -1  200.72   13.03
 -10  -2   1  194.47   13.09
  10  -2  -1  216.60   14.57
  11  -2   1   33.82    5.50
  11   2  -1   26.61    5.37
 -11  -2  -1   27.98    3.98
 -11  -2  -1   31.86    4.87
 -11   2  -1   27.89    4.53
 -11  -2   1   28.16    4.61
  11  -2  -1   37.38    6.11
  12   2  -1 1324.40   77.74
  12  -2   1 1265.70   77.51
 -12  -2  -1 1326.57   76.80
 -12  -2  -1 1354.25   76.19
 -12   2   1 1359.81   76.57
  12   2   1 1299.72   77.77
 -12  -2   1 1314.47   76.74
  12  -2  -1 1419.27   78.23
  13   2  -1  162.78   12.91
 -13   2   1  142.23   13.19
 -13  -2  -1  169.52   16.23
 -13   2   1  167.13   11.47
 -13   2   1  155.26   16.79
 -13  -2  -1  164.65   19.46
 -13   2   1  161.27   14.66
 -13  -2  -1  167.72   11.42
  13  -2   1  171.93   13.07
 -13  -2  -1  180.79   12.31
 -13   2  -1  194.78   14.30
 -13   2  -1  172.25   15.53
  13  -2  -1  182.06   13.73
 -13   2  -1  156.63   16.24
 -13  -2   1  184.76   14.19
 -13  -2   1  172.47   11.48
 -13   2  -1  176.10   11.58
  13   2   1  152.77   13.18
 -13  -2   1  163.10   15.94
 -13  -2   1  160.94   11.82
 -14  -2  -1  673.79   38.25
  14   2  -1  667.34   39.55
 -14  -2  -1  654.81   41.58
 -14  -2  -1  648.54   38.93
  14  -2   1  603.49   39.09
 -14  -2  -1  659.11   37.39
 -14   2   1  643.18   37.67
 -14   2   1  664.06   41.62
 -14  -2  -1  648.98   39.87
 -14   2   1  632.02   39.62
 -14   2   1  661.90   37.79
 -14   2   1  646.44   38.43
 -14  -2   1  634.13   42.53
 -14  -2   1  610.78   39.88
  14   2   1  631.70   39.46
 -14  -2   1  630.16   37.61
 -14   2  -1  611.34   38.69
 -14   2  -1  594.73   40.53
  14  -2  -1  662.42   39.60
 -14   2  -1  677.39   37.79
 -14  -2   1  563.78   38.63
 -14  -2   1  649.77   38.42
 -14   2  -1  602.01   39.87
 -14   2  -1  617.70   39.38
 -15   2   1  319.93   24.88
  15  -2   1  299.75   22.01
 -15  -2  -1  335.23   20.33
 -15  -2  -1  307.17   24.34
 -15   2   1  327.40   21.11
  15   2  -1  332.82   22.42
 -15  -2  -1  362.73   21.99
 -15   2   1  326.92   22.67
 -15  -2  -1  326.16   21.51
 -15  -2  -1  320.68   23.05
 -15   2   1  319.54   20.33
 -15  -2   1  320.72   21.09
  15  -2  -1  289.42   22.29
 -15  -2   1  335.57   22.82
 -15  -2   1  308.23   25.32
 -15   2  -1  298.47   22.05
 -15   2  -1  314.56   24.00
 -15   2  -1  320.72   23.11
  15   2   1  315.42   22.49
 -15  -2   1  323.63   20.46
 -15   2  -1  297.15   21.62
 -15  -2   1  339.50   21.01
 -15   2  -1  333.89   20.41
 -16   2   1    5.09    6.82
 -16   2   1   28.72    6.89
 -16  -2  -1   37.47    9.72
  16  -2   1   14.60    5.79
 -16   2   1   41.73   10.80
 -16  -2  -1   32.22    7.17
 -16   2   1   23.27    6.12
 -16  -2  -1   50.62   11.42
 -16   2   1   44.22    8.26
  16   2  -1   14.94    5.52
 -16  -2  -1   25.98    5.01
 -16  -2   1   41.03   10.39
 -16  -2   1   29.45    6.36
  16  -2  -1   31.27    8.89
 -16   2  -1   20.14    7.26
 -16  -2   1   16.11    4.13
 -16   2  -1   35.54   11.00
 -16   2  -1   25.13    9.22
 -16  -2   1   20.43    4.96
 -16   2  -1   30.91    6.47
 -16   2  -1   15.76    4.33
 -16  -2   1   23.90    6.05
  16   2   1   35.26    9.81
 -17   2   1  148.00   14.23
 -17  -2  -1   98.70   12.42
 -17   2   1  106.42   11.99
 -17   2   1  117.64   10.72
  17   2  -1  124.54   13.92
  17  -2   1  135.38   14.41
 -17   2   1  115.11   14.89
 -17  -2  -1  124.29   14.73
 -17   2   1  111.94   10.62
 -17  -2   1  117.14   12.59
 -17   2  -1  103.83   14.01
 -17   2  -1  101.83   11.74
 -17   2  -1  137.03   13.67
  17  -2  -1  104.39   13.20
 -17   2  -1   89.41   16.76
  17   2   1  106.58   14.28
 -17  -2   1  102.19   12.57
 -17  -2   1  136.37   11.19
 -17   2  -1  117.69   11.05
 -18   2   1  112.13   14.07
 -18  -2  -1  119.50   14.70
  18  -2   1  101.03   15.34
 -18  -2  -1   96.82   11.83
  18   2  -1   84.65   15.19
 -18   2   1  112.66   11.66
 -18   2   1   95.50    9.75
 -18   2   1  114.81   14.07
 -18   2  -1  103.18   11.54
 -18  -2   1  108.68   12.63
  18  -2  -1   73.01   14.60
  18   2   1  107.32   16.11
 -18  -2   1   82.71   13.98
 -18   2  -1  103.75   14.11
 -18  -2   1  101.28   12.26
 -18   2  -1  116.86   13.21
 -18  -2   1  104.42   15.07
 -18   2  -1  112.29   12.04
 -19   2   1    5.55    5.16
 -19   2   1    0.03    3.84
 -19   2   1    4.28    5.67
 -19  -2  -1    8.76    6.80
 -19   2   1    0.71    6.16
  19  -2   1   11.69    8.76
  19   2  -1   -6.18    8.46
 -19   2   1   11.18    7.58
 -19   2  -1    0.34    4.18
  19  -2  -1   -4.71    7.97
 -19   2  -1    2.69    5.07
  19   2   1    4.05    8.01
 -19   2  -1    9.59    6.26
 -19  -2   1    5.82    5.43
 -19   2  -1    1.13    5.53
 -19  -2   1   -0.80    6.53
 -20   2   1    6.50    8.18
 -20   2   1   10.32    4.17
 -20   2   1    8.19    6.41
 -20  -2  -1    7.19    4.65
 -20  -2  -1   15.30    7.08
 -20   2   1    3.15    6.12
 -20   2   1   18.95    6.46
 -20  -2   1   21.59    6.09
 -20   2  -1    9.51    6.73
 -20   2  -1   11.07    4.51
 -20   2  -1    3.94    5.88
 -20  -2   1   20.01    8.18
 -20   2  -1   24.56    5.59
 -21  -2  -1   21.31    6.03
 -21   2   1   13.02    6.72
 -21   2   1   27.45    7.23
 -21  -2  -1   46.09   11.37
 -21   2   1   20.64    5.84
 -21   2   1   22.58    5.20
 -21  -2   1   25.96    6.74
 -21   2  -1   20.54    5.94
 -21  -2   1   25.06    7.96
 -21   2  -1   16.04    6.92
 -21   2  -1   24.44    5.46
 -21   2  -1   20.15    7.18
 -22   2   1   21.81    6.80
 -22   2   1   20.45    6.88
 -22   2   1   28.06    7.21
 -22  -2  -1   11.75    6.39
 -22   2   1   32.36    5.81
 -22  -2  -1   28.63    8.64
 -22   2  -1   34.39    9.17
 -22   2  -1   27.47    7.01
 -22   2  -1   21.90    6.88
 -22  -2   1   15.95    7.25
 -22   2  -1   24.61    5.67
 -22  -2   1   33.52    8.09
 -23   2   1   22.89    7.34
 -23  -2  -1   14.96    6.85
 -23   2   1   11.66    5.96
 -23  -2   1   39.60    9.07
 -23   2  -1   42.14   13.29
 -23   2  -1   22.68    6.96
 -23  -2   1   26.25    7.84
 -24   2   1    2.58    3.40
 -24   2   1   -1.13    4.86
 -24  -2  -1    2.36    5.73
 -24  -2  -1    0.90    4.04
 -24   2   1    3.99    6.08
 -24   2  -1    9.78    6.05
 -24  -2   1    4.53    6.52
 -24   2  -1    9.27    5.27
 -24   2  -1    7.39    4.22
 -24  -2   1    9.35    5.17
 -25  -2  -1    4.31    3.94
 -25  -2  -1    8.93    4.76
 -25   2   1   -1.38    4.58
 -25   2   1    7.30    3.45
 -25   2   1    1.24    6.80
 -25   2  -1    1.75    6.35
 -25   2  -1   -1.54    3.47
 -25  -2   1    2.02    4.07
 -25  -2   1   15.61    7.15
 -25   2  -1    8.91    4.66
 -26  -2  -1    1.98    3.87
 -26   2   1    2.72    2.94
 -26  -2  -1    0.59    5.52
 -26   2   1   10.15    4.49
 -26   2  -1   -1.96    2.43
 -26  -2   1    1.39    3.95
 -26   2  -1    1.35    3.94
 -27  -2  -1    2.00    3.93
 -27   2   1   -2.62    3.96
 -27   2  -1    3.89    2.72
 -27  -2   1   26.47    7.94
 -27   2  -1    6.39    4.43
 -28   2   1   -1.36    2.67
 -28   2  -1   -2.39    2.57
   0  -3  -1   -0.65    1.22
   0  -3   1   -0.82    0.91
   0   3   1    0.14    0.73
   0   3  -1   -0.30    0.69
   0   3  -1    0.16    0.66
   0   3   1    0.90    0.81
   1   3  -1 1496.38   83.89
  -1   3   1 1497.60   83.87
   1  -3   1 1421.25   83.81
  -1  -3  -1 1537.93   84.05
  -1   3   1 1471.70   83.87
  -1   3  -1 1550.44   83.88
   1  -3  -1 1514.21   84.22
   1   3   1 1468.62   83.93
  -1   3  -1 1478.88   83.90
   1  -3  -1 1419.23   83.85
   1   3   1 1446.45   83.77
  -2   3   1   12.11    2.01
  -2   3   1   14.83    1.60
   2   3  -1   16.82    1.70
  -2   3   1   16.32    1.76
   2  -3   1   21.06    1.96
  -2   3  -1   13.88    1.82
  -2   3  -1   14.31    1.67
  -3  -3  -1   68.59    4.92
  -3   3   1   66.14    4.53
   3   3  -1   70.97    4.84
  -3   3   1   68.99    4.96
  -3   3   1   63.85    4.18
   3  -3  -1   68.81    4.49
  -3   3  -1   66.72    4.47
  -3   3  -1   69.87    4.42
   3  -3  -1   65.89    4.60
  -4  -3  -1  620.68   34.20
  -4   3   1  603.06   33.87
   4   3  -1  626.21   34.36
  -4   3   1  588.30   33.43
  -4   3   1  571.48   34.21
  -4   3  -1  588.81   33.64
  -4   3  -1  566.08   33.74
   4  -3  -1  547.71   33.87
   5   3  -1    3.74    1.77
  -5   3   1    3.61    1.17
   5  -3   1    2.77    1.95
  -5  -3  -1    4.47    2.10
  -5   3   1    4.40    0.91
  -5   3  -1    7.72    1.84
   5  -3  -1    6.95    2.12
  -5   3  -1    3.98    0.99
  -6   3   1  211.42   13.55
   6  -3   1  236.82   14.39
  -6   3   1  228.22   12.93
  -6  -3  -1  201.92   14.03
   6   3  -1  223.63   14.46
  -6   3  -1  218.44   13.13
  -6   3  -1  232.91   13.44
   6  -3  -1  216.10   13.92
   7   3  -1    8.71    2.92
   7  -3   1   13.30    4.10
  -7   3   1    9.93    2.96
  -7   3  -1   12.77    2.52
  -7   3  -1   12.46    2.47
  -8   3   1   14.82    3.43
   8  -3   1   24.13    4.43
  -8  -3  -1   21.85    4.22
   8   3  -1   19.40    4.33
  -8   3  -1   14.24    3.10
  -8   3  -1   18.74    3.05
   8  -3  -1   17.63    4.58
  -9  -3  -1  929.84   51.62
   9   3  -1  888.60   51.82
  -9   3   1  851.55   50.94
   9  -3   1  960.88   51.92
   9  -3  -1  739.23   51.84
  -9  -3   1  910.13   51.30
 -10  -3  -1    0.96    1.96
  10   3  -1    2.09    2.68
  10  -3   1    4.09    2.40
 -10   3   1    4.47    2.21
  10  -3  -1    4.42    2.91
 -10  -3   1   -0.15    2.57
 -10   3  -1    3.49    2.20
 -11  -3  -1  666.94   38.26
 -11   3   1  644.11   37.75
  11  -3   1  635.34   38.68
 -11  -3  -1  633.35   37.30
  11   3  -1  619.04   38.70
 -11  -3   1  603.94   37.88
  11  -3  -1  727.36   39.71
 -11  -3   1  616.39   37.92
 -12   3   1   20.89    4.16
  12   3  -1   29.65    6.15
 -12  -3  -1   24.51    4.60
 -12   3   1    9.47    6.21
 -12   3   1   24.47    8.57
  12  -3   1   32.19    6.28
 -12  -3  -1   38.01    5.51
 -12   3  -1   25.00    7.85
 -12  -3   1   26.92    5.05
  12  -3  -1   27.83    6.68
 -12   3  -1   16.94    6.09
 -12  -3   1   40.60    5.04
 -12   3  -1   39.94   12.54
  12   3   1   28.09    6.47
 -12   3  -1   29.73    4.63
 -13  -3  -1  142.10   19.59
 -13   3   1  158.55   12.91
 -13  -3  -1  166.89   11.52
 -13   3   1  167.39   11.45
  13   3  -1  175.28   13.04
 -13   3   1  174.19   14.42
 -13  -3  -1  183.35   16.87
 -13  -3  -1  174.71   12.30
  13  -3   1  141.60   12.65
 -13   3   1  154.83   17.33
 -13   3  -1  180.74   11.77
 -13  -3   1  161.47   13.53
  13  -3  -1  175.57   13.75
 -13   3  -1  141.99   16.44
 -13  -3   1  172.08   11.61
 -13   3  -1  147.02   14.72
 -13   3  -1  153.22   14.60
  13   3   1  170.09   13.47
 -13  -3   1  117.00   18.33
 -13   3  -1  175.24   13.94
  14   3  -1   38.21    9.28
 -14   3   1   39.46    7.96
 -14  -3  -1   46.04   14.83
  14  -3   1   37.06    7.55
 -14  -3  -1   28.36    6.19
 -14  -3  -1   29.34    7.35
 -14   3   1   25.51    6.34
 -14   3   1   40.96   12.27
 -14   3   1   30.73    5.20
 -14  -3  -1   31.81    7.65
 -14  -3   1   34.34    6.29
 -14  -3   1   33.03    5.76
 -14  -3   1   41.16   12.32
 -14   3  -1   30.94    9.53
 -14  -3   1   36.65    8.41
 -14   3  -1   31.85    8.79
 -14   3  -1   31.30    5.56
  14  -3  -1   35.46    8.08
 -14   3  -1   28.98    8.44
 -14   3  -1   27.10    7.90
 -15  -3  -1    0.11    4.52
  15   3  -1    4.89    5.11
 -15   3   1    6.64    5.76
 -15   3   1    2.25    4.35
 -15  -3  -1   -4.40    6.33
 -15  -3  -1    9.42    9.73
 -15  -3  -1   -5.75    3.63
 -15   3   1   -1.85    2.66
  15  -3   1   -5.51    3.69
 -15   3   1    5.60    6.90
 -15   3  -1   -0.87    5.80
  15   3   1   -3.28    5.31
 -15   3  -1   10.57    6.53
 -15  -3   1    2.79    8.37
 -15   3  -1    1.53    3.07
 -15  -3   1   -0.91    3.15
 -15  -3   1   -1.86    3.74
 -15   3  -1    4.78    5.35
 -15  -3   1    0.64    6.61
  15  -3  -1   -4.14    4.70
 -15   3  -1    0.67    5.76
  16   3  -1    2.33    4.67
 -16   3   1    3.41    5.36
 -16   3   1   -0.58    3.37
 -16  -3  -1    5.14    8.66
 -16   3   1   -2.49    7.51
 -16  -3  -1   10.05    6.16
  16  -3   1    8.16    5.79
 -16  -3  -1    3.45    5.59
 -16   3   1    7.94    4.49
 -16  -3   1    1.69    4.32
 -16  -3   1    6.46    7.93
 -16  -3   1    9.95    5.43
  16   3   1    2.42    5.39
 -16   3  -1    0.96    4.96
  16  -3  -1    5.78    4.57
 -16  -3   1    1.52    6.03
 -16   3  -1    7.48    3.81
 -16   3  -1    1.10    5.41
 -17  -3  -1   27.30    6.59
 -17  -3  -1   24.60    8.13
 -17  -3  -1   26.37    8.46
 -17   3   1   34.79   11.57
  17   3  -1   26.35    7.86
 -17   3   1   29.54    7.11
 -17   3   1   22.23    7.12
  17  -3   1   20.04    7.02
 -17   3   1   36.39    7.08
 -17  -3   1   20.58    5.31
  17  -3  -1   34.18    8.39
 -17  -3   1   27.51    6.98
  17   3   1    7.59    6.66
 -17  -3   1   34.35   10.50
 -17   3  -1   20.90    8.27
 -17   3  -1   29.32    8.05
 -17   3  -1    8.90    6.51
 -17   3  -1   21.61    5.20
 -18  -3  -1   14.78    5.88
 -18   3   1   15.24    7.14
 -18   3   1    1.26    5.80
 -18  -3  -1    1.29    9.44
 -18   3   1   12.83    5.14
  18  -3   1   -0.61    7.29
 -18  -3  -1   13.45    7.30
 -18   3   1    9.31    4.84
 -18   3   1    5.27    4.78
  18   3  -1   -5.43    6.57
 -18  -3   1   12.06    9.64
  18   3   1   22.15    9.21
  18  -3  -1   -0.75    8.45
 -18   3  -1   -3.56    6.76
 -18   3  -1   15.47    5.41
 -18   3  -1    0.58    5.63
 -18   3  -1    4.09    4.66
 -18  -3   1   -2.34    5.36
 -18  -3   1   10.65    6.76
 -18  -3   1    6.21    8.22
 -19   3   1   -5.64    5.77
 -19   3   1   -1.46    4.32
 -19   3   1   -4.89    4.82
 -19   3   1   -3.81    5.60
 -19  -3  -1    4.39    7.28
 -19  -3  -1   -2.53    4.76
 -19   3  -1    3.26    4.39
 -19   3  -1   -0.81    7.81
 -19  -3   1    6.20    8.42
 -19   3  -1   -1.97    5.72
 -19  -3   1    3.06    5.55
 -19  -3   1  -18.06   10.79
 -19   3  -1   -0.12    4.78
 -20  -3  -1   10.34    5.22
 -20   3   1   14.45    7.14
 -20   3   1   20.91    6.48
 -20  -3  -1   10.64    6.60
 -20   3   1   12.90    5.86
 -20   3   1   20.28    5.90
 -20   3   1    5.40    7.82
 -20   3  -1   16.98    5.17
 -20   3  -1   14.40    6.85
 -20  -3   1   21.34    8.25
 -20   3  -1   11.86    4.50
 -20  -3   1   10.68    6.31
 -20   3  -1   18.12    6.86
 -21   3   1  124.28   11.78
 -21   3   1  129.49   12.64
 -21   3   1  112.36   13.68
 -21  -3  -1  129.24   12.67
 -21  -3  -1  124.74   14.13
 -21   3   1  116.31   10.03
 -21  -3   1  125.01   11.94
 -21   3  -1  113.34   10.31
 -21  -3   1  113.32   15.21
 -21   3  -1  122.44   12.92
 -21   3  -1  101.36   13.34
 -21   3  -1  110.47   11.42
 -22   3   1    2.52    3.82
 -22   3   1   -0.29    4.63
 -22   3   1   -1.18    3.50
 -22  -3  -1    0.59    4.75
 -22   3   1    4.00    5.89
 -22  -3  -1   -6.83    5.76
 -22   3  -1   -0.12    4.09
 -22   3  -1   -1.37    5.55
 -22  -3   1   -3.42    4.62
 -22  -3   1    8.19   10.23
 -22   3  -1   -1.94    3.18
 -22   3  -1   -0.23    4.93
 -23   3   1   10.45    4.23
 -23  -3  -1   27.99    7.50
 -23   3   1   13.04    5.69
 -23  -3  -1   18.31    6.01
 -23   3   1   37.87    8.38
 -23   3   1   30.70    9.57
 -23   3  -1   12.94    6.38
 -23  -3   1   40.91    9.65
 -23  -3   1   20.48    7.90
 -23   3  -1   31.48    9.23
 -23   3  -1   18.04    4.90
 -24  -3  -1    3.98    4.29
 -24   3   1   -4.15    5.34
 -24   3   1    3.22    3.40
 -24   3   1    0.12    4.46
 -24  -3  -1    1.72    5.34
 -24   3  -1    2.77    3.73
 -24   3  -1    5.14    5.23
 -24  -3   1    1.55    4.85
 -24  -3   1   -2.22    7.63
 -24   3  -1    2.14    5.01
 -25   3   1   18.02    5.49
 -25  -3  -1    9.99    5.80
 -25  -3  -1   16.94    4.83
 -25   3   1   14.06    3.99
 -25   3   1   21.49    5.88
 -25   3  -1   27.53    5.98
 -25   3  -1   16.62    5.44
 -25   3  -1   27.23    7.88
 -25  -3   1    9.89    4.89
 -26  -3  -1    9.41    6.45
 -26   3   1    0.27    6.47
 -26   3   1    0.99    2.77
 -26  -3  -1   -0.33    4.87
 -26   3   1   -3.01    4.04
 -26  -3   1   -5.70    5.52
 -26   3  -1   -5.68    3.61
 -26   3  -1    1.11    2.63
 -26   3  -1  -11.42    5.82
 -27   3   1    8.97    3.77
 -27   3   1    9.89    4.35
 -27   3  -1    3.49    3.03
 -27   3  -1    4.14    3.51
 -28   3   1   -4.15    2.45
 -28   3  -1   -2.86    2.37
 -28   3  -1   -1.00    5.27
   0   4  -1    0.15    0.81
   0   4   1   -0.15    0.77
   0  -4   1   -0.22    1.11
   0   4  -1    1.04    0.86
   0  -4  -1    2.09    1.56
   0   4   1   -0.13    0.96
  -1   4   1 5616.03  306.40
  -1  -4  -1 5288.85  306.61
  -1   4  -1 5450.81  306.49
   1   4   1 5393.73  306.46
   1  -4  -1 5412.56  306.37
   2   4  -1  119.00    7.87
  -2   4   1  134.95    7.73
   2  -4   1  130.82    7.81
  -2  -4  -1  119.20    8.12
   2   4  -1  122.06    7.60
  -2   4   1  131.21    7.96
  -2   4   1  125.93    7.85
  -2   4  -1  127.69    7.93
   2  -4  -1  121.47    7.82
  -2  -4   1  138.59    8.40
   2  -4  -1  132.00    7.99
  -2   4  -1  129.96    7.83
  -3   4   1  784.27   46.37
  -3   4   1  801.14   46.25
   3  -4   1  807.19   46.03
  -3  -4  -1  805.17   46.52
  -3   4   1  802.68   45.97
   3   4  -1  867.02   46.31
  -3  -4   1  808.08   46.77
  -3   4  -1  798.20   46.12
  -3   4  -1  815.30   46.24
   3  -4  -1  812.60   46.25
   3  -4  -1  801.54   46.15
   4  -4   1    2.73    1.33
  -4   4   1    3.77    0.89
   4   4  -1    5.57    1.76
  -4   4   1    2.05    0.98
  -4  -4  -1    4.94    1.99
  -4   4  -1    4.37    1.05
  -4  -4   1    0.27    1.67
  -4   4  -1    3.10    1.16
   4  -4  -1    2.98    1.29
   4  -4  -1    3.21    1.37
  -5   4   1  599.28   34.04
   5   4  -1  574.15   35.06
   5  -4   1  565.07   34.82
  -5  -4  -1  640.39   35.15
  -5   4   1  619.83   34.58
   5  -4  -1  575.19   34.58
  -5   4  -1  605.10   34.47
  -5   4  -1  598.96   34.24
  -6   4   1   30.58    2.69
  -6  -4  -1   31.14    4.37
  -6   4   1   30.25    3.51
   6   4  -1   25.96    4.83
   6  -4   1   18.93    4.32
  -6  -4   1   30.18    4.34
   6  -4  -1   36.52    3.86
  -6   4  -1   28.33    2.86
  -6   4  -1   28.48    3.09
   7  -4   1  823.81   53.94
   7   4  -1 1037.52   54.34
  -7   4   1  906.65   53.45
  -7   4   1  955.83   52.71
  -7   4  -1  883.01   53.28
   7  -4  -1  912.78   53.80
  -7  -4   1  958.06   54.06
  -7   4  -1  937.83   52.93
   8   4  -1   11.48    2.98
  -8   4   1    0.96    2.15
  -8   4   1    3.74    1.77
   8  -4   1   15.55    4.37
  -8  -4  -1    7.65    2.81
  -8   4  -1   13.97    2.95
   8  -4  -1    4.71    2.27
  -8  -4   1    4.94    4.99
  -8   4  -1    5.95    2.00
  -9   4   1  909.38   54.74
   9   4  -1 1035.01   55.64
   9  -4   1 1035.44   55.57
   9  -4  -1  809.53   55.50
  -9  -4   1 1011.07   55.16
  -9   4  -1  958.15   54.21
  -9   4  -1  849.38   54.58
  10   4  -1  317.35   21.20
  10  -4   1  344.75   21.32
 -10  -4  -1  334.61   20.97
 -10   4   1  318.84   20.30
 -10  -4   1  328.02   20.63
  11  -4   1   35.25    6.24
 -11   4   1   34.35    4.89
 -11  -4  -1   32.27    5.27
  11   4  -1   36.52    6.30
 -11  -4  -1   32.03    5.68
  11  -4  -1   36.61    7.21
 -11  -4   1   31.62    4.80
 -11   4  -1   27.12    4.88
 -12   4   1   16.49    4.38
 -12  -4  -1   17.74    4.73
  12   4  -1    7.22    3.30
 -12  -4  -1    9.51    3.12
  12  -4   1   11.16    3.61
 -12   4   1    8.82    5.52
 -12   4   1    8.37    5.75
 -12   4   1   12.69    8.62
 -12   4  -1    7.42    2.84
  12  -4  -1   15.83    5.13
  12   4   1   20.71    6.26
 -12   4  -1   21.92    8.60
 -12   4  -1   18.76    8.02
 -12   4  -1    9.54    5.88
 -12   4  -1    8.04    6.58
 -12  -4   1   20.47    5.34
 -13  -4  -1  164.87   12.99
 -13  -4  -1  174.54   12.12
  13  -4   1  205.72   13.93
 -13   4   1  139.47   14.42
 -13   4   1  172.26   11.88
 -13  -4  -1  195.01   20.28
 -13   4   1  176.34   14.01
 -13   4   1  160.23   17.64
 -13  -4  -1  165.85   21.66
  13   4  -1  173.10   13.75
 -13   4  -1  191.02   14.51
 -13  -4   1  153.23   12.23
  13   4   1  156.57   13.83
 -13   4  -1  150.62   17.04
 -13   4  -1  182.97   12.29
 -13  -4   1  154.11   12.04
  13  -4  -1  185.64   14.37
 -13   4  -1  136.17   14.17
 -13   4  -1  166.01   15.05
  14  -4   1  103.01   10.90
 -14  -4  -1  101.50   19.32
 -14  -4  -1  122.72   16.29
 -14  -4  -1  116.66   10.36
  14   4  -1  107.48   11.27
 -14   4   1  121.65   12.38
 -14   4   1  116.27   10.65
 -14   4   1  102.27    9.02
 -14  -4  -1   97.42    9.72
 -14   4   1  107.35   15.46
 -14   4  -1  109.75   11.63
 -14  -4   1  130.98   15.53
 -14  -4   1   94.62    9.17
 -14  -4   1  120.87    9.48
 -14   4  -1   98.08   11.57
 -14  -4   1   73.89   22.30
 -14   4  -1  108.68   12.34
 -14   4  -1  105.42    9.14
  14   4   1  112.74   11.61
 -14   4  -1  103.20   14.01
 -14   4  -1   97.12   11.23
  15   4  -1  316.44   23.32
 -15  -4  -1  375.89   25.69
 -15   4   1  336.28   25.15
 -15   4   1  328.45   21.77
 -15  -4  -1  354.37   21.19
 -15  -4  -1  309.22   21.85
 -15  -4  -1  315.94   26.81
 -15   4   1  334.06   21.07
  15  -4   1  312.05   23.88
 -15   4   1  323.84   23.02
 -15   4  -1  295.23   23.29
 -15  -4   1  345.97   24.40
 -15   4  -1  315.83   21.70
 -15  -4   1  321.19   28.63
 -15   4  -1  326.95   21.14
 -15   4  -1  309.96   22.49
 -15  -4   1  318.96   21.68
 -15   4  -1  348.39   22.07
  15   4   1  325.25   23.60
 -15   4  -1  320.89   24.83
 -15  -4   1  361.14   21.32
 -16  -4  -1  478.70   30.30
 -16  -4  -1  394.82   27.03
 -16   4   1  412.46   25.87
  16   4  -1  403.35   28.58
 -16   4   1  441.46   27.62
 -16  -4  -1  432.46   27.97
 -16   4   1  401.49   29.61
 -16   4   1  398.66   28.13
  16  -4   1  377.42   28.18
 -16   4  -1  410.45   26.27
 -16  -4   1  401.96   28.41
  16   4   1  392.52   28.63
 -16  -4   1  392.49   26.64
 -16   4  -1  405.59   27.05
  16  -4  -1  429.52   29.17
 -16  -4   1  399.93   25.93
 -16   4  -1  406.24   27.76
 -16   4  -1  421.72   25.98
 -16  -4   1  415.60   32.02
 -16   4  -1  395.65   29.04
  17   4  -1  108.25   12.51
 -17   4   1   95.15   11.62
  17  -4   1  101.34   15.85
 -17  -4  -1   82.50   16.08
  17   4  -1  115.57   15.46
 -17   4   1  133.13   15.09
 -17   4   1  125.29   13.57
 -17   4   1  119.74   11.13
 -17  -4  -1  111.61   13.60
 -17  -4  -1  109.86   13.07
 -17   4  -1  107.06   11.55
 -17  -4   1  112.88   12.58
 -17   4  -1  117.05   11.87
  17   4   1  130.41   15.93
 -17   4  -1  109.55   14.14
 -17  -4   1  124.69   12.80
 -17  -4   1  117.45   13.82
 -17   4  -1  118.93   12.81
 -17  -4   1  139.05   19.59
  17  -4  -1   95.30   16.51
 -17   4  -1  109.02   11.46
  18  -4   1   25.19    9.41
 -18  -4  -1   26.22    9.91
 -18   4   1   59.43   10.53
 -18  -4  -1   42.20   12.51
 -18   4   1   46.25   11.20
 -18   4   1   68.44    9.07
  18   4  -1   34.99   10.49
 -18  -4  -1   55.47   10.55
 -18   4   1   54.11    7.52
 -18  -4   1   51.26   11.30
  18  -4  -1   27.98   10.06
 -18   4  -1   48.82   11.21
 -18  -4   1   43.47   13.23
 -18   4  -1   50.10    9.18
 -18  -4   1   35.82   10.17
  18   4   1   39.01   10.74
 -18   4  -1   36.85    7.85
 -18   4  -1   47.32   11.64
 -18   4  -1   44.54    9.90
 -19  -4  -1  -22.39   19.57
 -19   4   1    5.45    6.12
 -19   4   1    2.40    4.75
 -19   4   1    2.91    5.21
 -19   4   1    2.24    6.06
 -19  -4  -1    7.43    5.79
 -19  -4  -1   -1.28    6.89
 -19   4   1   -1.55    3.57
 -19   4  -1    3.20    5.21
 -19   4  -1    6.36    4.67
 -19   4  -1   -8.19    4.25
 -19   4  -1   -4.72    6.27
 -19   4  -1   -2.70    8.15
 -19  -4   1  -11.22    5.94
 -19  -4   1    1.08    8.44
 -19  -4   1   -8.73   10.96
 -20   4   1    7.95    4.64
 -20   4   1   11.56    8.68
 -20  -4  -1   12.38    5.94
 -20   4   1   22.98    6.97
 -20   4   1   12.40    4.69
 -20   4   1   14.85    7.64
 -20  -4  -1   18.67    7.24
 -20  -4   1   33.87    9.90
 -20   4  -1   17.26    5.36
 -20  -4   1   18.53    8.75
 -20   4  -1   15.77    4.79
 -20   4  -1   31.10    9.19
 -20   4  -1   32.40   10.05
 -21   4   1   56.22   10.72
 -21   4   1   50.11    8.36
 -21   4   1   45.18    9.39
 -21   4   1   49.96    6.90
 -21  -4  -1   52.52   11.49
 -21  -4  -1   45.04   10.22
 -21   4  -1   51.69   10.31
 -21   4  -1   56.54    7.53
 -21   4  -1   61.17    8.58
 -21   4  -1   48.78   10.16
 -21  -4   1   61.40   10.08
 -21  -4   1   76.03   14.39
 -22   4   1    0.44    3.95
 -22   4   1   -0.15    4.27
 -22  -4  -1    0.53    6.21
 -22  -4  -1    7.34    8.24
 -22   4   1   -6.54    3.41
 -22   4   1    1.97    5.56
 -22   4  -1   -0.86    4.49
 -22   4  -1   -1.65    3.47
 -22   4  -1    2.05    5.07
 -22  -4   1  -16.21    9.01
 -22   4  -1   10.05    5.44
 -22  -4   1    2.32    6.79
 -23   4   1   82.52    8.51
 -23   4   1   87.23   10.87
 -23  -4  -1   89.35   11.28
 -23   4   1   95.00   11.71
 -23  -4  -1   98.79   13.78
 -23   4   1   94.24   10.12
 -23  -4   1  113.52   12.61
 -23   4  -1   84.44    9.07
 -23   4  -1   84.75   12.32
 -23  -4   1  118.56   15.57
 -23   4  -1   92.20   11.11
 -23   4  -1   91.52   10.08
 -24  -4  -1   -6.75    6.07
 -24   4   1   -2.71    3.38
 -24   4   1    4.70    5.20
 -24   4   1    2.07    4.31
 -24  -4  -1   -4.74    5.35
 -24   4  -1   -2.26    4.83
 -24  -4   1   -0.41    5.55
 -24   4  -1    7.02    4.40
 -24   4  -1    2.43    3.70
 -25   4   1   35.70    7.38
 -25  -4  -1   67.70   11.65
 -25   4   1   37.30    6.18
 -25  -4   1   27.50    8.89
 -25   4  -1   33.80    6.33
 -25   4  -1   36.49    7.65
 -25   4  -1   38.21    7.55
 -26   4   1    0.06    4.01
 -26   4   1   -0.12    5.02
 -26   4   1    1.71    2.78
 -26   4  -1    0.76    4.21
 -26   4  -1    0.82    4.53
 -26   4  -1    4.18    2.68
 -27   4   1   -3.72    3.62
 -27   4   1   -3.22    2.30
 -27   4  -1    6.10    3.37
 -27   4  -1    2.65    2.54
 -28   4   1    1.34    3.00
 -28   4  -1    7.16    2.78
   0   5   1    0.52    1.19
   0   5   1   -1.22    0.87
   0  -5   1    0.45    1.32
   0  -5  -1   -0.92    1.42
   0   5  -1    0.49    0.98
   0   5  -1   -0.27    0.90
  -1   5   1   68.73    4.98
  -1   5   1   73.98    5.13
  -1  -5  -1   81.69    5.49
  -1   5   1   76.42    5.06
   1   5  -1   74.26    5.14
   1   5   1   69.35    5.28
  -1   5  -1   78.42    5.17
  -1  -5   1   71.40    5.30
   1  -5  -1   84.50    5.58
   1   5   1   70.95    4.96
  -1   5  -1   70.49    5.11
  -2   5   1  608.00   35.16
   2   5  -1  582.67   35.13
  -2   5   1  613.56   35.09
  -2   5   1  617.01   34.99
  -2  -5  -1  611.51   35.43
   2  -5   1  617.34   35.07
   2  -5  -1  624.38   35.21
   2  -5  -1  604.65   35.04
   2   5   1  604.22   35.28
  -2   5  -1  596.94   35.09
  -2   5  -1  627.49   35.23
  -2  -5   1  628.71   35.54
  -3   5   1   31.54    3.01
  -3   5   1   33.36    4.17
  -3   5   1   30.70    2.74
   3   5  -1   35.49    2.97
  -3  -5  -1   32.59    3.75
   3   5  -1   32.09    3.08
   3  -5  -1   32.26    3.15
  -3   5  -1   31.27    3.05
  -3  -5   1   34.88    3.90
   3  -5  -1   28.07    3.35
  -3   5  -1   31.86    2.88
  -4  -5  -1 1542.30   83.05
   4   5  -1 1565.58   82.70
  -4   5   1 1473.34   82.57
   4  -5   1 1436.57   82.26
  -4   5   1 1411.65   82.17
   4  -5  -1 1469.75   82.53
   4  -5  -1 1296.86   82.49
  -4   5  -1 1454.01   82.34
  -4   5  -1 1384.69   82.50
  -4  -5   1 1473.12   83.24
   5  -5   1   44.74    3.93
  -5   5   1   42.38    3.95
   5   5  -1   42.64    4.93
  -5   5   1   43.28    3.38
  -5   5  -1   45.43    3.63
   5  -5  -1   46.33    4.04
  -5   5  -1   44.39    3.91
  -5  -5   1   42.70    4.97
  -6   5   1  274.11   16.22
   6   5  -1  264.53   17.57
  -6   5   1  284.26   16.98
   6  -5   1  286.99   17.14
  -6   5  -1  268.89   16.76
  -6   5  -1  270.25   16.40
   6  -5  -1  293.83   17.11
   7   5  -1   -1.22    2.46
  -7   5   1    3.00    1.82
  -7   5  -1   -0.92    1.54
   7  -5  -1    1.97    1.93
  -7   5  -1    0.79    1.38
  -8   5   1   43.96    5.36
   8   5  -1   40.83    6.02
  -8  -5  -1   26.60    5.58
  -8   5   1   36.62    3.92
   8  -5   1   29.81    5.57
  -8   5  -1   41.63    4.02
  -8  -5   1   41.99    5.31
   8  -5  -1   47.14    5.64
  -8   5  -1   38.28    4.71
  -9   5   1   28.54    4.52
  -9   5   1   31.21    4.46
  -9  -5  -1   19.99    5.55
   9   5  -1   47.36    6.22
   9  -5   1   32.74    6.14
   9  -5  -1   24.47    6.00
  -9  -5   1   35.13    5.08
  -9   5  -1   32.91    4.37
  -9   5  -1   37.09    4.54
 -10   5   1  262.49   17.68
 -10  -5  -1  288.98   18.59
  10   5  -1  302.60   18.80
  10  -5   1  298.25   18.99
 -10   5  -1  287.19   17.25
  10  -5  -1  237.35   18.83
 -10  -5   1  300.04   18.20
 -10   5  -1  240.56   17.46
  11  -5   1    4.95    3.70
 -11   5   1    0.41    8.24
  11   5  -1    6.89    3.78
 -11   5   1   11.81    6.43
 -11   5   1   -1.63    2.04
 -11   5  -1    3.98    8.21
 -11   5  -1    5.35    6.25
  11  -5  -1    7.23    4.39
 -11   5  -1    3.20    2.31
 -11  -5   1    8.39    3.59
 -11   5  -1    9.21    6.69
  11   5   1    1.67    3.30
  12   5  -1  428.11   25.91
 -12   5   1  406.66   26.73
 -12   5   1  412.60   29.81
 -12   5   1  423.84   24.82
 -12  -5  -1  371.15   24.43
 -12   5   1  372.99   26.28
 -12  -5  -1  420.70   25.56
  12  -5   1  438.14   26.43
 -12  -5   1  406.75   25.15
 -12   5  -1  380.85   25.04
 -12   5  -1  409.15   26.67
  12  -5  -1  384.44   26.86
 -12   5  -1  416.02   24.90
  12   5   1  408.03   25.95
 -12   5  -1  393.43   28.16
 -12   5  -1  321.25   26.42
 -12   5  -1  354.40   26.60
 -13  -5  -1   17.54    5.30
 -13  -5  -1   12.28   11.84
 -13  -5  -1   14.61    4.67
  13  -5   1   12.96    4.93
 -13   5   1   21.01    6.07
  13   5  -1    9.06    5.85
 -13   5   1    6.39    5.99
  13   5  -1    9.82    5.15
 -13   5   1   30.60    9.90
 -13   5   1    9.53    3.22
 -13   5   1    5.26    6.24
 -13   5  -1   21.04    4.87
 -13   5  -1   13.65    7.38
 -13   5  -1   23.01    6.77
 -13  -5   1    6.83    3.77
  13   5   1    5.25    4.18
 -13   5  -1   15.12    7.56
  13  -5  -1    3.64    5.76
 -13   5  -1   15.40    6.66
 -13  -5   1    8.17    3.29
 -13   5  -1   17.72    5.22
  14  -5   1   33.12    8.44
 -14  -5  -1   62.40   19.14
 -14   5   1   40.26    6.39
 -14  -5  -1   40.33    7.57
 -14  -5  -1   29.83   11.16
 -14  -5  -1   31.24    5.52
 -14   5   1   27.05    8.60
  14   5  -1   45.91    9.15
 -14   5   1   36.24    8.48
 -14   5   1   31.05    9.50
 -14  -5   1   34.84    7.40
  14   5   1   53.70    9.88
 -14   5  -1   38.27    8.29
 -14   5  -1   43.30    9.55
 -14  -5   1   31.57   10.80
 -14   5  -1   43.67    9.46
 -14   5  -1   43.95   10.24
 -14   5  -1   50.59    9.29
 -14   5  -1   33.05    6.73
  14  -5  -1   37.08   11.31
 -14  -5   1   32.82    6.51
 -15  -5  -1    7.43   10.17
 -15   5   1    0.80    9.02
 -15   5   1    5.23    3.70
 -15  -5  -1    4.62    5.38
 -15   5   1    7.69    4.09
  15   5  -1   -0.03    5.55
 -15  -5  -1  -12.38    8.74
  15  -5   1    0.96    5.42
 -15   5   1   -1.25    4.21
  15  -5  -1    1.12    6.64
  15   5   1    8.62    5.66
 -15   5  -1    0.07    3.66
 -15  -5   1    6.24    4.96
 -15  -5   1   -6.76   14.25
 -15   5  -1   17.44    7.31
 -15   5  -1   -1.46    4.54
 -15   5  -1   -3.76    4.44
 -15  -5   1   -3.51    8.60
 -15   5  -1   11.15    5.86
 -15   5  -1   -0.11    5.13
 -15  -5   1    0.02    4.39
 -16   5   1   38.84   10.73
 -16  -5  -1   69.44   14.10
 -16   5   1   20.57    8.35
  16   5  -1   46.48   12.21
 -16   5   1   45.03    9.06
 -16  -5  -1   67.00   15.12
 -16   5   1   43.23    7.93
 -16  -5  -1   35.31   10.29
 -16   5   1   37.52    7.50
  16   5  -1   34.55    8.60
  16  -5   1   53.92   12.35
  16  -5  -1   45.82   10.38
 -16   5  -1   53.56    8.20
 -16   5  -1   56.43   10.03
 -16  -5   1   47.09    9.19
 -16   5  -1   42.36    8.50
 -16  -5   1   32.40   13.37
 -16  -5   1   50.36   14.85
 -16   5  -1   39.77    8.48
 -16  -5   1   48.46    9.60
 -16   5  -1   47.17   10.49
  16   5   1   50.54   12.97
 -16   5  -1   32.46    7.94
  17   5  -1   17.89    7.60
 -17   5   1   28.53    7.09
 -17   5   1   39.72    8.63
 -17   5   1   23.18    7.45
  17  -5   1   17.77    8.53
  17   5  -1   27.76    6.50
 -17   5   1   38.67    7.90
 -17  -5  -1    7.94    6.92
 -17   5   1   32.00    9.23
 -17  -5   1   18.78    8.73
 -17   5  -1   16.13    5.68
  17   5   1   22.74    7.75
 -17  -5   1   45.83   12.63
 -17  -5   1   18.41    7.24
 -17   5  -1   12.40    6.50
 -17   5  -1   32.11    8.71
 -17  -5   1   30.14   12.32
  17  -5  -1   33.02   10.33
 -17   5  -1   32.72    6.55
 -17   5  -1   29.39    8.66
 -17   5  -1   25.68    7.45
 -18   5   1  226.04   17.14
 -18   5   1  211.84   16.62
 -18  -5  -1  202.55   20.07
 -18  -5  -1  210.92   20.07
 -18  -5  -1  218.77   18.79
 -18   5   1  233.06   15.68
  18   5  -1  185.18   23.63
 -18   5   1  219.37   19.24
 -18   5   1  227.59   18.26
  18  -5   1  202.10   25.39
 -18  -5   1  237.89   18.81
  18  -5  -1  187.29   27.05
 -18  -5   1  191.01   23.12
 -18   5  -1  221.90   17.65
 -18   5  -1  213.66   15.83
  18   5   1  167.76   23.48
 -18   5  -1  233.95   17.10
 -18   5  -1  232.41   19.40
 -18  -5   1  206.71   19.42
 -18   5  -1  223.55   18.54
 -19   5   1    9.86    4.98
 -19  -5  -1   -7.60   14.71
 -19  -5  -1   11.89    6.82
 -19   5   1    4.53    6.67
 -19   5   1    5.96    7.29
 -19   5   1    6.08    4.04
 -19   5   1    8.09    4.95
 -19  -5  -1   19.31    8.74
 -19   5  -1    9.21    7.51
 -19  -5   1    9.61    7.18
 -19  -5   1   23.00   10.39
 -19   5  -1    8.40    5.16
 -19   5  -1   19.21    8.93
 -19   5  -1    3.16    5.12
 -19  -5   1  -11.27   11.29
 -19   5  -1    0.96    4.23
 -20   5   1   71.38    8.08
 -20  -5  -1   82.92   12.16
 -20   5   1   82.07   10.32
 -20   5   1  100.98   16.85
 -20  -5  -1  105.05   13.62
 -20   5   1   97.55   10.78
 -20   5   1   69.07   11.49
 -20  -5   1  113.10   13.97
 -20   5  -1   65.38    8.39
 -20   5  -1   97.45   11.46
 -20   5  -1   77.50   10.05
 -20  -5   1   73.77   16.66
 -20   5  -1   60.69   12.19
 -21   5   1    2.25    3.25
 -21   5   1    3.32    4.39
 -21  -5  -1  -12.41    5.63
 -21   5   1    3.12    3.89
 -21   5   1   -4.59    4.77
 -21  -5  -1    0.28    6.74
 -21  -5   1  -11.52    7.06
 -21   5  -1    1.15    3.76
 -21   5  -1    5.11    4.89
 -21   5  -1    2.91    4.95
 -21   5  -1   -2.62    3.32
 -22  -5  -1   -3.30    7.13
 -22   5   1    2.68    5.06
 -22   5   1   -5.10    5.17
 -22  -5  -1    5.91    6.08
 -22   5   1    8.12    4.45
 -22   5  -1   -0.08    3.69
 -22   5  -1    3.81    4.53
 -22   5  -1   -1.05    5.47
 -22  -5   1   17.12    7.34
 -23   5   1   70.14    7.32
 -23   5   1   53.71    9.45
 -23  -5  -1   66.21   12.41
 -23   5   1   65.50    9.21
 -23  -5  -1   64.01   12.54
 -23   5   1   56.53    7.98
 -23   5  -1   48.72    9.80
 -23   5  -1   54.02    7.98
 -23   5  -1   43.47    7.60
 -23   5  -1   60.96    9.79
 -24   5   1    4.65    4.66
 -24   5   1    1.22    3.75
 -24   5   1    0.68    3.40
 -24   5   1    0.40    3.37
 -24   5  -1    2.28    3.49
 -24   5  -1    0.45    4.19
 -24   5  -1    0.83    4.86
 -25   5   1   55.46    8.75
 -25   5   1   58.65    6.90
 -25   5   1   65.97    7.83
 -25   5  -1   52.32    6.87
 -25   5  -1   52.56    7.62
 -25   5  -1   56.93    8.13
 -26   5   1    4.43    3.97
 -26   5   1    7.93    3.40
 -26   5   1   12.98    4.70
 -26   5  -1    8.12    4.24
 -26   5  -1   12.58    4.04
 -26   5  -1   15.29    4.54
 -27   5   1    4.30    2.53
 -27   5   1    7.32    3.76
 -27   5  -1    7.44    2.51
 -27   5  -1    3.70    3.19
   0   6   1    1.42    1.21
   0   6   1    0.14    1.03
   0  -6   1   -0.74    1.62
   0   6  -1   -0.78    1.19
   0  -6  -1   -1.32    1.82
   0   6   1    1.26    1.39
   0   6  -1   -0.37    1.10
   1   6  -1  100.25    7.21
  -1   6   1  111.58    7.17
  -1   6   1  108.70    7.10
   1  -6   1  114.57    7.50
  -1  -6  -1  110.87    7.61
  -1   6   1  120.69    7.33
   1   6   1  110.48    7.32
  -1  -6   1  101.24    7.49
  -1   6  -1  115.85    7.26
   1  -6  -1  105.65    7.54
  -1   6  -1  112.49    7.33
   1   6   1  109.85    7.16
  -2  -6  -1  242.32   14.86
  -2   6   1  232.22   14.50
  -2   6   1  237.41   14.28
  -2   6   1  247.70   14.55
   2  -6   1  244.01   14.48
   2   6  -1  226.38   14.44
  -2   6  -1  236.19   14.39
  -2  -6   1  244.86   14.88
  -2   6  -1  239.92   14.56
   2   6   1  244.48   14.72
   2  -6  -1  245.87   14.60
   3   6  -1   20.22    2.79
  -3   6   1   13.69    2.66
  -3  -6  -1   17.90    3.35
  -3   6   1   16.66    2.43
   3   6   1   21.72    5.10
   3  -6  -1   16.31    3.21
   3  -6  -1   18.24    2.89
  -3   6  -1   21.72    2.55
  -3  -6   1   18.31    3.24
  -3   6  -1   19.35    2.79
   4   6  -1  153.39    9.24
  -4  -6  -1  146.84    9.90
  -4   6   1  137.73    8.91
   4   6  -1  134.24    9.29
  -4   6   1  127.70    9.22
  -4   6  -1  140.07    9.33
   4  -6  -1  145.30    9.33
   4  -6  -1  143.24    9.31
  -4  -6   1  165.02   10.40
  -4   6  -1  151.65    9.12
   5   6  -1   17.73    3.88
   5  -6   1   16.57    2.81
  -5   6   1    6.20    1.67
  -5   6   1   13.27    2.44
   5  -6  -1   14.09    3.31
  -5   6  -1   10.49    2.52
  -5   6  -1    9.34    2.15
  -5  -6   1   15.72    4.13
   5  -6  -1    7.37    2.03
   6   6  -1    1.55    2.52
  -6   6   1    2.68    1.70
   6  -6   1    0.00    1.68
  -6   6   1   -0.33    1.27
   6  -6  -1   -1.54    1.98
  -6   6  -1    0.39    1.80
  -6   6  -1    0.06    1.35
  -7   6   1   21.10    3.80
   7   6  -1   13.98    3.52
  -7   6   1   25.57    3.23
   7  -6   1   30.09    4.55
   7  -6  -1   19.77    4.04
  -7   6  -1   24.94    3.41
   8   6  -1   18.54    5.77
  -8   6   1   21.45    4.06
   8  -6   1   21.67    5.14
  -8   6   1   16.69    3.33
  -8  -6   1   22.53    5.06
   8  -6  -1   16.65    3.65
  -8   6  -1   18.20    3.62
  -8   6  -1   17.90    3.71
  -9   6   1   64.46    6.00
   9  -6   1   68.06    8.12
  -9  -6  -1   59.13    7.99
   9   6  -1   75.24    8.21
  -9   6   1   64.81    6.50
  -9   6  -1   75.90    6.62
   9  -6  -1   80.96    8.34
  -9   6  -1   58.74    5.86
  -9  -6   1   77.25    7.79
 -10   6   1    3.76    2.67
  10   6  -1    0.94    3.35
 -10  -6  -1    8.25    4.53
  10  -6   1    5.46    4.18
 -10   6   1   -5.54    9.58
 -10   6   1   -0.18    5.27
 -10   6  -1    1.85    5.32
 -10   6  -1   12.22    6.23
 -10   6  -1   -2.43    2.44
 -10   6  -1   -0.02    2.60
  10  -6  -1    7.72    4.25
 -10   6  -1    6.79    9.28
 -10  -6   1    9.90    4.46
 -11   6   1   65.09   13.61
  11  -6   1   53.25    9.22
  11   6  -1   53.96    8.40
  11   6  -1   68.23    9.77
 -11  -6  -1   57.73    8.17
 -11   6   1   62.44   12.13
 -11   6   1   59.86    9.18
 -11   6   1   46.63   11.57
 -11   6   1   43.17    6.36
 -11   6  -1   60.45    8.35
  11   6   1   45.79    7.87
 -11   6  -1   46.90   10.52
 -11   6  -1   45.74    6.47
 -11   6  -1   51.52    7.77
 -11   6  -1   74.15   12.71
 -11  -6   1   50.20    6.59
  11  -6  -1   46.31    9.95
 -11   6  -1   46.33    9.36
 -12  -6  -1   36.39    7.03
 -12  -6  -1   -3.47   14.51
 -12   6   1   19.96    7.22
 -12   6   1   29.36    5.81
 -12   6   1   32.26   11.16
  12   6  -1   22.75    5.34
  12  -6   1   19.86    5.81
 -12   6   1   28.50    6.15
 -12   6   1   35.81   10.38
 -12   6   1   11.07    5.42
  12   6  -1   18.46    4.49
  12   6   1   37.98    8.58
 -12   6  -1   25.32    6.68
  12   6   1   26.79    6.45
  12  -6  -1   17.37    6.70
 -12   6  -1   31.77    6.15
 -12  -6   1   25.30    5.78
 -12   6  -1   45.41   12.71
 -12   6  -1   24.58    6.97
 -12   6  -1   35.90    8.62
 -12   6  -1   53.68   11.22
 -12   6  -1   24.87    4.94
 -13   6   1    0.54    5.35
 -13   6   1   13.09    6.31
 -13   6   1   13.07    8.65
 -13  -6  -1    5.00    4.67
  13  -6   1    4.66    5.14
 -13  -6  -1   -6.99    4.72
 -13   6   1   13.01    5.44
  13   6  -1   10.19    5.51
  13   6  -1    5.57    4.18
 -13   6   1    8.81    3.32
 -13   6   1    8.28    6.79
 -13  -6  -1  -12.08   13.35
  13   6   1   10.95    6.78
 -13   6  -1    7.12    3.79
 -13   6  -1    3.63    5.21
 -13   6  -1    6.49    6.83
 -13  -6   1    2.73    3.34
 -13   6  -1    7.85    4.63
 -13   6  -1    8.86    8.70
  13  -6  -1   14.69    7.25
 -13   6  -1    5.77    5.48
 -14   6   1    1.61    7.42
 -14   6   1   10.53    5.65
 -14   6   1   14.29    4.98
  14  -6   1    4.53    6.68
 -14  -6  -1    9.45    5.35
 -14   6   1    2.05    2.85
 -14   6   1   -2.42    5.24
 -14  -6  -1    8.32   12.22
  14   6  -1   13.24    5.34
  14   6  -1    4.47    6.25
 -14  -6   1    2.85    4.09
 -14   6  -1    7.33    4.36
 -14   6  -1    5.68    3.98
 -14   6  -1   -4.21    5.78
 -14   6  -1    7.80    6.31
 -14  -6   1   -2.80    4.11
 -14   6  -1    8.82    6.83
 -14   6  -1    2.29    5.65
  14  -6  -1    2.98    8.14
 -15   6   1   16.19    7.20
  15   6  -1   29.17    5.94
  15   6  -1   28.87    7.34
  15  -6   1   47.62   14.08
 -15   6   1   28.71    8.10
  15   6  -1   30.17    7.85
 -15  -6  -1   23.18   11.98
 -15  -6  -1   29.17    6.90
 -15   6   1   22.78    4.97
 -15   6   1   22.82    6.22
 -15   6  -1   34.51    7.07
 -15  -6   1   32.12    6.13
  15   6   1   40.39   12.59
 -15  -6   1   24.95    8.04
 -15   6  -1   27.84    6.02
 -15   6  -1   43.20    9.41
 -15   6  -1   35.99    9.14
 -15   6  -1   41.89   10.12
 -15   6  -1   23.28    6.15
  15  -6  -1   37.09   10.99
 -16   6   1    5.14    3.92
  16   6  -1   26.34    9.17
 -16  -6  -1    6.82    6.67
  16  -6   1    4.51    8.93
  16   6  -1   13.57    5.34
 -16   6   1    8.81    6.61
 -16   6   1   13.23    5.56
 -16   6   1    1.97    7.38
 -16   6   1    1.90    4.00
 -16  -6  -1   11.75   10.73
 -16   6  -1   11.65    6.08
  16  -6  -1   23.83   10.97
 -16   6  -1    6.60    5.85
 -16   6  -1   19.34    4.93
 -16  -6   1   18.57    6.93
 -16   6  -1    4.92    4.93
  16   6   1   -0.24    6.94
 -16   6  -1   14.69    6.39
 -16  -6   1   13.82    6.35
  17   6  -1   27.71    9.86
 -17   6   1   22.23    6.86
  17  -6   1   22.16   11.57
 -17   6   1   10.44    5.55
 -17   6   1   15.12    6.34
  17   6  -1    9.83    6.47
 -17   6   1   17.46    5.34
 -17  -6  -1   16.70    9.58
 -17  -6  -1   -1.82    7.35
 -17   6   1    7.68    5.26
 -17  -6  -1  -11.20    9.62
 -17   6  -1   12.40    7.18
  17  -6  -1   29.95   12.87
 -17  -6   1   19.48    7.81
 -17   6  -1   11.20    5.03
  17   6   1    3.30   10.20
 -17   6  -1   18.69    6.12
 -17   6  -1   16.71    5.03
 -17   6  -1   13.75    4.79
 -18   6   1   20.22    5.37
 -18   6   1   18.56    5.98
 -18   6   1   10.40    4.24
 -18  -6  -1   10.40    9.16
 -18   6   1   19.07    6.02
 -18  -6  -1   20.12    9.02
 -18   6   1   18.14    8.13
 -18  -6  -1    2.95    9.95
 -18   6  -1   13.85    4.70
 -18   6  -1   20.20    6.81
 -18   6  -1   11.72    5.44
 -18   6  -1   12.85    7.38
 -18   6  -1   22.73    5.43
 -18   6  -1    7.45    7.26
 -18  -6   1    9.13    9.77
 -19   6   1   -0.74    3.65
 -19   6   1    0.50    5.35
 -19  -6  -1   -0.61   13.83
 -19  -6  -1   10.46    8.94
 -19   6   1    6.37    4.44
 -19   6   1    3.06    6.71
 -19   6   1    5.02    5.02
 -19  -6  -1   11.99    8.14
 -19   6  -1   16.61    9.62
 -19   6  -1    4.83    4.44
  19   6   1    1.64    9.80
 -19   6  -1    7.64    7.09
 -19   6  -1    0.89    5.52
 -19   6  -1   -0.16    4.59
 -19  -6   1   -3.45   11.38
 -20   6   1    4.78    9.51
 -20  -6  -1   -2.98    7.44
 -20  -6  -1   -0.31    9.41
 -20   6   1   -4.87    4.64
 -20   6   1   -1.08    3.36
 -20   6   1    1.51    4.28
 -20   6   1   -1.71    3.86
 -20   6  -1    2.89    4.28
 -20   6  -1   -4.96    3.59
 -20   6  -1   -0.46    4.27
 -20  -6   1   -3.96   14.69
 -20   6  -1   -4.70    6.05
 -21   6   1    4.54    5.39
 -21   6   1    3.90    5.09
 -21  -6  -1   13.62    9.22
 -21   6   1    0.75    3.58
 -21   6  -1    4.72    3.58
 -21   6  -1    4.97    4.44
 -21   6  -1   -4.72    4.43
 -22   6   1    4.83    5.87
 -22   6   1    9.81    5.98
 -22   6   1    8.24    4.05
 -22   6   1    4.89    5.09
 -22   6  -1    2.91    4.54
 -22   6  -1    5.86    4.45
 -22   6  -1   -1.96    6.12
 -22   6  -1    5.52    6.11
 -23   6   1    4.19    4.55
 -23   6   1   -4.04    4.00
 -23   6   1    1.83    3.48
 -23   6   1    3.50    4.05
 -23   6  -1   -0.66    4.08
 -23   6  -1   -0.55    3.59
 -23   6  -1   -0.89    4.43
 -23   6  -1    2.63    4.42
 -24   6   1    5.26    4.40
 -24   6   1    4.04    4.91
 -24   6   1    0.51    2.87
 -24   6   1    8.20    3.28
 -24   6  -1    3.25    3.28
 -24   6  -1    7.90    4.68
 -24   6  -1   -0.62    3.63
 -24   6  -1    0.43    4.32
 -25   6   1    3.82    4.02
 -25   6   1    4.96    3.51
 -25   6   1    1.47    3.20
 -25   6  -1    3.74    3.71
 -25   6  -1   -4.65    2.94
 -25   6  -1    6.08    4.18
 -26   6   1   -2.38    3.65
 -26   6   1    1.56    3.89
 -26   6  -1    3.33    3.58
 -26   6  -1    2.86    3.40
 -27   6   1   -4.46    3.57
 -27   6   1   -0.44    2.56
 -27   6  -1    2.15    2.43
 -27   6  -1    0.18    3.23
   0   7   1   -0.56    1.32
   0   7  -1   -1.13    1.17
   0   7   1   -1.24    1.25
   0  -7  -1    0.97    2.17
   0  -7   1    0.20    2.05
  -1  -7  -1    1.00    1.86
  -1   7   1    2.26    1.28
   1   7  -1    0.37    1.45
  -1   7   1   -1.77    1.43
   1  -7   1   -1.04    1.74
  -1  -7   1   -0.52    2.09
  -1   7  -1    0.73    1.39
   1   7   1    0.12    1.36
  -1   7  -1   -0.24    1.31
   1  -7  -1   -1.11    1.87
   1   7   1   -1.03    1.36
   2  -7   1  672.73   37.81
   2   7  -1  625.74   37.79
  -2   7   1  647.91   37.62
  -2  -7  -1  658.35   38.20
  -2   7   1  661.81   37.88
  -2   7  -1  636.44   37.89
   2   7   1  623.81   37.69
  -2   7  -1  660.64   37.75
   2  -7  -1  678.37   37.93
  -2  -7   1  662.18   38.16
   3  -7   1   80.11    6.03
  -3   7   1   83.19    6.11
  -3   7   1   74.14    5.67
   3   7  -1   71.45    6.07
  -3  -7  -1   79.54    6.54
  -3   7  -1   79.80    6.14
   3   7   1   80.63    7.96
  -3  -7   1   92.61    6.81
  -3   7  -1   77.78    5.80
   3  -7  -1   84.02    6.34
   4   7  -1 1484.95   87.64
  -4   7   1 1480.97   87.65
   4   7  -1 1568.62   87.17
  -4  -7  -1 1507.92   88.18
  -4   7   1 1521.54   87.30
   4  -7  -1 1545.45   87.50
   4  -7  -1 1585.32   87.45
  -4  -7   1 1663.33   88.49
   4   7   1 1516.63   88.27
  -4   7  -1 1486.74   87.70
  -4   7  -1 1536.69   87.45
   5   7  -1    7.00    2.09
  -5  -7  -1   12.21    3.29
   5   7  -1    9.11    2.31
  -5   7   1    9.26    1.89
  -5   7   1    4.93    2.04
   5  -7  -1   13.93    3.77
  -5   7  -1   11.74    2.92
  -5   7  -1    7.55    2.27
   5  -7  -1   16.99    4.04
  -5  -7   1   11.37    3.49
   6   7  -1  858.48   46.89
   6   7  -1  795.94   46.69
  -6   7   1  802.58   46.07
  -6   7   1  800.05   46.68
   6  -7   1  796.78   46.16
  -6  -7  -1  844.40   47.69
  -6  -7   1  732.88   47.68
  -6   7  -1  785.97   46.63
  -6   7  -1  801.94   46.26
   6  -7  -1  807.84   46.66
  -7   7   1    7.71    2.04
   7   7  -1   10.69    3.60
  -7   7   1   12.56    3.50
   7   7  -1   13.50    3.94
   7  -7   1    8.52    3.12
  -7  -7  -1   13.02    4.18
  -7   7  -1   13.10    3.73
  -7  -7   1    6.76    3.51
  -7   7  -1   13.12    3.68
   7  -7  -1    5.90    2.79
   8  -7   1    1.41    3.17
  -8   7   1    2.70    2.15
   8   7  -1    5.89    3.53
  -8   7   1   12.58    5.14
  -8   7   1    2.68    2.11
   8  -7  -1    8.82    3.20
  -8   7  -1    2.88    2.24
  -8   7  -1    2.24    2.39
  -9   7   1  321.28   25.72
  -9   7   1  281.87   22.33
   9  -7   1  302.66   20.85
  -9   7   1  326.88   21.20
  -9   7   1  315.38   20.32
  -9  -7  -1  256.23   21.51
   9   7  -1  313.71   20.47
  -9   7   1  289.76   19.16
   9   7  -1  344.87   21.59
  -9   7  -1  328.94   21.38
  -9   7  -1  319.66   19.46
  -9  -7   1  335.11   21.65
   9   7   1  320.38   21.13
  -9   7  -1  347.23   20.36
  -9   7  -1  319.02   20.77
   9  -7  -1  323.66   20.84
  -9   7  -1  358.32   24.43
 -10   7   1  448.11   29.72
 -10   7   1  511.10   30.99
 -10   7   1  503.51   30.84
  10   7  -1  543.92   31.31
 -10   7   1  470.22   29.46
  10   7  -1  532.50   29.99
 -10  -7  -1  497.33   31.48
  10  -7   1  455.58   31.02
 -10   7   1  462.68   35.40
 -10   7   1  467.71   32.97
 -10   7   1  454.20   30.15
 -10   7  -1  470.49   30.09
  10  -7  -1  494.56   31.15
  10   7   1  526.71   30.92
 -10   7  -1  483.12   32.80
 -10   7  -1  527.59   30.58
 -10   7  -1  509.13   30.40
 -10   7  -1  484.62   29.39
  10   7   1  492.67   30.89
 -10   7  -1  435.32   34.45
 -10   7  -1  474.71   30.40
 -10  -7   1  520.83   31.10
 -11   7   1   -4.06    3.91
  11   7  -1   -2.27    3.39
 -11   7   1    6.86    9.89
  11  -7   1   11.26    5.81
 -11   7   1   -1.28    4.98
 -11  -7  -1    3.65    4.70
 -11   7   1    1.89    3.64
 -11   7   1   -1.22    6.33
  11   7  -1    8.14    4.91
 -11   7   1    4.04    6.76
  11   7   1    4.77    4.55
 -11   7  -1   14.22    7.41
 -11   7  -1   -3.53    3.44
 -11   7  -1    7.93    4.22
 -11   7  -1   -0.51    5.28
  11   7   1   -4.60    4.55
 -11  -7   1   -0.69    3.72
  11  -7  -1   -0.63    5.79
 -11   7  -1    9.89    4.88
 -11   7  -1    4.33    7.24
 -11   7  -1  -11.59    8.08
 -12   7   1  714.46   45.69
 -12   7   1  813.94   44.40
  12   7  -1  746.89   44.28
 -12   7   1  720.59   43.91
  12   7  -1  740.31   43.79
 -12   7   1  701.18   45.36
  12   7  -1  771.32   45.89
 -12   7   1  716.60   44.56
  12  -7   1  625.75   46.13
 -12   7   1  737.27   48.59
 -12  -7  -1  807.69   45.54
 -12  -7   1  743.60   44.90
 -12   7  -1  775.59   44.04
 -12   7  -1  712.11   45.11
 -12   7  -1  689.35   44.49
  12   7   1  777.47   44.57
  12   7   1  752.41   45.60
 -12   7  -1  735.02   46.08
 -12   7  -1  764.32   48.00
 -12   7  -1  746.75   44.24
 -12   7  -1  741.55   45.91
 -13   7   1   35.11    7.13
 -13   7   1   34.81    9.76
 -13   7   1   33.13    8.63
  13  -7   1   34.88    9.23
  13   7  -1   49.07    8.00
 -13  -7  -1   34.80    8.52
 -13   7   1   38.06   10.66
 -13   7   1   34.72    9.17
  13   7  -1   56.84   12.11
  13   7  -1   29.65    6.88
  13   7   1   40.73    9.02
 -13   7  -1   35.06    6.55
 -13   7  -1   43.91   10.48
 -13   7  -1   49.76    8.13
 -13   7  -1   57.07    9.83
 -13   7  -1   42.22    8.88
  13   7   1   39.08   11.28
 -13  -7   1   34.62    7.57
 -13   7  -1   23.77    8.03
  14   7  -1  177.25   14.14
  14   7  -1  168.82   13.37
  14   7  -1  190.72   18.20
  14  -7   1  199.11   21.62
 -14   7   1  164.44   14.74
 -14   7   1  160.83   13.97
 -14   7   1  166.12   14.37
 -14   7   1  196.04   18.58
 -14  -7  -1  185.96   15.29
 -14   7  -1  176.59   15.30
 -14  -7   1  160.01   15.46
 -14   7  -1  199.75   18.58
  14  -7  -1  188.70   24.46
  14   7   1  175.72   14.71
 -14   7  -1  179.66   13.07
 -14   7  -1  193.10   16.08
  14   7   1  176.87   17.69
 -14  -7   1  166.41   14.46
 -14   7  -1  193.46   14.61
 -14   7  -1  173.78   15.56
  15   7  -1   32.61    7.71
 -15  -7  -1   15.51    6.53
 -15   7   1   41.01    8.28
  15   7  -1   30.52    8.97
 -15   7   1   23.51    7.93
  15  -7   1   42.17   12.36
 -15  -7  -1    1.16   12.65
  15   7  -1   14.52    9.20
 -15   7   1   15.24    5.56
 -15  -7   1   31.00    8.78
 -15   7  -1   24.29    5.82
  15   7   1   40.97   10.69
  15  -7  -1   32.62   12.85
 -15   7  -1   10.67    5.50
 -15   7  -1   26.63    6.18
  15   7   1   28.94    9.15
 -15   7  -1   15.44    6.89
 -15  -7   1   24.79    7.09
  16   7  -1  -11.21    9.83
 -16   7   1   -2.56    5.33
 -16  -7  -1   12.06    6.31
 -16   7   1    2.38    6.46
  16   7  -1    5.22    5.53
  16   7  -1    2.77    5.07
 -16   7   1    7.97    3.90
 -16   7   1    3.75    4.87
 -16  -7   1    4.75    6.47
 -16   7  -1    0.48    6.76
  16   7   1   -8.49    9.05
 -16   7  -1    2.24    4.03
 -16   7  -1   31.36    9.20
  16  -7  -1   26.94   14.97
 -16   7  -1    5.78    4.92
 -16   7  -1    4.58    5.35
 -16   7  -1   -5.58    5.33
 -17   7   1   -3.73    3.92
 -17  -7  -1    0.50    7.74
 -17  -7  -1   20.44   11.03
 -17   7   1   -0.90    4.88
 -17   7   1   -0.63    6.78
  17   7  -1   16.85    6.08
  17   7  -1    0.34   14.68
  17   7  -1    2.58    6.59
 -17   7   1    1.22    5.20
 -17   7   1    2.09    4.95
 -17   7  -1   -6.80    4.14
 -17   7  -1   -1.79    4.82
 -17   7  -1  -10.54    5.98
  17   7   1  -54.39   23.11
 -17  -7   1    8.91    8.05
 -17   7  -1    6.18    6.93
 -17   7  -1   -4.03    4.47
 -17   7  -1   -1.44    4.94
 -18   7   1  137.04   12.35
  18   7  -1  131.38   27.35
 -18  -7  -1  143.00   19.57
 -18   7   1  152.00   15.95
 -18   7   1  160.26   13.65
 -18   7   1  159.32   15.94
 -18   7   1  149.05   14.29
 -18  -7   1  159.79   19.29
 -18   7  -1  145.99   13.96
 -18   7  -1  163.97   12.71
 -18   7  -1  181.83   15.88
 -18   7  -1  171.29   13.73
 -18   7  -1  135.72   16.54
  18   7   1  161.66   17.55
 -19   7   1    6.62    5.62
 -19   7   1   16.64    6.22
 -19   7   1    8.63    5.29
 -19   7   1   -1.49    7.58
 -19  -7  -1   12.41   14.55
 -19   7   1    3.62    3.62
 -19   7  -1    3.35    6.08
 -19  -7   1   -5.58   10.41
 -19   7  -1   23.26   10.31
  19   7   1   -8.89   10.13
 -19   7  -1   15.61    5.67
 -19   7  -1   28.22    8.13
 -19   7  -1   14.00    4.85
 -20   7   1   92.92    9.88
 -20   7   1  101.32   11.92
 -20   7   1   80.02    8.36
 -20  -7  -1   41.91   34.51
 -20   7   1   86.70   10.83
 -20  -7   1   94.42   25.18
 -20   7  -1  101.89   12.73
 -20   7  -1   93.30    9.69
 -20   7  -1   88.90    8.93
 -20   7  -1   93.52   10.67
 -21   7   1    1.93    5.78
 -21   7   1    3.76    4.26
 -21   7  -1    9.06    4.58
 -21   7  -1   12.42    7.78
 -21   7  -1   -2.82    9.76
 -21   7  -1  -10.41    9.22
 -22   7   1    4.27    3.42
 -22   7   1    1.78    3.54
 -22   7   1    8.26    4.52
 -22   7   1    9.50    5.64
 -22   7  -1   -1.53    4.46
 -22   7  -1   11.37    4.33
 -22   7  -1   10.41    6.54
 -22   7  -1    7.66    4.24
 -23   7   1   -2.08    3.39
 -23   7   1   -4.18    4.09
 -23   7   1   -0.88    3.15
 -23   7   1   -2.73    4.11
 -23   7  -1   -0.19    3.72
 -23   7  -1    3.10    3.90
 -23   7  -1   -0.97    4.28
 -23   7  -1    4.93    5.18
 -24   7   1    2.61    3.78
 -24   7   1   -1.71    2.95
 -24   7   1    2.72    3.16
 -24   7   1    5.77    3.78
 -24   7  -1    5.24    3.59
 -24   7  -1    3.77    4.64
 -24   7  -1    5.38    4.41
 -24   7  -1    6.05    3.56
 -25   7   1    4.64    3.71
 -25   7   1    0.85    2.90
 -25   7   1   -1.79    3.91
 -25   7  -1   -0.34    2.83
 -25   7  -1    1.59    3.31
 -25   7  -1    3.03    3.29
 -26   7   1    8.53    2.82
 -26   7   1   11.52    4.37
 -26   7   1   19.64    5.59
 -26   7  -1    4.92    3.72
 -26   7  -1    6.53    3.31
 -26   7  -1    2.26    2.75
   0  -8  -1    1.56    2.81
   0  -8   1    1.16    2.30
   0   8   1   -1.05    1.51
   0   8   1    3.36    1.92
  -1   8   1 1374.06   78.44
   1   8  -1 1225.31   78.44
  -1   8   1 1397.48   78.29
   1  -8   1 1470.00   78.56
  -1  -8  -1 1362.55   78.69
  -1  -8   1 1407.77   78.65
   1  -8  -1 1401.40   78.58
  -1   8  -1 1336.03   78.36
   1   8   1 1364.64   78.36
  -1   8  -1 1369.80   78.51
   2  -8   1   21.29    4.60
  -2   8   1   15.18    3.27
  -2  -8  -1   14.04    3.83
  -2   8  -1   10.95    3.06
   2  -8  -1   18.18    3.96
  -2   8  -1   14.55    3.34
  -2  -8   1   14.13    4.06
   2   8   1   16.01    3.61
   3   8  -1    8.99    2.16
  -3   8   1    6.88    1.86
  -3   8   1   15.27    3.18
   3  -8   1   12.55    3.80
  -3  -8  -1    8.13    2.67
  -3   8  -1    6.83    1.95
   3   8   1   16.90    4.65
   3  -8  -1    8.33    2.87
   3   8   1    5.67    1.85
  -3  -8   1   10.99    3.09
  -3   8  -1   13.86    3.27
   4  -8   1    2.12    3.27
  -4  -8  -1    0.16    2.40
   4   8  -1   -0.06    1.80
  -4   8   1   -0.26    1.55
  -4   8   1    0.87    1.62
  -4   8  -1   -0.46    1.85
   4  -8  -1    1.43    2.82
  -4  -8   1   -0.18    2.68
  -4   8  -1    1.65    1.86
  -5   8   1  203.10   13.56
   5   8  -1  196.64   13.53
  -5  -8  -1  226.70   14.74
  -5   8   1  210.89   13.22
  -5  -8   1  207.90   14.70
   5  -8  -1  229.24   13.86
  -5   8  -1  214.59   13.37
  -5   8  -1  199.80   13.51
  -6   8   1  221.34   16.12
  -6   8   1  236.12   14.48
   6   8  -1  230.00   14.53
  -6   8   1  219.44   13.88
   6   8  -1  236.13   14.63
  -6   8  -1  217.52   14.35
  -6  -8   1  208.72   17.47
  -6   8  -1  234.53   16.68
  -6   8  -1  212.26   15.06
  -6   8  -1  199.94   14.59
   6  -8  -1  224.11   14.87
  -7   8   1  576.82   33.79
  -7   8   1  572.98   34.25
  -7   8   1  555.77   34.16
  -7   8   1  603.51   33.08
   7   8  -1  590.52   33.86
   7   8  -1  625.18   34.11
  -7  -8  -1  579.00   35.37
  -7   8  -1  545.60   34.38
  -7   8  -1  569.16   34.04
  -7   8  -1  588.57   33.81
  -7  -8   1  506.93   35.07
   7  -8  -1  560.99   39.90
   7   8   1  467.69   34.30
  -7   8  -1  517.96   34.32
   7   8   1  605.00   34.79
   8   8  -1   53.33    8.27
  -8   8   1   37.29    6.69
  -8   8   1   52.00    5.96
   8  -8   1   44.81    8.31
   8   8  -1   45.60    6.18
  -8  -8  -1   35.58    8.27
   8   8  -1   47.61    7.18
  -8   8   1   54.25    5.72
  -8   8   1   26.33    7.48
  -8   8  -1   29.50    6.80
  -8   8  -1   27.86    7.78
  -8   8  -1   44.79    5.75
  -8   8  -1   31.40    7.50
   8  -8  -1   54.73    7.92
   8   8   1   30.20    6.38
   8   8   1   46.21    8.70
  -8   8  -1   35.11    5.42
  -8   8  -1   46.17   14.52
  -8  -8   1   29.20    6.71
  -9  -8  -1  104.11   12.40
  -9   8   1  139.40   10.93
   9  -8   1  140.74   12.56
   9   8  -1  124.45   10.86
  -9   8   1  150.19   10.16
   9   8  -1  113.98   10.80
  -9   8   1  153.78   18.41
  -9   8   1  131.02   11.73
  -9   8   1  132.85   10.67
   9   8  -1  129.67   12.79
  -9   8  -1  169.00   19.86
  -9   8  -1  136.55   10.73
  -9  -8   1  126.92   12.35
  -9   8  -1  122.87   11.17
   9   8   1  127.26   11.93
  -9   8  -1  137.79   16.14
   9  -8  -1  140.74   12.38
   9   8   1  144.29   13.08
  -9   8  -1  139.56   10.03
  -9   8  -1  133.69   11.57
  -9   8  -1  143.40   11.72
 -10  -8  -1   -2.27    5.44
 -10   8   1    3.54    9.65
 -10   8   1  -11.15    9.90
  10   8  -1    3.46    5.51
 -10   8   1   -3.07    2.57
  10   8  -1    5.41    3.09
 -10   8   1    5.12    4.18
 -10   8   1   -5.69    3.39
  10   8  -1    4.99    3.50
  10  -8   1   11.40    6.15
 -10   8  -1   -1.19    2.88
 -10   8  -1    2.81    4.04
 -10   8  -1    1.66    4.50
  10   8   1    1.72    4.28
 -10   8  -1    4.30    5.15
  10   8   1    7.45    5.48
 -10   8  -1   -0.81    7.62
 -10  -8   1    0.41    4.54
 -10   8  -1   -0.59   10.82
  10  -8  -1    1.46    5.34
 -10   8  -1   -2.16    3.48
 -10   8  -1   11.63   10.10
  11   8  -1    3.81    6.14
 -11   8   1    1.10    4.62
 -11   8   1    8.20    7.59
 -11   8   1    1.57    3.98
  11   8  -1    0.96    3.61
  11  -8   1   -3.76    7.49
 -11  -8  -1    2.33    5.77
  11   8  -1   -1.21    2.79
 -11   8   1    4.14    3.74
 -11   8   1   11.28    9.49
 -11   8  -1    3.11    3.83
 -11   8  -1   -6.75    4.23
 -11   8  -1   -1.56    3.47
 -11   8  -1   19.83   10.17
 -11   8  -1   -2.16    4.18
 -11   8  -1   14.68    7.86
  11   8   1   -4.30    5.65
 -11   8  -1   -5.12    7.19
  11   8   1    6.47    5.21
 -11   8  -1   -1.47    4.14
 -11  -8   1    8.61    4.55
  11  -8  -1    1.47    7.33
 -12   8   1   13.52    4.38
 -12   8   1   13.99    7.15
 -12  -8  -1   25.32    6.89
 -12   8   1   13.78    6.62
  12   8  -1    9.56    4.64
  12   8  -1    8.86    3.56
 -12   8   1   14.40    9.39
  12   8  -1   15.49    7.62
  12  -8   1    4.35   11.41
 -12   8   1    8.69    3.78
 -12   8  -1    4.12    5.42
 -12   8  -1   17.58    5.02
 -12   8  -1   13.71    4.18
 -12   8  -1   12.95    6.28
 -12   8  -1   17.12    5.29
 -12   8  -1   14.38    9.07
 -12   8  -1   35.88    9.77
  12  -8  -1   32.38   10.15
 -12  -8   1    8.54    4.89
  12   8   1   21.61    5.64
 -13   8   1   54.79    8.73
 -13   8   1   63.81   10.46
 -13   8   1   58.18    8.56
  13   8  -1   57.75    9.13
 -13   8   1   92.23   15.01
  13   8  -1   51.76   16.08
  13   8  -1   54.12    7.33
 -13  -8  -1   62.37   10.02
 -13   8   1   60.67   11.80
 -13   8  -1   53.45   10.24
 -13   8  -1   65.10   15.76
 -13   8  -1   55.02   13.17
 -13   8  -1   37.40   10.30
 -13   8  -1   56.43    9.10
  13  -8  -1   29.51   13.09
  13   8   1   60.71   15.96
  13   8   1   56.85    8.93
 -13  -8   1   49.76    9.02
 -13   8  -1   42.51    8.91
  14   8  -1    9.52    4.54
 -14  -8  -1    0.61    4.91
 -14   8   1   13.78    6.35
  14   8  -1   13.28   10.56
 -14   8   1    8.25    6.59
  14   8  -1   12.61    5.36
 -14   8   1   12.05    4.92
 -14   8   1   17.48    6.49
 -14   8   1   18.40    7.70
 -14   8  -1    3.68    3.50
  14   8   1   10.60    8.41
 -14   8  -1    8.29    6.21
 -14   8  -1   10.73    6.10
 -14   8  -1   -5.00    6.37
 -14   8  -1   15.78    8.05
  14   8   1   24.45    5.91
 -14  -8   1    6.07    5.86
 -15   8   1   90.39   12.68
  15   8  -1  100.68   11.18
 -15   8   1   84.31   10.17
 -15   8   1   84.66   11.15
 -15   8   1   81.99   13.52
 -15   8   1   82.73   11.33
  15   8  -1   78.77    8.94
 -15  -8  -1   78.62   11.67
 -15   8  -1   96.17   11.49
  15   8   1   77.71   10.65
 -15  -8   1   69.14   11.50
  15   8   1   69.39   20.95
 -15   8  -1   60.14   13.04
 -15   8  -1   69.65   10.27
 -15   8  -1   79.69    8.59
 -15   8  -1   92.38   12.11
 -15   8  -1   88.37   11.19
 -16   8   1    4.24    6.24
 -16   8   1    5.67    5.02
 -16   8   1    5.43    4.99
 -16   8   1   -1.83    4.55
  16   8  -1    0.20    4.10
  16   8  -1   -3.79    5.75
 -16  -8  -1   -0.37    8.10
 -16   8   1   10.79    6.07
  16   8   1   10.53    5.27
  16   8   1   -2.76    5.01
 -16   8  -1   10.38    6.11
 -16   8  -1    5.30    3.29
 -16   8  -1    6.84    5.20
 -16  -8   1   -0.44    7.11
 -16   8  -1    7.43    5.32
 -16   8  -1    5.19    5.51
 -16   8  -1    7.99    7.45
 -17   8   1   28.42    7.25
  17   8  -1   20.08    7.69
  17   8  -1   27.85    6.01
 -17   8   1   30.70    8.70
 -17   8   1   10.42    6.97
 -17  -8  -1   11.01    9.64
 -17   8   1   13.00    5.29
 -17   8   1   13.74    4.18
 -17   8  -1   15.47    7.13
 -17   8  -1   13.26    5.40
  17   8   1   21.22    6.96
 -17   8  -1   17.70    5.36
  17   8   1   25.01    6.48
 -17   8  -1   18.63    5.69
 -17   8  -1   22.35    6.97
 -17  -8   1   19.38    9.72
 -18  -8  -1    3.13   11.33
  18   8  -1   -1.08    5.63
 -18   8   1    0.37    6.88
 -18   8   1   -1.50    4.49
 -18   8   1    0.55    3.97
 -18   8   1    5.67    4.91
 -18   8   1    5.17    5.55
  18   8   1   11.15    8.32
 -18   8  -1    1.45    5.43
 -18   8  -1   -1.05    4.37
 -18   8  -1   -2.94    7.85
 -18   8  -1   -2.54    4.01
 -18  -8   1   -1.99    9.98
 -18   8  -1    1.44    3.92
 -19  -8  -1  -20.69   15.97
 -19   8   1    2.61    4.46
 -19   8   1   -2.18    4.22
 -19   8   1    1.43    3.70
 -19   8   1    7.45    6.37
 -19  -8   1   -2.52   11.33
 -19   8  -1   -3.10    3.58
 -19   8  -1    1.37    4.30
 -19   8  -1    1.67    3.84
 -19   8  -1   -5.65    5.29
 -20   8   1   22.52    7.19
 -20   8   1   18.31    5.50
 -20   8   1   34.60    7.94
 -20   8   1   14.32    4.79
 -20   8  -1   24.08    6.29
 -20   8  -1   25.99    7.53
 -20   8  -1   10.27    5.50
 -21   8   1   14.93    6.86
 -21   8   1   11.64    4.60
 -21   8   1   16.89    5.97
 -21   8   1    9.67    4.62
 -21   8  -1    8.64    4.78
 -21   8  -1   10.64    4.76
 -21   8  -1   27.68    8.84
 -21   8  -1   13.62    5.79
 -22   8   1    2.63    4.09
 -22   8   1    2.24    4.13
 -22   8   1    2.44    3.20
 -22   8   1    0.00    5.18
 -22   8  -1    8.43    4.05
 -22   8  -1    3.32    5.07
 -22   8  -1    4.74    5.46
 -22   8  -1    5.04    4.15
 -23   8   1   13.62    5.54
 -23   8   1    9.37    3.96
 -23   8   1   13.61    4.36
 -23   8   1    4.39    3.20
 -23   8  -1    6.94    4.35
 -23   8  -1   19.69    6.04
 -23   8  -1    8.09    3.93
 -23   8  -1    6.43    3.94
 -24   8   1   -0.58    2.92
 -24   8   1    3.57    3.57
 -24   8   1    3.23    3.55
 -24   8   1   -2.86    3.52
 -24   8  -1    5.79    3.75
 -24   8  -1    4.66    3.39
 -24   8  -1    8.21    4.02
 -24   8  -1    8.34    3.89
 -25   8   1   -1.91    3.02
 -25   8   1   -1.52    4.27
 -25   8   1    6.29    4.02
 -25   8  -1   -5.53    2.92
 -25   8  -1    1.33    4.32
 -26   8   1   -1.35    3.34
 -26   8  -1   -7.54    3.44
 -26   8  -1    8.12    3.22
   0   9  -1    0.53    1.79
   0   9   1    0.88    1.72
   0  -9  -1    1.49    2.61
   0  -9   1    3.04    2.84
   1  -9   1  120.92    9.24
  -1   9   1  125.87    8.49
  -1  -9  -1  115.28    9.28
   1   9  -1  115.40    8.51
  -1   9   1  120.63    8.62
   1   9   1  115.42    8.46
  -1  -9   1  114.71    9.02
   1  -9  -1  122.61    9.09
  -1   9  -1  119.98    8.47
  -2  -9  -1   58.60    6.16
  -2   9   1   51.76    5.13
  -2   9   1   58.58    5.33
   2   9  -1   52.41    5.33
   2   9   1   47.75    5.76
   2   9   1   56.47    5.34
   2  -9  -1   58.40    5.92
  -2   9  -1   46.54    7.32
  -2   9  -1   64.04    5.53
  -2  -9   1   51.71    6.08
  -2   9  -1   60.33    5.25
  -3   9   1   -9.14    4.90
  -3  -9  -1   -2.88    2.87
  -3   9   1    3.22    3.97
   3   9  -1    0.20    1.81
  -3   9   1    1.13    1.65
   3   9  -1   -5.43    2.80
   3  -9   1   -3.38    3.08
  -3   9  -1    0.25    1.59
  -3   9  -1    2.58    3.32
   3  -9  -1    1.68    3.11
  -3   9  -1    0.76    1.73
  -3   9  -1    2.71    3.04
   3   9   1    2.79    1.85
   3   9   1   -0.28    2.52
  -3  -9   1    2.55    2.87
  -3   9  -1   -2.80    5.49
   4   9  -1  149.68   11.10
  -4   9   1  157.46   10.68
  -4   9   1  166.23   13.14
  -4   9   1  155.64   11.91
   4  -9   1  149.40   11.61
  -4  -9  -1  151.95   11.58
   4   9  -1  148.33   10.59
   4   9   1  153.92   11.20
  -4   9  -1  156.32   11.34
   4  -9  -1  159.14   10.98
  -4   9  -1  143.85   11.36
   4   9   1  153.73   10.69
  -4   9  -1  152.19   10.38
  -4   9  -1  172.65   13.58
  -4   9  -1  149.32   10.66
   5   9  -1   20.89    5.44
   5   9  -1   29.05    4.53
  -5  -9  -1   26.82    6.29
  -5   9   1   12.88    4.55
  -5   9   1   28.39    4.44
  -5   9   1   30.74    7.61
   5   9   1   28.13    5.89
  -5   9  -1   31.84    8.12
  -5   9  -1   20.88    5.54
  -5   9  -1   28.45    5.96
   5  -9  -1   33.51    6.23
   5   9   1   20.16    4.49
  -5   9  -1   27.92    4.37
  -5  -9   1   25.94    6.84
  -5   9  -1   29.15    4.25
   6   9  -1   -0.32    2.26
  -6   9   1    7.46    4.13
  -6   9   1    1.50    4.13
   6   9  -1    3.30    3.51
  -6  -9  -1    1.16    3.16
  -6   9   1    8.97    3.24
  -6   9   1    5.86    2.43
  -6   9  -1    4.07    3.11
   6   9   1    4.82    3.57
  -6   9  -1    3.21    2.37
  -6   9  -1    0.84    2.22
  -6  -9   1    1.86    4.36
  -6   9  -1    4.46    3.19
  -6   9  -1   -3.03    4.14
   6   9   1    2.46    2.44
  -7   9   1    1.57    3.45
  -7   9   1   -4.52    4.98
  -7   9   1   -2.09    3.68
   7   9  -1    0.32    2.83
   7   9  -1   -1.07    2.29
  -7   9   1    5.10    3.16
  -7  -9  -1    5.98    4.44
  -7   9   1   -0.42    2.68
  -7   9  -1    0.88    2.20
  -7   9  -1   -5.76    3.48
  -7  -9   1    6.67    4.79
   7   9   1    8.14    5.49
  -7   9  -1   -0.52    2.28
  -7   9  -1    2.55    4.05
  -7   9  -1   -3.07    4.13
   7   9   1    7.11    3.76
  -7   9  -1   -4.87   11.49
   8   9  -1   -1.44    3.19
   8   9  -1    2.86    3.21
  -8  -9  -1   -5.74    4.41
  -8   9   1   -0.36    3.44
  -8   9   1   13.50    5.38
  -8   9   1    1.81    2.73
  -8   9   1    7.05    3.65
  -8   9   1   -0.22    4.52
  -8   9  -1    0.94    2.76
  -8   9  -1    6.66    4.03
  -8   9  -1    2.61   13.46
  -8   9  -1   -4.62    9.79
  -8  -9   1   -0.52    4.74
  -8   9  -1    0.78    2.87
   8   9   1   -2.35    4.64
  -8   9  -1   -5.88    3.28
   8   9   1    4.83    6.05
  -8   9  -1   -3.67    4.31
  -9   9   1   25.95   10.36
  -9  -9  -1   12.97    5.41
   9   9  -1   24.05    6.52
  -9   9   1   11.75    5.38
  -9   9   1   35.27    6.36
  -9   9   1   26.68    6.41
   9   9  -1   19.35    4.62
  -9   9  -1   25.31    6.22
  -9   9  -1   30.45    7.13
  -9  -9   1   21.73    6.69
   9   9   1   33.64    7.79
  -9   9  -1   18.95    5.31
  -9   9  -1   35.71    7.59
  -9   9  -1   36.74   12.40
  -9   9  -1   26.99    9.55
   9   9   1   14.43    7.18
  -9   9  -1   16.34    4.06
  10   9  -1   34.64    7.47
 -10  -9  -1   12.37    6.04
 -10   9   1   26.97   11.63
  10   9  -1   28.84    6.21
 -10   9   1   14.56    4.46
 -10   9   1   20.21    6.31
 -10   9   1   39.67    7.59
 -10   9   1   32.67   11.87
 -10   9  -1   23.58    8.53
 -10   9  -1   26.52    7.28
 -10   9  -1   28.88    6.35
  10   9   1   35.62    7.71
 -10   9  -1   28.46    7.73
  10   9   1   15.12    7.77
 -10   9  -1   18.37    4.43
 -10   9  -1   21.67    9.16
 -10   9  -1   13.87    4.28
 -10  -9   1   30.75    8.82
 -11   9   1    5.24    9.05
 -11   9   1    5.66    5.07
  11   9  -1    5.07    3.52
 -11  -9  -1   -0.50    4.69
  11   9  -1    4.23    4.19
 -11   9   1   14.89    9.83
 -11   9   1   10.36    3.85
 -11   9  -1    1.13    4.02
 -11   9  -1    5.58    4.56
  11   9   1    1.51    4.51
 -11   9  -1   10.32    4.39
  11   9   1   -0.09    8.05
 -11  -9   1    8.66    5.98
 -11   9  -1   -3.02    6.80
 -11   9  -1    9.07    7.92
 -11   9  -1    8.28    8.77
 -11   9  -1   10.05    4.41
 -11   9  -1    9.48   12.31
 -12   9   1   50.57   15.88
 -12  -9  -1   79.00   10.93
 -12   9   1   80.81   14.56
  12   9  -1   68.01    9.95
 -12   9   1   75.59   11.47
 -12   9   1   55.85    9.82
  12   9  -1   59.44    7.78
 -12   9   1   67.41   10.19
 -12  -9   1   61.72   10.35
 -12   9  -1   65.55    9.58
 -12   9  -1   50.16    9.71
 -12   9  -1   49.09   11.81
 -12   9  -1   66.28    8.06
 -12   9  -1   74.31   12.43
 -12   9  -1   54.81   14.26
 -13   9   1   23.46    5.97
 -13   9   1   24.46    9.79
 -13   9   1   15.83    4.65
  13   9  -1   28.95    6.85
 -13   9   1    5.35    7.76
  13   9  -1   10.80    6.96
 -13   9   1   10.11    6.00
 -13   9   1   23.58    7.46
 -13  -9  -1   19.10    6.45
 -13   9  -1   16.29    6.65
 -13   9  -1   18.48    6.55
  13   9   1   13.65    4.93
 -13   9  -1   25.67    7.21
 -13   9  -1   32.25    8.65
 -13  -9   1   15.20    6.57
 -13   9  -1   17.00    8.84
 -13   9  -1   15.71    5.89
  13   9   1   23.42    5.58
 -14   9   1   45.93   10.57
  14   9  -1   27.75    8.15
 -14   9   1    9.87    5.10
  14   9  -1   34.26    6.01
 -14   9   1   40.08   12.48
 -14   9   1   26.03    8.45
 -14   9   1   27.34    7.23
 -14  -9  -1   22.94    8.19
 -14   9   1   26.40    6.96
 -14   9  -1   43.38    9.10
 -14   9  -1   25.51    7.12
 -14   9  -1   23.90    5.05
  14   9   1   24.59    7.59
 -14   9  -1   21.14    6.48
 -14   9  -1   42.94   11.90
 -14  -9   1   34.57    7.96
 -14   9  -1   22.65    6.12
  15   9  -1   97.74    8.73
  15   9  -1   86.24   12.33
 -15   9   1   91.18   11.43
 -15   9   1   64.51   12.94
 -15   9   1   93.07   11.58
 -15   9   1   92.18    9.69
 -15   9   1   73.32   12.00
 -15  -9  -1  119.64   14.89
 -15   9  -1   88.75   14.18
 -15   9  -1   93.67   11.25
 -15   9  -1   84.99   13.00
  15   9   1   83.18   12.31
 -15  -9   1   85.39   13.16
 -15   9  -1   86.05   11.22
 -15   9  -1  100.64   13.00
  15   9   1   73.85    9.23
 -15   9  -1   86.70    9.80
 -16   9   1    0.74    4.68
 -16   9   1    0.85    5.71
 -16   9   1    5.91    5.28
  16   9  -1    1.92    6.76
 -16   9   1    2.07    5.05
 -16  -9  -1    2.57    8.39
 -16   9   1    4.63    7.34
  16   9  -1   10.56    3.75
 -16   9   1   -3.61    5.95
 -16   9  -1    8.74    5.84
 -16   9  -1    0.79    5.15
 -16   9  -1   13.43    6.08
  16   9   1    4.97    4.60
  16   9   1    6.21    6.38
 -16   9  -1   12.29    6.99
 -16  -9   1   10.88    9.35
 -16   9  -1    2.18    5.93
 -16   9  -1    2.29    4.71
  17   9  -1   67.41    8.31
 -17   9   1   62.83   10.28
 -17   9   1   55.67    7.98
 -17   9   1   63.48   12.83
 -17  -9  -1   49.80   15.94
  17   9  -1   59.19   16.32
 -17   9   1   80.53   10.37
 -17   9   1   54.70   11.65
  17   9   1   53.72    9.34
  17   9   1   73.57   10.01
 -17   9  -1   64.34    9.57
 -17   9  -1   75.79   11.87
 -17   9  -1   61.02    9.33
 -17   9  -1   47.99    9.45
 -17  -9   1   55.62   13.69
 -17   9  -1   69.78    9.54
  18   9  -1    6.57    4.88
 -18   9   1    4.08    3.65
 -18   9   1    3.23    5.05
 -18   9   1   -7.04    9.54
 -18  -9  -1    0.31   13.38
 -18   9   1    9.80    4.96
 -18   9   1    6.05    6.50
 -18   9  -1    6.60    5.21
 -18  -9   1   13.39   11.75
  18   9   1   -0.56    5.78
 -18   9  -1   -3.29    4.49
 -18   9  -1    3.52    5.51
 -18   9  -1    7.23    4.40
 -19   9   1    1.76    3.36
 -19   9   1   -1.19    5.42
 -19  -9  -1  -20.14   31.46
 -19   9   1   -3.50    3.60
 -19   9   1    8.33    5.02
  19   9  -1   -1.14    5.20
 -19   9  -1    7.18    5.86
 -19  -9   1  -34.43   15.50
 -19   9  -1   -1.60    4.86
 -19   9  -1   -5.06    3.60
 -20   9   1    1.00    4.69
 -20   9   1    8.70    5.69
 -20   9   1    4.96    4.47
 -20   9   1   -9.33    5.98
 -20   9  -1    7.39    6.50
 -20   9  -1    3.91    5.25
 -20   9  -1   10.70    6.27
 -20   9  -1    3.14    4.40
 -21   9   1    0.04    3.66
 -21   9   1    0.45    3.71
 -21   9   1   -3.59    4.48
 -21   9   1   -0.13    4.09
 -21   9  -1   -9.97    4.94
 -21   9  -1    4.45    4.58
 -21   9  -1    3.66    5.26
 -21   9  -1   -4.00    3.66
 -22   9   1    0.37    2.95
 -22   9   1    8.21    4.39
 -22   9   1    1.86    4.22
 -22   9   1    1.82    3.71
 -22   9  -1   11.06    4.49
 -22   9  -1    3.28    4.06
 -22   9  -1    0.92    3.69
 -22   9  -1    3.91    3.54
 -23   9   1    2.51    4.24
 -23   9   1    0.86    3.94
 -23   9   1    1.24    4.01
 -23   9   1    0.25    2.78
 -23   9  -1    1.95    3.69
 -23   9  -1    1.74    3.86
 -23   9  -1    1.62    4.62
 -23   9  -1    7.12    3.81
 -24   9   1    3.44    2.91
 -24   9   1   -1.47    2.80
 -24   9   1    9.31    4.08
 -24   9   1    1.57    3.69
 -24   9  -1    3.66    3.85
 -24   9  -1   -0.21    2.92
 -24   9  -1   -5.09    3.49
 -24   9  -1    3.11    4.48
 -25   9   1   -1.78    2.77
 -25   9   1    0.55    3.32
 -25   9  -1   -4.94    3.33
 -25   9  -1    0.30    2.91
   0  10   1   -0.76    2.42
   0 -10  -1   -3.96    2.93
   0  10   1    0.38    1.91
   0 -10   1    1.81    3.91
   0  10  -1   -1.13    2.34
   0  10   1   -1.28    3.55
   0  10  -1   -4.17    6.24
   0  10  -1    1.76    1.97
  -1  10   1  799.34   46.25
   1  10  -1  769.69   45.77
   1  10  -1  800.00   46.18
  -1 -10  -1  792.37   46.70
  -1  10   1  787.58   46.50
   1  10  -1  773.28   48.17
  -1  10   1  816.74   45.99
  -1  10   1  814.51   46.05
   1 -10   1  794.20   46.34
   1  10   1  790.82   45.96
   1  10   1  777.56   46.08
   1 -10  -1  786.79   46.46
  -1  10  -1  800.99   45.77
   1  10   1  768.38   46.38
  -1 -10   1  758.94   46.48
  -1  10  -1  769.83   46.31
  -1  10  -1  827.40   46.18
   1  10   1  785.73   47.44
  -2  10   1    0.49    3.78
  -2 -10  -1    0.06    3.98
   2  10  -1    1.80    1.96
   2 -10   1    0.86    3.33
  -2  10   1    5.62    2.79
  -2  10   1    0.40    1.94
  -2  10   1   -2.66    5.15
   2  10  -1   -1.95    6.10
  -2  10   1   -0.51    2.35
   2  10  -1    2.76    2.32
  -2  10  -1    1.60    6.19
  -2 -10   1    1.64    3.19
  -2  10  -1    0.83    2.06
  -2  10  -1   -2.72    2.86
   2  10   1   -0.67    2.44
   2  10   1    0.16    1.94
   2 -10  -1    2.26    3.73
   2  10   1    6.17    4.54
  -2  10  -1    7.75    3.50
  -3  10   1   88.12    7.93
  -3 -10  -1  100.43    9.09
   3  10  -1   99.86    7.93
  -3  10   1  111.87   11.66
   3  10  -1  114.87    7.95
   3 -10   1   92.08    9.31
   3  10  -1   94.47   12.01
  -3  10   1   97.77    7.66
  -3  10   1   85.69    9.12
  -3  10   1   78.28    7.75
   3 -10  -1  115.00    9.25
  -3 -10   1   83.20    8.65
  -3  10  -1   93.79    8.62
  -3  10  -1   91.60    7.97
  -3  10  -1  112.21   11.85
   3  10   1   97.98    7.87
   3  10   1   95.75    7.75
  -3  10  -1  105.21    7.93
   3  10   1   94.05   10.65
  -3  10  -1  101.72    8.26
  -4  10   1  155.42   10.68
  -4 -10  -1  141.13   11.58
   4  10  -1  140.90   10.45
   4  10  -1  168.36   10.73
  -4  10   1  146.71   13.02
  -4  10   1  149.68   11.52
  -4  10   1  138.25   10.30
   4  10  -1  122.24   14.10
  -4  10   1  138.23    9.97
  -4  10  -1  155.77   13.10
  -4 -10   1  137.02   11.50
  -4  10  -1  144.42   10.37
  -4  10  -1  148.81   10.59
   4 -10  -1  157.37   11.35
   4  10   1  128.29   12.89
  -4  10  -1  142.92   10.25
   4  10   1  145.15   10.49
   4  10   1  141.64   10.53
  -4  10  -1  134.28   10.81
  -5  10   1  173.14   12.80
  -5  10   1  179.44   12.45
   5  10  -1  200.06   13.06
   5  10  -1  166.35   12.78
  -5  10   1  194.97   14.71
  -5  10   1  179.83   13.63
   5  10  -1  178.92   17.25
  -5 -10  -1  184.56   13.85
  -5  10   1  182.49   12.45
  -5  10  -1  184.73   14.40
  -5  10  -1  178.90   12.80
   5 -10  -1  194.80   13.69
  -5  10  -1  166.93   12.36
  -5  10  -1  188.52   12.91
   5  10   1  181.68   12.86
   5  10   1  206.30   13.24
  -5  10  -1  187.05   13.15
  -5 -10   1  184.99   14.23
   6  10  -1   13.91    3.61
  -6  10   1   16.10    4.10
   6  10  -1    5.50    3.19
  -6  10   1   13.67    3.22
  -6  10   1   10.54    3.62
  -6 -10  -1   19.80    5.96
  -6  10   1   10.42    3.05
  -6  10   1    9.52    5.15
   6  10   1    6.66    3.66
   6  10   1   13.02    3.62
  -6  10  -1   13.57    4.58
  -6 -10   1   13.87    5.67
  -6  10  -1    6.16    2.71
  -6  10  -1   13.29    3.67
  -6  10  -1    9.53    3.53
  -6  10  -1    7.89   11.76
  -6  10  -1   10.06    3.08
   7  10  -1  463.89   33.51
  -7 -10  -1  577.29   35.55
  -7  10   1  591.88   33.22
  -7  10   1  556.97   33.11
   7  10  -1  568.25   33.92
  -7  10   1  560.69   33.75
  -7  10   1  550.42   33.84
  -7  10   1  562.82   33.98
  -7 -10   1  562.77   35.44
   7  10   1  586.70   34.07
  -7  10  -1  529.34   33.95
  -7  10  -1  579.55   33.96
  -7  10  -1  552.71   33.82
  -7  10  -1  540.36   38.21
  -7  10  -1  552.07   44.05
   7  10   1  539.44   34.06
  -7  10  -1  539.37   33.70
  -7  10  -1  564.38   33.21
  -8  10   1   11.09    4.83
  -8  10   1   13.36    9.66
   8  10  -1   11.90    3.77
  -8 -10  -1   27.88    9.06
  -8  10   1   10.42    3.60
  -8  10   1   14.69    5.36
   8  10  -1    9.63    4.31
  -8  10   1   20.69    4.40
  -8  10   1   10.95    3.60
  -8  10   1   28.54   10.60
  -8 -10   1    5.71    6.51
  -8  10  -1   15.69   14.55
  -8  10  -1    7.18    3.76
  -8  10  -1    1.49    9.97
  -8  10  -1    9.30    3.89
  -8  10  -1   12.06    4.12
   8  10   1   27.29    7.00
  -8  10  -1    9.64    3.24
   8  10   1   12.60    4.85
  -8  10  -1   11.53    4.23
  -9  10   1  353.43   33.65
  -9  10   1  482.36   27.89
  -9  10   1  453.94   27.95
  -9  10   1  445.99   26.59
   9  10  -1  469.03   27.30
   9  10  -1  411.24   27.63
  -9  10   1  494.04   31.69
  -9  10  -1  386.16   33.59
  -9  10  -1  444.04   26.81
  -9  10  -1  381.95   27.29
  -9  10  -1  413.48   27.18
  -9  10  -1  487.14   27.21
  -9 -10   1  375.00   29.17
   9  10   1  436.92   27.92
   9  10   1  383.56   27.37
  -9  10  -1  426.33   31.41
 -10  10   1   47.15    7.30
 -10 -10  -1   37.49   10.56
 -10  10   1   50.94   14.48
 -10  10   1   27.94    8.43
 -10  10   1   26.89    7.44
  10  10  -1   38.44    6.80
  10  10  -1   30.30    8.65
 -10  10   1   35.60   12.43
 -10  10  -1   38.66    8.93
  10  10   1   27.93    6.12
 -10  10  -1   39.18    7.40
 -10  10  -1   27.59    7.61
 -10 -10   1   27.44    8.22
 -10  10  -1   35.10    7.80
 -10  10  -1   47.43   12.35
 -10  10  -1   42.51    9.99
  11  10  -1   17.59    5.59
 -11 -10  -1   15.65    7.65
 -11  10   1   38.67   11.73
  11  10  -1   24.61    5.02
 -11  10   1   24.05    6.32
 -11  10   1   33.00   11.88
 -11  10  -1   20.69   10.62
 -11  10  -1   21.90    9.91
 -11  10  -1   22.92    7.61
  11  10   1   54.80   12.60
  11  10   1   15.38    5.29
 -11  10  -1   23.11    6.32
 -11 -10   1   20.47    8.00
 -11  10  -1   27.01    7.27
 -12  10   1   40.21   11.44
 -12  10   1   24.60   10.68
 -12  10   1   28.70    8.61
  12  10  -1   12.38    5.45
 -12  10   1   20.24    6.23
 -12  10   1   34.06   10.38
 -12 -10  -1   14.13    6.78
  12  10  -1   32.93    6.27
 -12  10   1   30.68    6.17
  12  10   1   26.26    7.18
 -12  10  -1   28.88    7.20
  12  10   1   25.80    6.44
 -12  10  -1   27.89    6.66
 -12  10  -1   38.28    8.42
 -12 -10   1   33.56    8.83
 -12  10  -1   30.69   10.10
 -12  10  -1   29.19    7.74
 -13  10   1   70.67   14.71
 -13 -10  -1   95.28   14.39
 -13  10   1   79.35    8.69
 -13  10   1   81.47   11.08
 -13  10   1   69.17   11.90
  13  10  -1  103.70   12.42
 -13  10   1  104.57   12.99
  13  10  -1   86.94    8.40
 -13  10   1  110.96   15.46
 -13 -10   1  105.39   14.11
 -13  10  -1  116.28   11.59
 -13  10  -1   70.25   12.98
 -13  10  -1   83.34   12.45
  13  10   1   78.78    9.03
 -13  10  -1   79.27   14.50
  13  10   1   93.99   12.30
 -13  10  -1   91.79   17.53
 -13  10  -1  100.61    9.09
 -14  10   1   25.19    7.75
 -14  10   1   22.56    5.04
  14  10  -1   22.10    5.59
 -14  10   1   16.49    6.03
 -14  10   1   28.64    7.78
 -14  10   1   19.15    8.08
 -14  10   1   28.06    8.46
  14  10  -1   19.68    6.85
 -14 -10  -1   12.70    8.58
 -14  10  -1   53.13   13.30
 -14  10  -1   21.80    7.84
 -14  10  -1   14.76    6.34
 -14 -10   1   26.14    8.15
 -14  10  -1   26.95    7.78
 -14  10  -1   25.77    7.01
  14  10   1   29.02    6.85
  14  10   1   28.60    6.77
 -14  10  -1   23.36    7.77
 -15  10   1  194.32   17.89
 -15  10   1  158.30   14.76
 -15 -10  -1  184.95   19.40
 -15  10   1  191.99   13.73
 -15  10   1  161.57   17.66
  15  10  -1  208.93   17.93
  15  10  -1  198.49   13.56
 -15  10   1  168.48   16.88
 -15  10   1  163.68   15.48
 -15  10  -1  189.01   15.67
 -15  10  -1  184.51   18.47
 -15  10  -1  200.08   18.49
  15  10   1  177.59   13.73
 -15  10  -1  203.50   16.28
 -15  10  -1  178.18   17.12
  15  10   1  200.99   17.36
 -15  10  -1  204.13   13.90
 -16  10   1   -8.84    4.11
  16  10  -1    0.95    3.47
  16  10  -1    2.04    7.24
 -16  10   1    0.36    4.06
 -16  10   1   -4.76    7.36
 -16  10   1   -0.87    6.49
 -16  10   1    5.34    5.42
 -16 -10  -1   -1.25    9.94
 -16  10   1   -1.06    5.73
 -16  10  -1    0.12    5.86
 -16 -10   1   -0.68    8.65
 -16  10  -1   -5.27    5.75
  16  10   1   -8.47    6.77
 -16  10  -1    3.96    4.33
 -16  10  -1   -3.96    7.12
  16  10   1    1.00    4.57
 -16  10  -1   -3.44    4.10
 -16  10  -1    3.98    5.24
 -17  10   1   82.37    8.82
  17  10  -1   96.09    8.51
 -17  10   1   57.52    9.42
 -17  10   1  102.95   12.60
 -17  10   1   75.32   15.54
 -17  10   1   89.64   10.95
 -17  10   1   74.61   10.04
 -17  10  -1   87.84    9.70
 -17 -10   1   75.72   17.29
 -17  10  -1   75.55   11.24
 -17  10  -1   74.22   11.66
  17  10   1  100.68    9.21
 -17  10  -1   90.81   10.50
 -17  10  -1   46.73   13.47
 -17  10  -1   72.02   13.74
 -18  10   1    6.92    6.23
 -18  10   1   -0.01    4.67
 -18 -10  -1   16.84   15.94
 -18  10   1    2.96    3.89
  18  10  -1    8.94    4.67
 -18 -10   1   19.86   12.22
  18  10   1    6.71    6.43
 -18  10  -1    0.12    4.23
 -18  10  -1    2.81    4.34
 -18  10  -1    2.17    5.83
 -18  10  -1   12.56    7.47
  19  10  -1    0.16    5.12
 -19  10   1    2.08    5.43
 -19  10   1   -7.04    5.83
 -19  10   1   -0.90    4.07
 -19  10   1   -7.60    4.77
 -19  10  -1   -0.04    5.62
 -19  10  -1    7.68    5.21
  19  10   1    5.22    5.94
 -19  10  -1    1.92    5.75
 -19  10  -1    3.98    7.50
 -20  10   1    3.14    6.02
 -20  10   1   -0.16    4.53
 -20  10   1   -2.33    3.14
 -20  10   1   -3.32    4.59
 -20  10  -1    3.62    3.76
 -20  10  -1    3.69    5.25
 -20  10  -1   -0.16    4.95
 -20  10  -1    3.85    4.67
 -21  10   1    4.41    4.91
 -21  10   1   10.14    3.77
 -21  10   1    1.66    4.79
 -21  10   1   23.63    6.87
 -21  10  -1    0.86    4.38
 -21  10  -1    5.96    5.23
 -21  10  -1    4.18    3.62
 -22  10   1   -4.44    3.65
 -22  10   1   -1.13    4.36
 -22  10   1   -2.70    4.00
 -22  10   1   -0.20    2.63
 -22  10  -1    4.83    3.51
 -22  10  -1   -2.42    3.66
 -22  10  -1   -2.47    4.05
 -22  10  -1   -3.88    4.28
 -23  10   1    8.99    3.33
 -23  10   1   18.96    4.78
 -23  10   1   10.92    3.76
 -23  10   1    8.21    4.50
 -23  10  -1   11.96    4.80
 -23  10  -1   11.63    4.98
 -23  10  -1   10.39    3.67
 -23  10  -1   11.69    3.80
 -24  10   1    9.27    2.97
 -24  10   1   18.73    4.93
 -24  10   1    5.02    3.89
 -24  10  -1   -1.27    3.66
 -24  10  -1    4.87    2.97
 -25  10   1    8.99    4.99
 -25  10  -1    2.25    3.21
   0  11   1   -3.80    3.58
   0  11   1   -2.87    2.46
   0  11  -1    5.81    2.49
   0  11  -1    1.21    3.37
   0 -11  -1   -5.20    3.70
   0  11  -1    8.18    5.82
   0  11   1    0.85    2.50
   0 -11   1    2.90    4.82
   0  11   1   -0.01    4.86
   0  11  -1    0.13    2.47
   1  11  -1  200.80   13.63
  -1  11   1  175.17   15.65
  -1  11   1  199.64   13.42
  -1 -11  -1  190.13   14.27
   1  11  -1  230.50   16.56
   1 -11   1  148.68   17.86
  -1  11   1  200.04   13.57
  -1  11   1  210.56   14.38
   1  11  -1  202.05   13.07
  -1  11  -1  204.48   13.70
  -1 -11   1  191.92   14.92
   1  11   1  196.44   13.28
  -1  11  -1  211.94   13.18
   1  11   1  201.65   15.41
   1  11   1  206.77   14.04
  -1  11  -1  214.10   14.02
   1 -11  -1  187.68   14.73
   1  11   1  210.91   13.75
   2  11  -1   70.08    6.29
  -2 -11  -1   60.71    8.00
  -2  11   1   67.03    6.66
  -2  11   1   75.70    7.77
   2  11  -1   55.06   10.19
   2  11  -1   69.40    6.93
  -2  11   1   55.39    6.54
   2 -11   1   46.77    8.37
   2 -11  -1   61.72    9.33
  -2  11  -1   53.02   10.65
   2  11   1   67.64    9.08
   2  11   1   70.27    6.87
  -2  11  -1   64.09    7.22
  -2  11  -1   65.34    6.67
   2  11   1   54.19    7.32
   2  11   1   67.88    6.38
  -2  11  -1   72.84    6.52
  -2 -11   1   57.30    8.20
  -3  11   1  130.00   12.88
  -3  11   1  139.41   10.45
  -3  11   1  147.36   10.39
   3 -11   1  147.29   12.86
  -3  11   1  133.22   10.87
   3  11  -1  135.02   10.27
  -3  11   1  141.43   11.76
   3  11  -1  168.90   13.23
   3  11  -1  132.71   10.68
  -3 -11  -1  137.15   11.96
   3  11   1  140.76   11.16
   3  11   1  142.36   10.34
  -3  11  -1  157.16   11.13
  -3 -11   1  154.03   11.96
   3  11   1  140.04   10.79
  -3  11  -1  151.49   10.80
   3 -11  -1  167.52   16.19
   3  11   1  150.74   11.96
  -3  11  -1  149.52   13.49
  -3  11  -1  134.83   10.23
  -4 -11  -1  183.06   14.19
  -4  11   1  191.59   13.42
  -4  11   1  195.69   12.60
   4  11  -1  167.36   12.67
   4  11  -1  188.33   12.45
  -4  11   1  175.62   12.17
   4  11  -1  156.22   14.17
  -4  11   1  191.75   14.49
  -4  11   1  167.17   12.79
  -4  11  -1  179.32   12.18
   4  11   1  170.17   12.72
  -4 -11   1  179.13   13.85
   4 -11  -1  145.83   13.95
   4  11   1  185.48   12.47
   4  11   1  170.02   13.94
  -4  11  -1  202.21   14.85
  -4  11  -1  177.09   12.50
  -4  11  -1  176.82   12.95
  -5  11   1  265.90   17.30
  -5  11   1  279.16   17.66
   5  11  -1  268.24   18.05
  -5  11   1  276.87   18.92
  -5 -11  -1  271.76   19.25
  -5  11   1  269.26   18.11
  -5  11   1  270.13   18.52
   5  11  -1  262.75   19.59
   5  11  -1  290.90   17.80
  -5  11  -1  256.41   17.30
  -5  11  -1  257.23   17.95
  -5  11  -1  258.27   17.61
   5 -11  -1  305.27   21.00
  -5  11  -1  297.50   19.24
   5  11   1  252.14   19.11
   5  11   1  271.27   17.70
  -5 -11   1  278.45   19.29
  -5  11  -1  285.85   18.15
   5  11   1  258.49   17.95
  -6 -11  -1   55.03    9.42
  -6  11   1   46.91    7.38
   6  11  -1   43.93    6.37
   6  11  -1   40.85    6.95
  -6  11   1   36.44    7.55
  -6  11   1   43.89    7.43
  -6  11   1   46.80    6.87
  -6  11   1   21.43   14.46
  -6  11   1   49.58    6.90
  -6  11  -1   42.32    6.85
   6  11   1   45.25    6.65
  -6  11  -1   46.96    7.01
  -6  11  -1   49.59    6.93
  -6 -11   1   48.59    8.55
   6  11   1   46.93    7.28
  -6  11  -1   33.83    7.61
  -6  11  -1   24.78   12.59
  -7  11   1   72.22    8.26
  -7  11   1   62.80   19.98
  -7  11   1   60.88    8.41
   7  11  -1   57.23    8.35
  -7  11   1   60.47    9.27
  -7 -11  -1   85.31   11.23
  -7  11   1   76.15   20.39
  -7  11  -1   65.88   14.27
  -7  11  -1   61.38    8.11
  -7 -11   1   60.63   10.59
  -7  11  -1   63.98    8.35
   7  11   1   59.78    8.62
  -7  11  -1  145.04   42.19
  -8  11   1    4.80    3.33
  -8  11   1    6.62    4.40
  -8  11   1    6.99    4.58
  -8 -11  -1    4.57    6.29
   8  11  -1    6.14    4.09
   8  11  -1   13.56    4.71
  -8  11   1   19.49   13.70
  -8  11   1   13.64   10.97
  -8 -11   1   11.82    7.51
  -8  11  -1    9.08    3.88
  -8  11  -1   10.67    4.14
   8  11   1    9.61    4.16
  -8  11  -1    9.07    4.58
  -8  11  -1   17.36   12.85
   8  11   1    7.35    3.95
  -8  11  -1    6.92    4.73
  -8  11  -1    2.83   11.35
   9  11  -1   16.42    9.13
  -9  11   1   12.55    9.47
  -9  11   1   14.06    4.28
  -9  11   1   13.19   12.28
  -9 -11  -1   14.12    8.54
   9  11  -1   20.13    8.01
  -9  11  -1   17.25   10.35
  -9 -11   1    1.82    6.87
  -9  11  -1    3.80    5.13
  -9  11  -1   12.68    5.85
  -9  11  -1   11.25   13.86
  -9  11  -1   17.47    6.65
   9  11   1    9.90    4.55
  10  11  -1  217.07   15.22
 -10  11   1  207.64   14.57
 -10  11   1  210.41   15.93
 -10  11   1  225.45   17.60
 -10 -11  -1  201.62   19.94
  10  11  -1  210.98   17.65
 -10  11  -1  166.52   22.11
 -10 -11   1  199.58   19.58
  10  11   1  210.04   17.37
 -10  11  -1  199.30   15.42
 -10  11  -1  212.26   17.17
 -10  11  -1  211.95   14.66
  10  11   1  223.11   15.82
 -11  11   1   21.68    7.94
 -11 -11  -1   14.71    8.71
  11  11  -1   39.92    6.39
 -11  11   1   37.56   10.52
 -11  11   1   38.99   11.63
 -11  11   1   21.13    5.93
 -11  11   1   28.36    7.73
 -11  11  -1   26.78    8.64
  11  11   1   19.90    4.89
 -11  11  -1   29.73    8.93
  11  11   1   31.94    9.74
 -11 -11   1   27.87    8.11
 -11  11  -1   58.27   15.89
 -11  11  -1   31.29    7.12
 -11  11  -1   25.64    6.17
 -12  11   1  100.19   14.89
 -12 -11  -1  158.39   18.15
 -12  11   1  145.86   15.08
 -12  11   1  149.91   11.18
 -12  11   1  142.66   16.96
  12  11  -1  130.38   15.19
 -12  11   1  137.77   13.24
  12  11  -1  148.98   11.37
 -12 -11   1  161.05   16.80
  12  11   1  138.40   11.70
 -12  11  -1  149.04   17.74
 -12  11  -1  108.47   15.20
 -12  11  -1  141.19   11.22
  12  11   1  146.95   15.12
 -12  11  -1  128.87   12.58
 -12  11  -1  135.95   15.81
 -13  11   1   23.29    8.26
  13  11  -1   21.80    5.75
  13  11  -1   20.20    6.59
 -13  11   1    2.20    6.23
 -13 -11  -1    6.02   20.75
 -13  11   1    9.12    3.89
 -13  11   1    9.72    5.79
 -13  11   1   12.04    5.59
 -13  11  -1   11.01    7.92
 -13  11  -1    8.63    6.75
  13  11   1   15.38    6.41
  13  11   1   15.87    4.78
 -13  11  -1   21.86    6.26
 -13  11  -1   10.71    5.48
 -13  11  -1   14.60    5.94
 -14  11   1    0.66    6.26
 -14  11   1    8.88    3.79
 -14  11   1    2.39    5.49
 -14  11   1   24.40    9.21
  14  11  -1   18.90    5.58
 -14  11   1    9.91    5.40
 -14 -11  -1    9.40    9.95
  14  11  -1    7.93    6.59
 -14  11   1    9.18    6.80
 -14  11  -1   13.15    5.69
 -14 -11   1    4.03    9.70
 -14  11  -1    4.30    6.76
 -14  11  -1    3.08    8.00
  14  11   1   13.65    6.85
 -14  11  -1   16.75    8.00
  14  11   1    7.36    3.79
 -14  11  -1   12.50    4.07
 -15  11   1    1.66    3.50
 -15 -11  -1   10.45   11.01
  15  11  -1    3.35    2.97
 -15  11   1   -6.23    7.79
  15  11  -1   10.91    7.55
 -15  11   1   -2.98    6.05
 -15  11   1    6.41    5.12
 -15  11   1   -3.64    8.60
 -15  11   1    1.47    5.49
  15  11   1   25.19    7.67
 -15  11  -1   -1.65    5.09
  15  11   1    2.00    4.03
 -15 -11   1    6.21    9.26
 -15  11  -1  -19.17   14.13
 -15  11  -1    2.51    5.16
 -15  11  -1    4.32    3.69
 -15  11  -1    6.10    6.27
 -15  11  -1   -6.41    7.21
 -16  11   1    8.00    5.34
 -16  11   1    1.39    6.94
  16  11  -1    5.84    2.92
 -16  11   1    5.76    4.03
 -16  11   1    5.78    4.07
 -16 -11  -1    1.62   12.27
 -16  11  -1    5.73    5.29
 -16  11  -1   -6.56    6.57
 -16  11  -1    1.99    3.76
 -16 -11   1   -9.49   10.74
  16  11   1    2.09    3.59
 -16  11  -1    4.10    4.44
 -16  11  -1  -17.79    8.81
 -17  11   1    1.44    2.98
  17  11  -1   10.59    4.77
 -17  11   1    2.86    7.02
 -17  11   1   -2.64    4.56
 -17  11   1   -6.78    4.47
 -17 -11  -1  -26.51   14.99
 -17  11   1   -7.35    5.19
  17  11   1   -3.85    4.14
 -17  11  -1    6.42    5.32
 -17  11  -1    1.32    4.50
 -17  11  -1   -1.25    4.27
 -17  11  -1  -11.18    7.66
 -17  11  -1    6.97    8.60
 -17 -11   1  -11.44   12.94
 -18  11   1   31.35    8.83
 -18  11   1   19.31    7.93
 -18  11   1   21.49    7.05
 -18  11   1   13.80    4.44
 -18  11  -1   16.73    7.44
  18  11   1   27.83    8.01
 -18  11  -1   50.47   12.74
 -18  11  -1   30.21    7.03
 -18  11  -1   37.59    9.30
 -19  11   1    4.32    3.59
 -19  11   1   -0.11    4.71
  19  11  -1    1.00    3.95
 -19  11   1    2.58    5.98
 -19  11   1    2.89    5.61
 -19  11  -1    2.60    4.40
 -19  11  -1   -4.74    5.98
 -19  11  -1   -4.60    6.31
  19  11   1    3.67    5.49
 -19  11  -1    2.75    3.76
 -20  11   1    9.27    5.74
 -20  11   1    3.48    3.00
 -20  11   1    9.89    4.27
 -20  11   1   -1.79    5.60
  20  11  -1   10.91    5.42
 -20  11  -1   18.30    5.35
 -20  11  -1   10.66    5.06
 -20  11  -1   11.81    6.27
 -20  11  -1    8.28    6.10
 -21  11   1    3.82    3.81
 -21  11   1   -0.29    2.67
 -21  11   1    6.84    6.34
 -21  11   1   -0.13    4.90
 -21  11  -1    3.34    3.80
 -21  11  -1    5.73    5.07
 -21  11  -1    4.95    3.36
 -22  11   1    7.59    4.32
 -22  11   1    2.19    2.65
 -22  11   1    0.56    3.51
 -22  11  -1    0.76    3.05
 -22  11  -1    1.02    5.01
 -22  11  -1   -5.61    4.05
 -23  11   1    9.85    2.74
 -23  11   1    5.15    3.46
 -23  11   1    0.63    4.24
 -23  11  -1    4.87    3.26
 -23  11  -1    3.03    4.53
 -23  11  -1    9.45    4.14
 -24  11   1    2.51    3.02
 -24  11  -1   -4.04    2.78
   0  12  -1    4.67    3.28
   0  12   1    5.69    4.29
   0  12   1   -0.83    3.01
   0 -12   1   -4.21    4.93
   0 -12  -1   -0.92    4.94
   0  12  -1    1.09    3.21
   0  12  -1    2.83    4.87
   0  12   1   -4.08    4.21
   0  12  -1    0.08    2.78
  -1  12   1  156.40   14.15
  -1 -12  -1  153.72   13.47
   1  12  -1  157.24   11.18
   1  12  -1  171.91   12.12
   1  12  -1  175.29   14.08
  -1  12   1  171.68   11.68
  -1  12   1  150.49   12.31
  -1  12   1  163.80   12.28
   1  12  -1  166.61   12.31
   1 -12   1  157.43   14.24
  -1 -12   1  181.59   13.80
  -1  12  -1  164.81   12.25
  -1  12  -1  130.28   14.42
   1 -12  -1  128.20   14.12
   1  12   1  176.72   12.53
   1  12   1  159.29   12.34
   1  12   1  167.22   11.48
  -1  12  -1  177.22   12.40
  -1  12  -1  186.85   11.45
   1  12   1  175.10   13.28
  -2  12   1  172.53   12.72
   2  12  -1  177.19   14.00
   2 -12   1  184.49   16.28
   2  12  -1  178.13   12.77
  -2  12   1  179.10   13.09
  -2 -12  -1  158.28   13.58
  -2  12   1  191.15   12.09
  -2  12   1  145.67   14.68
   2  12  -1  164.93   11.66
   2  12  -1  182.00   12.53
  -2  12  -1  153.35   16.51
   2  12   1  156.60   12.66
   2 -12  -1  174.20   14.78
  -2  12  -1  180.70   12.93
  -2 -12   1  180.66   14.72
  -2  12  -1  175.86   11.82
  -2  12  -1  146.69   14.83
   2  12   1  182.46   12.82
   2  12   1  177.84   13.25
  -3  12   1   44.28    9.13
   3  12  -1   52.16    7.51
   3  12  -1   56.37    7.24
  -3  12   1   65.84    8.21
  -3 -12  -1   57.65    9.08
  -3  12   1   57.77    6.58
   3  12  -1   63.55    9.26
  -3  12  -1   77.98    8.71
   3  12   1   67.79    7.53
  -3 -12   1   78.39   10.00
   3  12   1   60.02    8.50
  -3  12  -1   59.09    7.67
  -3  12  -1   60.35   10.98
   3  12   1   60.81    7.54
  -3  12  -1   65.11    6.75
   3 -12  -1   45.29   10.83
   3  12   1   68.63    7.65
   4  12  -1  133.19   10.97
   4  12  -1  125.52    9.74
  -4  12   1  131.68   11.17
  -4 -12  -1  123.71   12.26
  -4  12   1  123.34   10.88
   4  12  -1  134.51   11.58
  -4  12   1  126.27    9.75
  -4  12   1  140.13   11.52
  -4  12   1  140.49   12.27
   4  12   1  129.20   11.63
   4  12   1  136.09   10.96
  -4  12  -1  137.99   10.93
  -4  12  -1  112.26   10.65
   4  12   1  131.83    9.94
  -4  12  -1  133.41   12.14
  -4 -12   1  115.60   12.43
   4  12   1  129.56   10.83
  -4  12  -1  120.60    9.76
   5  12  -1    3.11    3.20
  -5  12   1   -1.61    3.40
  -5  12   1    0.85    3.81
   5  12  -1   -1.62    4.96
  -5  12   1    0.64    4.23
  -5  12   1    1.27    4.01
  -5  12   1    6.53    4.04
   5  12  -1    2.24    3.54
  -5 -12  -1    4.56    6.35
  -5 -12   1    4.94    5.65
  -5  12  -1    0.92    3.28
   5  12   1    9.88    3.99
  -5  12  -1   -5.12    3.61
  -5  12  -1    5.15    3.90
   5  12   1   -1.84    5.19
  -5  12  -1    1.33    3.87
   5  12   1    1.36    3.40
  -6 -12  -1  161.93   14.84
   6  12  -1  126.56   12.36
  -6  12   1  140.79   12.83
  -6  12   1  123.24   12.02
   6  12  -1  145.54   13.22
  -6  12   1  144.03   12.58
  -6  12   1  188.34   26.63
   6  12   1  178.46   13.72
  -6  12  -1  139.50   13.24
  -6  12  -1  121.85   11.94
  -6 -12   1  136.33   14.24
   6  12   1  151.64   12.78
  -7 -12  -1   46.97   11.97
  -7  12   1   28.66    8.14
  -7  12   1   28.03    6.22
   7  12  -1   26.13    6.51
  -7  12   1   29.09   15.38
  -7  12   1   47.50    8.15
  -7  12   1   34.53    7.64
   7  12  -1   49.62    8.57
   7  12   1   36.15    8.92
  -7 -12   1   38.03   11.16
  -7  12  -1   29.83    6.52
  -7  12  -1   30.25    8.16
  -7  12  -1   31.65    7.00
  -7  12  -1   34.85    6.22
   7  12   1   32.70    6.94
   8  12  -1   64.41    8.40
  -8  12   1   75.36   16.28
  -8  12   1   74.35    8.00
  -8 -12  -1   76.23   13.96
  -8  12   1   71.34    9.20
   8  12  -1   77.38   11.12
  -8  12   1   81.15   10.88
   8  12   1   72.00    8.90
   8  12   1   64.74   10.93
  -8  12  -1   75.72    7.99
  -8 -12   1   68.14   13.68
  -8  12  -1   71.70   12.49
  -8  12  -1   61.24    8.20
  -8  12  -1   88.40   20.13
  -8  12  -1   72.83   10.61
   9  12  -1   50.23   10.91
  -9  12   1   51.29   12.38
  -9 -12  -1   45.98   15.07
  -9  12   1   39.67    7.99
  -9  12   1   80.43   20.84
  -9  12   1   51.29    6.63
  -9  12   1   62.23   10.72
   9  12  -1   36.27    7.53
   9  12   1   47.31   11.25
  -9  12  -1   43.39   13.74
  -9  12  -1   58.13   10.82
  -9  12  -1   52.58   12.94
  -9  12  -1   65.15    7.05
   9  12   1   40.50    7.69
  -9  12  -1   42.51    7.65
 -10  12   1   58.60   18.15
 -10  12   1   90.32   10.03
 -10  12   1   83.00    7.84
 -10 -12  -1   56.57   16.72
  10  12  -1   82.33   12.93
 -10  12   1   74.06   12.28
 -10  12   1   92.98   16.11
  10  12  -1   84.95    8.92
  10  12   1   85.63    9.28
 -10 -12   1   75.17   15.71
 -10  12  -1   61.84   16.94
 -10  12  -1   74.09    7.90
 -10  12  -1   65.63   12.63
 -10  12  -1   65.44   19.48
  10  12   1   49.64   12.72
 -10  12  -1   83.56    9.18
 -11  12   1   28.27    7.41
 -11  12   1   26.86    8.49
  11  12  -1   27.20    6.37
  11  12  -1   25.95    7.72
 -11 -12  -1   15.89   17.31
 -11  12   1   22.09    5.91
 -11  12   1   26.20    9.39
 -11  12   1   15.23    8.77
  11  12   1   27.31    6.99
 -11 -12   1   19.49   12.75
  11  12   1   26.94    7.88
 -11  12  -1   23.69    9.19
 -11  12  -1   20.36    5.79
 -11  12  -1   27.11   11.16
 -11  12  -1   22.21    5.94
 -11  12  -1   33.41    8.93
  12  12  -1   62.10   14.74
 -12  12   1   64.01   14.69
 -12  12   1   78.93    7.83
 -12  12   1   75.22   15.50
 -12  12   1   83.61   13.34
 -12  12   1   77.56   10.48
 -12 -12  -1  114.25   19.07
  12  12  -1   76.39    8.20
 -12  12  -1   75.35   10.02
  12  12   1  110.52   15.29
 -12  12  -1   66.60    7.86
 -12 -12   1   65.81   16.20
 -12  12  -1   76.34   14.22
 -12  12  -1   82.43   16.23
  12  12   1   82.46    8.70
 -13  12   1    1.24    3.05
 -13  12   1    2.49    6.01
  13  12  -1    2.55    3.08
 -13  12   1    7.14    5.98
  13  12  -1   -6.35    6.78
 -13 -12  -1    4.79   11.82
 -13  12   1  -15.18    7.08
 -13  12   1    5.16    7.57
 -13  12  -1    9.61    5.59
  13  12   1    1.04    7.88
 -13  12  -1    5.07    9.47
  13  12   1   -5.23    3.32
 -13 -12   1   21.39   11.56
 -13  12  -1    6.49    7.93
 -13  12  -1    2.49    3.56
 -13  12  -1   -1.82    7.74
 -14  12   1   17.76    6.51
 -14  12   1    7.40    5.50
 -14 -12  -1   -8.79   12.53
 -14  12   1    3.16    7.57
 -14  12   1   17.23    8.85
 -14  12   1    8.89    3.40
  14  12  -1   12.72    8.11
  14  12  -1    7.08    2.96
 -14  12  -1   13.16    7.09
 -14  12  -1   14.23    8.14
 -14  12  -1   15.95   10.51
 -14  12  -1    3.73    5.48
  14  12   1   26.81    9.12
  14  12   1    1.88    3.04
 -14  12  -1    4.35    3.29
 -14 -12   1  -13.17   11.49
 -15  12   1   23.14    5.94
  15  12  -1   11.27    3.39
 -15  12   1   10.85    7.09
 -15  12   1    7.31    4.98
 -15  12   1   12.28    4.90
 -15 -12  -1   10.38   13.44
 -15  12  -1   12.79    7.46
 -15  12  -1    9.51    5.11
 -15  12  -1   10.01    5.35
 -15 -12   1   14.59   11.41
 -15  12  -1   13.26    3.60
  15  12   1   23.54    5.80
 -16  12   1   23.06    9.26
  16  12  -1    4.61    3.32
 -16  12   1    1.34    4.43
 -16  12   1    8.10    3.81
  16  12   1   14.36    4.27
 -16  12  -1   -2.99    4.61
 -16  12  -1    2.20    3.80
 -16  12  -1    9.01    9.16
 -17  12   1   10.92    7.93
  17  12  -1    7.92    3.43
 -17  12   1    6.55    4.92
 -17  12   1    5.61    3.93
 -17  12   1    8.28    4.29
 -17  12  -1   -1.44    5.01
 -17  12  -1   10.63    7.54
 -17  12  -1    8.13    4.53
 -17  12  -1    7.63    4.02
  17  12   1    5.30    3.98
 -18  12   1   12.17    4.39
 -18  12   1    9.09    6.84
  18  12  -1    3.40    3.18
 -18  12   1    5.88    5.28
  18  12   1    3.25    3.97
 -18  12  -1   -2.22    6.25
 -18  12  -1   11.75    4.30
 -18  12  -1    0.52    4.77
  19  12  -1   -1.49    3.81
 -19  12   1   -3.66    2.82
 -19  12   1   -2.30    3.77
 -19  12   1   -5.44    5.59
 -19  12  -1    2.96    6.26
  19  12   1   -2.46    4.25
 -19  12  -1   -1.90    3.54
 -19  12  -1    0.50    3.11
 -20  12   1    4.74    4.82
 -20  12   1    6.98    3.04
  20  12  -1   -0.25    5.42
 -20  12   1    8.91    4.05
 -20  12  -1    7.38    5.65
 -20  12  -1    7.74    3.32
 -20  12  -1    7.69    3.57
 -21  12   1   -2.51    3.12
  21  12  -1  -11.11    5.04
 -21  12   1    3.66    2.43
 -21  12   1   -4.04    4.34
 -21  12  -1    6.41    3.68
 -21  12  -1    2.73    3.02
 -21  12  -1   -5.54    5.23
 -22  12   1    0.79    2.54
 -22  12   1    0.66    4.44
 -22  12   1   17.24    5.34
 -22  12  -1   22.22    5.44
 -22  12  -1    1.65    3.06
 -22  12  -1    1.05    5.54
 -23  12   1    9.38    3.33
 -23  12  -1    6.54    3.31
   0 -13  -1    6.93    7.42
   0  13   1   -1.90    2.57
   0 -13   1   10.87    7.90
   0  13   1    0.94    3.51
   0  13  -1    1.68    3.94
  -1  13   1  324.03   21.62
  -1 -13  -1  364.07   23.31
   1  13  -1  315.45   21.01
  -1  13   1  329.03   23.34
  -1  13   1  323.76   21.32
   1  13  -1  310.91   20.96
   1 -13   1  327.48   24.66
   1  13   1  318.27   20.30
  -1  13  -1  328.63   22.67
  -1  13  -1  272.10   22.55
  -1 -13   1  336.03   23.34
  -1  13  -1  317.95   21.10
   1  13   1  328.92   22.48
   1  13   1  389.10   25.84
   1 -13  -1  349.03   24.26
  -2  13   1  164.89   15.61
   2  13  -1  208.10   14.42
  -2 -13  -1  215.62   16.63
  -2  13   1  208.98   15.29
  -2  13   1  198.99   14.91
   2  13  -1  214.24   13.71
  -2  13   1  223.77   14.71
  -2  13  -1  237.21   14.99
   2 -13  -1  200.91   18.12
   2  13   1  232.36   19.05
  -2  13  -1  222.45   14.85
  -2 -13   1  195.57   16.72
   2  13   1  202.83   13.83
  -2  13  -1  199.03   17.91
  -2  13  -1  172.01   16.55
  -3  13   1  148.21   12.64
  -3  13   1  139.34   10.89
   3  13  -1  132.65    9.93
   3  13  -1  126.08   10.64
   3  13  -1  147.23   11.91
  -3 -13  -1  131.29   13.20
  -3  13   1  132.32   12.42
  -3  13   1  126.75   11.53
   3  13   1  135.00   11.97
  -3  13  -1  111.66   14.38
   3  13   1  152.75   12.52
   3  13   1  131.13   12.79
  -3  13  -1  136.90   11.24
  -3 -13   1  116.42   13.84
  -3  13  -1  147.70   13.10
   3  13   1  144.71   10.24
  -3  13  -1  134.06   10.70
   4  13  -1  389.85   24.55
  -4  13   1  409.92   24.02
   4  13  -1  369.67   25.40
  -4  13   1  390.77   25.36
  -4 -13  -1  389.44   26.48
  -4  13   1  403.21   26.00
   4  13  -1  395.04   24.31
  -4  13  -1  418.04   25.21
  -4  13  -1  436.30   26.20
   4  13   1  387.77   24.91
   4  13   1  383.15   25.46
  -4 -13   1  353.78   27.01
   4  13   1  378.86   24.35
  -5  13   1    6.15    3.80
  -5 -13  -1   14.45    6.56
  -5  13   1    6.18    5.97
  -5  13   1    3.42    3.97
   5  13  -1    7.72    2.83
   5  13  -1    9.61    6.35
  -5  13   1    8.84    3.51
   5  13   1    9.94    4.57
  -5  13  -1    4.99    4.93
   5  13   1   11.68    4.08
  -5  13  -1    5.47    4.22
  -5  13  -1   11.84    3.93
  -5 -13   1   -9.20    7.50
   5  13   1    8.87    4.70
  -6  13   1  226.23   16.81
  -6  13   1  201.39   32.32
  -6  13   1  255.37   16.86
  -6 -13  -1  226.58   19.88
   6  13  -1  236.78   16.05
  -6  13   1  258.57   18.45
   6  13  -1  222.40   17.74
  -6  13   1  216.00   15.40
   6  13   1  248.79   16.48
   6  13   1  245.08   16.66
  -6 -13   1  226.12   20.55
   6  13   1  232.00   17.84
  -6  13  -1  241.37   16.56
  -6  13  -1  230.93   16.46
  -6  13  -1  222.24   18.24
  -7  13   1    3.53   15.25
  -7  13   1    4.95    3.37
  -7  13   1    1.43    4.62
   7  13  -1    4.32    5.17
   7  13  -1    4.76    3.23
  -7  13   1   18.19    6.46
  -7 -13  -1   -4.69    7.60
   7  13   1    8.18    5.37
  -7  13  -1    3.76    3.16
  -7  13  -1    4.17    3.66
   7  13   1    8.29    5.69
   7  13   1    2.33    3.24
  -7 -13   1    5.71    9.38
  -7  13  -1    8.72    7.53
  -8  13   1   14.94   12.88
  -8  13   1    2.04    4.70
   8  13  -1    1.58    3.27
  -8  13   1   -3.98    5.34
  -8 -13  -1   -3.83   10.55
  -8  13   1   -9.58   12.84
  -8  13   1   -0.34    3.42
   8  13  -1    3.96    5.86
  -8  13  -1    2.08   14.74
   8  13   1    1.06    5.52
   8  13   1   -6.83    5.64
  -8  13  -1    2.18    2.86
   8  13   1   -1.49    3.22
  -8  13  -1    1.09    4.39
  -8 -13   1    3.36   10.00
  -9  13   1    5.36    4.06
  -9  13   1    2.12   11.69
  -9  13   1    7.91    7.33
  -9  13   1    9.27   11.98
  -9  13   1   -0.33    2.75
   9  13  -1   -2.66    3.05
   9  13  -1   11.95    6.87
  -9 -13  -1   -0.94   13.78
  -9  13  -1   -0.75    4.63
   9  13   1   -0.73    3.23
  -9 -13   1   -0.04   12.67
   9  13   1   -2.71    6.63
  -9  13  -1   -5.79   11.74
  -9  13  -1   -1.12    3.17
   9  13   1   -0.02    6.81
  10  13  -1   91.69    8.84
 -10  13   1   87.67   15.17
  10  13  -1   73.81   15.15
 -10  13   1   81.83    7.89
 -10  13   1   86.16   10.19
 -10  13   1   68.82   18.17
 -10  13   1   67.30   17.11
 -10 -13  -1   74.09   18.94
 -10  13  -1   58.65   14.47
 -10  13  -1   86.68    9.45
  10  13   1   76.72    9.08
 -10  13  -1   77.23    7.75
  10  13   1   84.67   15.17
 -10  13  -1   68.81   20.22
 -10 -13   1   99.02   19.94
 -11  13   1   25.35    5.39
  11  13  -1   20.69    8.39
 -11  13   1    6.71    9.35
 -11  13   1   18.74    9.44
 -11 -13  -1   14.44   13.00
 -11  13   1   27.72    8.47
  11  13  -1   28.26    5.94
 -11  13   1   40.75   10.78
 -11 -13   1   13.40   12.75
 -11  13  -1   26.98    5.68
 -11  13  -1   29.98    7.32
 -11  13  -1   20.28   11.63
 -11  13  -1   -0.85    9.87
  11  13   1   15.88    8.45
  11  13   1   34.16    6.78
 -12  13   1   95.13   11.29
 -12  13   1   91.80    8.65
 -12  13   1   96.16   15.61
 -12 -13  -1  130.58   20.25
 -12  13   1   82.88   17.98
  12  13  -1   75.44   17.36
 -12  13   1  114.53   15.05
  12  13  -1  105.63    9.16
 -12  13  -1  107.28   17.52
  12  13   1  112.34    9.98
 -12  13  -1  102.80    8.84
  12  13   1  136.27   17.98
 -12 -13   1   93.30   20.57
 -12  13  -1   90.27   11.00
 -12  13  -1  104.19   17.82
 -13  13   1    4.22    3.11
 -13  13   1   -0.22    6.25
  13  13  -1    1.79    3.21
 -13  13   1    1.14    7.40
 -13 -13  -1  -12.87   11.50
 -13  13   1    4.50    4.82
 -13 -13   1   15.29   13.19
 -13  13  -1    2.70    5.01
  13  13   1    2.00    3.54
 -13  13  -1    2.36    2.97
 -13  13  -1  -12.00    8.98
 -13  13  -1    9.94    8.73
 -14 -13  -1   -8.39   11.81
 -14  13   1    7.45    3.33
  14  13  -1    3.98    2.65
 -14  13   1   10.94    4.52
  14  13   1    4.00    2.83
 -14  13  -1   14.70   15.33
 -14  13  -1   18.95   10.70
 -14  13  -1    3.74    4.57
 -14 -13   1   -1.16   14.45
 -14  13  -1    3.65    3.19
 -15  13   1   -1.99    5.74
 -15  13   1    5.55    6.09
  15  13  -1   -0.31    3.17
 -15  13   1   -4.02    3.21
 -15  13   1   -5.35    7.24
  15  13   1    0.25    3.27
 -15  13  -1   -4.16    8.94
 -15  13  -1   -4.83    3.41
 -15  13  -1    4.02    5.12
 -15  13  -1    0.56    6.64
 -16  13   1   10.22    7.14
 -16  13   1    4.68    6.49
 -16  13   1    6.48    4.28
  16  13  -1    8.10    2.98
 -16  13   1    8.88    3.61
 -16  13  -1    8.27    4.24
 -16  13  -1    9.62    5.56
 -16  13  -1    7.69    8.27
 -16  13  -1   14.02    3.82
  16  13   1   14.32    3.72
  17  13  -1    0.68    2.61
 -17  13   1    1.46    2.84
 -17  13   1    4.77    5.05
 -17  13   1    0.06    3.24
 -17  13   1    2.16    6.44
  17  13   1   -5.68    3.01
 -17  13  -1   -4.69    3.39
 -17  13  -1    2.96    3.86
 -17  13  -1   -0.50    7.11
 -17  13  -1   -0.43    4.63
 -18  13   1   48.90    6.11
 -18  13   1   49.28   10.81
  18  13  -1   41.89    6.25
 -18  13   1   59.28    9.08
 -18  13  -1   44.87    6.34
 -18  13  -1   47.25    7.78
  18  13   1   57.16    6.72
 -18  13  -1   50.33   11.15
 -19  13   1    3.27    4.31
  19  13  -1    7.34    3.27
 -19  13   1    2.54    5.58
 -19  13   1   -2.16    2.82
 -19  13  -1    6.81    4.24
  19  13   1    1.33    5.44
 -19  13  -1    1.15    3.16
 -20  13   1   35.48    6.95
 -20  13   1   22.69    4.40
  20  13  -1   37.85    6.33
 -20  13  -1   39.97   11.02
  20  13   1   43.54    8.54
 -20  13  -1   36.35    6.92
 -20  13  -1   37.38    4.84
 -21  13   1   -6.33    5.71
 -21  13   1    2.54    2.51
 -21  13   1   -4.45    3.24
 -21  13  -1    2.55    3.28
 -21  13  -1   -0.48    2.72
   0 -14  -1    1.33   10.84
   0  14  -1    2.36    2.46
   0  14  -1   -0.14    4.37
   0  14  -1   -0.69    3.14
   0  14   1    1.26    2.47
   0  14   1    2.15    4.85
   0  14  -1   -5.67    4.53
   1  14  -1  184.86   13.95
  -1  14   1  176.72   12.06
   1  14  -1  163.67   12.88
   1  14  -1  185.84   12.01
  -1  14   1  177.61   13.28
  -1  14   1  167.05   15.01
   1  14  -1  184.54   14.40
  -1  14   1  174.20   14.33
  -1 -14  -1  123.03   18.93
   1  14   1  171.34   13.39
  -1  14  -1  172.35   14.56
   1  14   1  169.25   13.24
   1  14   1  167.95   11.96
   1  14   1  180.02   14.72
  -1  14  -1  179.54   11.97
  -1 -14   1  168.46   20.50
  -1  14  -1  201.62   15.18
  -1  14  -1  176.11   13.06
  -2  14   1   12.86    5.09
   2  14  -1   24.66    5.66
  -2 -14  -1   34.66   10.17
   2  14  -1   16.04    4.50
   2  14  -1   12.27    4.98
  -2  14   1   31.16    6.79
   2  14  -1   20.12    4.96
  -2  14   1   23.62    5.20
  -2  14   1   16.87    4.90
  -2  14  -1   11.69    4.76
  -2  14  -1   23.46    5.96
  -2 -14   1   26.94   10.19
  -2  14  -1   27.83    6.39
  -2  14  -1   20.00    3.68
   2  14   1   29.33    5.91
   2  14   1   18.24    4.66
   2  14   1   21.95    7.06
   2  14   1   29.39    6.52
   3  14  -1   24.96    4.76
  -3  14   1   15.55    5.00
  -3  14   1   44.51   12.68
  -3  14   1   24.30    7.02
  -3  14   1   31.56    5.30
   3  14  -1   24.15    5.68
  -3 -14  -1   23.23    8.61
   3  14  -1   31.00    5.89
   3  14  -1   30.70    7.08
  -3 -14   1   28.85   10.22
  -3  14  -1   53.95   10.86
  -3  14  -1   20.65    5.52
   3  14   1   25.65    6.93
  -3  14  -1   24.87    6.13
   3  14   1   16.71    4.36
  -3  14  -1   26.50    5.51
   3  14   1   24.53    5.45
   3  14   1   16.32    4.76
   4  14  -1    0.83    4.04
  -4 -14  -1   13.46    8.54
  -4  14   1   -1.68    3.61
  -4  14   1   -4.91    2.98
  -4  14   1    1.40    4.26
   4  14  -1    4.01    4.24
   4  14  -1    6.01    3.65
   4  14  -1    2.71    3.00
   4  14   1    4.46    3.83
  -4  14  -1   -1.82    4.33
  -4  14  -1    2.35    3.79
   4  14   1   -0.98    2.63
  -4  14  -1    4.91    3.86
  -4 -14   1   -4.98    8.67
  -4  14  -1   -4.61    6.24
   4  14   1   -4.43    4.81
   4  14   1    1.77    4.25
  -5  14   1    6.27    3.42
  -5  14   1    1.05    4.02
   5  14  -1   -3.42    2.50
   5  14  -1    5.07    3.45
  -5  14   1    1.87    4.44
   5  14  -1   -1.37    4.65
  -5 -14  -1    2.65    8.34
   5  14  -1   -1.23    4.52
  -5 -14   1   -7.20    9.01
  -5  14  -1   -2.03    6.52
   5  14   1   11.30    5.13
  -5  14  -1    3.76    3.74
   5  14   1   -0.92    5.16
   5  14   1    6.08    4.84
  -5  14  -1    0.06    4.03
   5  14   1    1.38    2.83
   6  14  -1   18.92    6.10
   6  14  -1   37.19    7.04
  -6  14   1   33.97    7.58
  -6 -14  -1   42.61   11.00
  -6  14   1   36.93    7.18
   6  14  -1   31.79    6.19
   6  14   1   35.11    8.58
   6  14   1   48.08   11.43
  -6  14  -1   41.60    7.06
   6  14   1   38.80    6.44
  -6  14  -1   41.91    7.07
  -6 -14   1   53.89   16.89
  -7  14   1   61.30    7.70
  -7  14   1   65.41    9.01
   7  14  -1   42.07    7.95
   7  14  -1   52.10   12.76
   7  14  -1   60.32    7.61
  -7 -14  -1   86.09   15.97
  -7  14  -1   60.10    7.37
   7  14   1   75.42    8.00
   7  14   1   60.21   10.21
  -7 -14   1   56.47   13.90
  -7  14  -1   59.10    8.12
   7  14   1   64.46   13.12
  -8  14   1   31.22   13.97
  -8 -14  -1   30.15   11.70
  -8  14   1   30.79    6.17
   8  14  -1   10.22    7.11
   8  14  -1   36.52    6.78
  -8  14   1   27.38    7.67
   8  14   1   28.08    6.72
   8  14   1   32.22    9.85
  -8  14  -1   34.64    7.13
  -8  14  -1   32.80    5.85
  -8 -14   1    9.18   13.57
   8  14   1   45.26   13.36
  -9  14   1    3.86    4.32
  -9 -14  -1    5.60   12.40
  -9  14   1  -17.22   12.03
   9  14  -1    4.16    3.90
  -9  14   1    4.40    3.31
   9  14  -1   17.50    7.56
   9  14   1   13.69    8.05
  -9  14  -1    5.39    3.18
   9  14   1    5.86    3.94
  -9  14  -1    0.54    3.83
  -9 -14   1   14.79   14.94
   9  14   1    4.07    6.64
 -10  14   1   67.03   17.48
  10  14  -1   54.16    7.43
 -10 -14  -1   19.63   13.90
  10  14  -1   29.16    9.54
 -10  14   1   61.57    9.19
 -10  14   1   86.06   18.88
 -10  14   1   52.08    6.20
 -10  14  -1   44.58    8.18
 -10  14  -1   55.97    6.32
  10  14   1   34.98   10.66
 -10  14  -1  101.44   19.13
  10  14   1   46.15    8.80
  10  14   1   48.69    7.60
 -10 -14   1   19.54   16.61
 -11  14   1   10.22   10.46
  11  14  -1    0.60    3.27
 -11  14   1    6.85    2.74
 -11  14   1  -13.42    9.96
 -11 -14  -1  -21.47   14.05
 -11  14   1    6.31    4.71
  11  14   1    1.44    9.26
 -11  14  -1    0.52   11.52
 -11 -14   1   -4.36   16.86
 -11  14  -1    5.53    3.03
  11  14   1    3.00    3.65
 -11  14  -1    7.28    5.63
 -12  14   1   74.00   18.16
 -12  14   1   56.73   17.89
 -12  14   1   24.03    6.84
 -12  14   1   22.25    5.08
  12  14  -1   17.12    5.39
 -12 -14  -1   20.56   15.48
 -12 -14   1   12.77   18.63
 -12  14  -1   24.32    7.58
  12  14   1   18.82    4.57
 -12  14  -1   66.82   18.47
 -12  14  -1   21.63    5.06
 -13  14   1    7.14    3.67
 -13  14   1    7.64    9.68
 -13  14   1   -5.52    8.61
  13  14   1    4.79    4.16
 -13  14  -1    2.23    8.61
 -13  14  -1    9.92    3.68
  14  14  -1    4.54    5.72
 -14  14   1   -2.85    4.82
  14  14  -1    1.97    2.64
 -14  14   1   -1.06    7.92
 -14  14   1    8.51    8.29
 -14  14   1    2.27    2.98
 -14  14  -1   -3.64    7.34
 -14  14  -1    4.12   11.76
 -14  14  -1    1.75    3.04
 -14  14  -1    5.05    5.66
  14  14   1   -1.12    2.82
 -15  14   1    5.43    4.02
 -15  14   1   11.45    7.11
  15  14  -1    6.42    4.67
  15  14  -1    4.67    2.71
 -15  14   1    7.89    3.16
 -15  14   1   12.90    7.74
  15  14   1    6.85    3.25
 -15  14  -1    2.17    4.24
 -15  14  -1   10.75    6.56
 -15  14  -1    1.09   10.34
 -15  14  -1    6.42    3.14
  16  14  -1   22.58    4.68
 -16  14   1    8.21    3.62
 -16  14   1   11.90    5.79
 -16  14   1   23.52    8.01
 -16  14   1   16.34    5.09
 -16  14  -1   10.02    3.19
 -16  14  -1    1.14    8.78
 -16  14  -1   22.53    6.03
  16  14   1    9.18    3.14
 -16  14  -1   15.14    5.92
 -17  14   1    3.05    3.63
  17  14  -1    0.43    2.52
 -17  14   1    0.78    2.77
 -17  14   1   -5.90    4.84
 -17  14   1    7.60    6.88
 -17  14  -1   -1.82    4.84
 -17  14  -1    2.04    3.03
  17  14   1    2.70    2.65
 -18  14   1    3.81    4.80
 -18  14   1    0.85    6.39
 -18  14   1    4.24    2.59
  18  14  -1    1.01    2.51
 -18  14  -1    2.71    2.87
 -18  14  -1    5.38    4.61
  18  14   1    3.91    3.39
 -19  14   1    0.78    2.29
 -19  14   1   -0.26    6.51
  19  14  -1    0.41    2.72
 -19  14   1    6.19    4.44
 -19  14  -1   -1.12    2.83
  19  14   1   -0.95    3.54
 -19  14  -1    2.86    3.98
 -20  14   1   -0.80    2.29
 -20  14   1   -5.74    4.13
 -20  14  -1   -2.97    2.53
 -20  14  -1    6.04    4.30
   0  15   1   -0.65    3.58
   0  15   1    0.69    2.59
   0  15  -1   -9.72    6.31
   0  15  -1    1.40    3.41
   0  15   1   -0.76    4.38
   0  15   1   -1.22    6.99
   0  15  -1    2.18    3.81
   0  15  -1   -0.27    2.40
  -1  15   1   -2.76    7.63
   1  15  -1    0.05    2.45
  -1  15   1   -0.12    4.00
  -1  15   1   -1.68    4.31
   1  15  -1   -0.60    3.77
   1  15  -1    3.13    6.09
  -1  15   1    2.84    2.79
   1  15  -1    0.52    3.09
   1  15   1    2.50    3.84
  -1  15  -1    5.08    2.68
  -1  15  -1   -3.66    3.60
  -1  15  -1   -1.63    6.57
  -1  15  -1    1.89    3.56
   1  15   1   -0.76    5.83
   1  15   1    2.11    2.43
   1  15   1    7.18    4.51
  -2 -15  -1   32.58   14.50
   2  15  -1   20.19    5.69
  -2  15   1   20.52    4.96
   2  15  -1   15.23    4.25
   2  15  -1   25.27    4.48
  -2  15   1   30.02    8.94
  -2  15   1   16.45    5.02
   2  15  -1   12.73    5.95
  -2  15   1    8.92    4.46
   2  15   1   13.58    4.19
  -2  15  -1   18.59    7.69
  -2  15  -1   25.20    5.20
  -2  15  -1   18.02    4.91
   2  15   1   15.05    4.29
   2  15   1    7.42    5.86
  -2  15  -1   11.47    5.24
   2  15   1   16.09    4.75
  -3 -15  -1   -3.21   12.95
  -3  15   1    4.81    3.08
   3  15  -1   -2.88    5.16
   3  15  -1    0.39    3.92
   3  15  -1   -0.76    3.54
   3  15  -1    5.35    2.57
  -3  15   1    2.75    3.66
  -3  15   1   -3.89    4.05
  -3  15  -1   -2.91    7.91
  -3  15  -1    2.67    3.98
   3  15   1    5.85    4.79
   3  15   1    3.86    2.56
  -3  15  -1    4.16    3.54
  -3  15  -1    1.22    4.34
   3  15   1    3.75    3.89
   3  15   1    5.74    6.05
  -3 -15   1   -9.59   13.50
  -4 -15  -1   62.89   19.18
   4  15  -1   59.90    7.79
   4  15  -1   65.88    6.62
   4  15  -1   65.97   11.96
  -4  15   1   77.10    9.43
  -4  15   1   69.74    8.27
  -4  15   1   71.39    7.00
   4  15  -1   58.86    8.67
   4  15   1   67.03    8.17
   4  15   1   73.31    9.11
  -4  15  -1   69.63    8.16
  -4 -15   1   56.00   15.19
   4  15   1   73.18    6.80
  -4  15  -1   65.42   17.76
  -4  15  -1   62.76    8.75
   5  15  -1    6.93    4.27
   5  15  -1    8.64    3.08
   5  15  -1   10.99    4.49
   5  15  -1    4.87    5.98
  -5  15   1    3.30    4.47
  -5  15   1   12.90    4.70
  -5 -15  -1   11.22   11.45
  -5  15  -1    4.80    4.27
   5  15   1    3.19    2.64
   5  15   1    3.16    4.57
   5  15   1    9.39    5.48
  -5  15  -1    6.24    3.71
  -5 -15   1    6.05   13.04
   5  15   1    5.69    6.05
   6  15  -1   12.81    4.60
   6  15  -1   22.24    7.94
  -6  15   1   23.28    6.40
  -6 -15  -1  -10.85   10.73
   6  15  -1    7.90    3.17
  -6  15   1   14.82    5.16
   6  15   1   11.78    5.86
  -6  15  -1   15.95    4.82
  -6  15  -1   12.13    3.68
   6  15   1   27.14    8.06
   6  15   1   10.40    3.33
   7  15  -1   41.46    7.31
  -7  15   1   27.04    6.14
  -7 -15  -1   17.33   13.65
   7  15  -1   37.00    6.18
   7  15  -1   27.02    8.27
  -7  15   1   30.25    7.36
  -7  15  -1   36.51    6.94
   7  15   1   30.65    6.18
  -7  15  -1   34.87    6.29
  -7 -15   1   28.13   13.62
   7  15   1   31.32    9.11
   7  15   1   26.30    6.96
   8  15  -1   15.30    5.31
  -8  15   1    7.01    3.09
  -8 -15  -1  -15.17   14.24
  -8  15   1    2.91    4.04
   8  15  -1   14.40    4.57
   8  15   1    3.58    6.58
  -8 -15   1   -5.02   13.89
  -8  15  -1   14.17    5.55
   8  15   1    3.90    3.91
  -8  15  -1   10.11    3.45
  -9  15   1    0.80    2.59
   9  15  -1   -0.28    4.50
   9  15  -1   -0.60    3.08
  -9  15   1    2.41    4.20
  -9 -15  -1    3.67   16.21
  -9  15  -1    2.47    3.47
  -9  15  -1    6.50    2.91
   9  15   1    0.77    3.22
   9  15   1   13.84   10.28
  -9 -15   1   16.64   16.49
 -10  15   1   45.76    8.52
  10  15  -1   43.92    6.66
 -10  15   1   44.80    5.69
  10  15  -1   52.33    9.87
 -10  15  -1   38.25    7.76
  10  15   1   41.68    6.85
 -10  15  -1   42.80    5.70
  10  15   1   25.19    8.56
  11  15  -1    6.14    4.23
 -11  15   1   16.33    7.29
  11  15  -1   -0.89    5.11
 -11  15   1    9.72    3.08
 -11  15  -1    7.95    5.67
  11  15   1    7.41    3.83
 -11  15  -1    8.59    3.06
 -12  15   1   45.96   19.07
  12  15  -1   15.71    4.06
  12  15  -1   28.33    8.28
 -12  15   1   21.28    6.24
 -12  15   1   21.15    5.07
  12  15   1   20.07    5.79
 -12  15  -1   18.88    5.10
 -12  15  -1   15.39    6.60
 -13  15   1    2.23    4.45
  13  15  -1    4.40    2.73
 -13  15   1    0.55    2.64
 -13  15   1    4.53   10.47
 -13  15   1   10.45   10.40
  13  15  -1    9.48    5.38
 -13  15  -1    6.94    5.17
 -13  15  -1   12.40   10.23
  13  15   1    0.94    3.15
 -13  15  -1    3.30    2.66
 -14  15   1    9.52    4.53
  14  15  -1   15.08    5.82
 -14  15   1   -9.44   10.30
  14  15  -1   10.04    3.35
 -14  15   1   20.82    9.24
 -14  15   1   15.88    4.50
 -14  15  -1    4.76    2.65
 -14  15  -1   25.76   10.26
 -14  15  -1    9.18    4.42
  14  15   1    6.73    2.74
 -15  15   1   11.89    8.10
 -15  15   1    2.73    2.46
 -15  15   1    2.61    3.21
  15  15  -1   -1.10    2.24
 -15  15  -1   -5.65    3.49
  15  15   1   -0.95    2.73
 -15  15  -1   -1.23    2.52
 -15  15  -1    9.96    8.44
  16  15  -1    2.62    2.31
 -16  15   1    1.82    2.73
 -16  15   1    0.36    2.51
 -16  15   1  -11.20    7.05
  16  15   1    1.52    2.23
 -16  15  -1    4.78    3.18
 -16  15  -1    5.34    2.75
 -16  15  -1    1.30    6.82
  17  15  -1    2.43    2.34
 -17  15   1    3.04    6.51
 -17  15   1    3.73    2.47
  17  15   1    1.36    2.84
 -17  15  -1   -1.06    2.86
 -17  15  -1    4.24    6.75
 -18  15   1    0.77    2.43
  18  15  -1   -2.18    2.27
 -18  15  -1   -2.48    2.71
  18  15   1    0.35    2.72
 -19  15   1   -1.88    2.22
 -19  15  -1    1.61    2.55
   0  16   1   -2.66    2.37
   0  16  -1    0.66    3.54
   0  16   1    2.56    4.05
   0  16  -1    0.64    3.08
   0  16  -1   -0.40    2.31
   0  16   1    4.88    3.69
  -1  16   1  111.03    9.90
  -1  16   1  124.13    8.77
   1  16  -1  109.26    9.62
   1  16  -1  125.87   10.26
  -1  16   1  111.80   10.46
   1  16  -1  106.12    8.33
   1  16   1  110.71    9.97
   1  16   1  104.08   10.62
   1  16   1  106.97    8.50
  -1  16  -1  114.27    8.59
  -1  16  -1  110.46   10.31
  -1  16  -1  105.32    9.81
   2  16  -1   21.08    6.39
  -2  16   1    5.98    3.73
  -2  16   1   10.34    3.03
   2  16  -1    6.75    4.33
  -2  16   1    6.27    3.94
   2  16  -1    6.38    2.68
   2  16   1   18.86    5.92
  -2  16  -1    3.00    4.29
   2  16   1   12.32    3.17
   2  16   1   14.68    5.53
  -2  16  -1    9.92    3.30
  -2  16  -1    8.85    4.74
   3  16  -1    7.07    2.54
  -3  16   1    8.04    4.38
   3  16  -1    3.63    3.42
   3  16  -1    8.61    3.99
  -3  16   1    8.13    4.71
  -3  16   1    8.02    3.13
   3  16   1    0.38    3.45
  -3  16  -1    2.70    3.82
  -3  16  -1    7.54    4.29
   3  16   1    8.69    2.69
   3  16   1    6.15    4.83
  -4  16   1   25.15    6.75
  -4  16   1   33.21    6.97
   4  16  -1   33.20    6.61
   4  16  -1   26.60    4.69
   4  16   1   24.46    4.66
   4  16   1   16.09    5.63
  -4  16  -1   30.10    6.12
  -4  16  -1   21.64    6.83
  -5  16   1   25.50    6.42
   5  16  -1   18.43    5.65
   5  16  -1   14.68    4.54
  -5  16   1   28.49    6.48
   5  16  -1   18.60    4.62
  -5  16  -1   35.30    6.57
   5  16   1   10.22    6.71
  -5  16  -1   21.62    6.30
   5  16   1   25.56    4.90
  -6  16   1   25.50    5.81
   6  16  -1   11.41    3.16
   6  16  -1    7.95    5.64
   6  16   1    9.76    7.42
  -6  16  -1    7.72    3.94
   6  16   1   20.66    4.92
  -7  16   1   70.13    9.35
   7  16  -1   97.01   10.82
   7  16  -1   82.06    8.00
  -7  16   1   91.64    8.27
  -7  16  -1   71.37    7.79
  -7  16  -1   67.58    8.65
   7  16   1   52.46   12.47
   7  16   1   80.27    7.76
   8  16  -1   -5.34    4.83
  -8  16   1    9.95    3.59
  -8  16   1   11.56    5.62
   8  16  -1    8.98    4.05
  -8  16  -1   19.21    5.65
   8  16   1    6.36    7.52
  -8  16  -1    5.69    4.49
   8  16   1   23.95    6.03
   9  16  -1   41.76    8.82
  -9  16   1   56.48    9.59
  -9  16   1   58.19    6.74
   9  16  -1   46.63    7.41
  -9  16  -1   60.47    6.88
   9  16   1   54.28    7.58
   9  16   1   48.12   13.00
  -9  16  -1   60.98    9.09
  10  16  -1   -8.90    4.91
  10  16  -1    0.35    3.16
 -10  16   1    4.27    5.08
 -10  16   1    0.65    2.42
 -10  16  -1   -1.00    2.27
 -10  16  -1    1.46    5.47
  10  16   1   -1.34    2.97
  11  16  -1    1.21    2.93
 -11  16   1    1.17    2.53
 -11  16   1    3.79    5.52
  11  16  -1   12.30    5.59
  11  16   1    0.19    2.76
 -11  16  -1    4.72    5.06
 -11  16  -1   -0.33    2.34
 -12  16   1    4.61    4.34
 -12  16   1    1.31    2.39
 -12 -16  -1  -11.09    5.60
  12  16  -1   -0.27    3.02
  12  16  -1    4.38    5.51
 -12  16  -1    5.63    5.10
  12  16   1    0.30    2.91
 -12  16  -1    2.44    2.39
  13  16  -1    8.36    2.97
 -13  16   1    5.83    2.39
 -13  16   1    7.27    4.13
 -13  16  -1    7.93    2.65
 -13  16  -1    8.37    4.00
  13  16   1    5.71    3.13
 -14  16   1    2.09    2.29
 -14  16   1    4.51    3.47
  14  16  -1    7.33    2.62
  14  16   1    6.20    2.72
 -14  16  -1    5.55    2.40
 -14  16  -1    6.78    3.35
  15  16  -1   11.94    3.76
 -15  16   1   23.14    4.61
 -15  16  -1   18.65    4.82
  15  16   1   22.88    4.33
  16  16  -1   -3.93    3.36
 -16  16   1    0.81    2.81
  16  16   1   -2.40    2.33
 -16  16  -1   -1.52    2.54
 -16  16  -1    2.79    3.03
 -17  16   1    6.07    2.53
  17  16  -1   15.90    3.58
 -17  16  -1    6.22    2.63
  17  16   1   16.52    4.39
 -18  16   1    0.22    2.16
 -18  16  -1   -1.71    2.88
   0  17   1    5.88    4.84
   0  17  -1   -0.73    3.43
   0  17  -1    6.07    4.59
   0  17  -1    2.06    2.92
   0  17   1    2.64    2.92
   0  17   1   -2.11    3.55
  -1  17   1    7.00    3.16
  -1  17   1   25.98    7.02
   1  17  -1   12.69    4.55
   1  17  -1    8.47    3.87
  -1  17   1   14.46    5.37
   1  17  -1   12.53    3.23
   1  17   1   14.89    4.01
  -1  17  -1    5.70    3.87
   1  17   1   18.21    5.62
  -1  17  -1   24.31    7.04
   1  17   1   16.30    4.89
  -2  17   1    5.41    3.09
   2  17  -1    0.34    4.12
  -2  17   1    9.77    4.68
   2  17  -1    4.70    2.77
  -2  17   1   10.70    4.27
   2  17  -1    6.44    3.89
   2  17   1   -1.67    5.05
   2  17   1    6.63    3.00
  -2  17  -1    2.60    4.40
   2  17   1    7.44    3.77
  -2  17  -1    2.89    4.27
   3  17  -1   -0.80    3.79
  -3  17   1   14.06    4.89
  -3  17   1    3.66    4.14
   3  17  -1    8.49    4.47
   3  17  -1    0.27    2.38
   3  17   1    4.83    2.92
   3  17   1    6.70    3.78
  -3  17  -1   28.64    7.56
  -3  17  -1    6.84    4.12
   3  17   1   -0.54    5.49
  -4  17   1   10.20    5.15
   4  17  -1    1.08    4.44
   4  17  -1    6.83    2.82
  -4  17   1    3.96    4.38
   4  17  -1    4.20    4.67
  -4  17  -1    4.77    4.81
   4  17   1    7.81    2.96
   4  17   1    7.01    6.16
   4  17   1   26.99    7.69
  -4  17  -1    7.44    4.17
   5  17  -1    5.26    4.39
  -5  17   1    1.42    3.60
   5  17  -1   -1.17    2.42
  -5  17   1    8.72    4.07
  -5  17  -1    1.84    3.41
   5  17   1    8.00    7.08
  -5  17  -1   -2.01    4.31
   5  17   1    2.29    2.97
  -6  17   1   -1.75    3.98
  -6  17   1    2.30    3.30
   6  17  -1    2.45    2.92
   6  17  -1    5.87    5.62
  -6  17  -1   -3.28    3.07
  -6  17  -1    6.23    3.78
   6  17   1    1.59    7.61
   6  17   1    0.94    2.64
   7  17  -1    7.72    5.71
  -7  17   1   29.24    5.78
   7  17  -1   21.69    5.08
  -7  17   1   27.04    7.94
  -7  17  -1   25.11    5.54
   7  17   1   17.09    5.36
  -7  17  -1   19.84    5.47
   7  17   1   16.59    8.30
  -8  17   1   -1.40    4.40
  -8  17   1   -2.60    2.64
   8  17  -1   -3.70    5.34
   8  17  -1   -5.49    2.72
  -8  17  -1   -0.43    4.27
  -8  17  -1   -4.34    2.25
   8  17   1    1.53    8.04
   8  17   1    2.30    3.10
   9  17  -1    4.39    2.81
  -9  17   1    4.79    5.24
  -9  17   1    4.10    2.78
   9  17  -1    6.45    5.61
   9  17   1    0.87    2.88
  -9  17  -1    6.42    5.05
  -9  17  -1    6.34    2.61
  10  17  -1    2.46    2.69
 -10  17   1    8.26    4.79
 -10  17   1    3.62    2.30
  10  17   1   -0.36    2.69
 -10  17  -1    3.01    2.20
 -10  17  -1    2.38    4.38
 -11 -17  -1   -8.78    6.38
 -11  17   1    1.08    2.11
  11  17  -1    2.42    2.42
 -11  17  -1    3.98    3.91
  11  17   1    0.73    2.45
 -11  17  -1    0.22    1.79
 -12  17   1    7.57    2.08
  12  17  -1    6.11    2.39
 -12  17   1    7.07    3.53
  12  17   1    6.01    2.39
 -12  17  -1    6.18    2.45
 -12  17  -1    3.75    3.58
 -13  17   1    6.51    2.29
  13  17  -1    4.01    2.53
 -13  17   1    5.75    3.51
 -13  17  -1    5.77    3.14
  13  17   1    5.13    2.65
 -13  17  -1    3.19    2.17
 -14  17   1   -3.54    2.74
 -14  17   1    3.67    2.11
  14  17  -1    0.91    1.94
  14  17   1    1.34    2.00
 -14  17  -1    4.18    2.22
 -14  17  -1    0.44    2.89
  15  17  -1    5.08    1.84
 -15  17   1    2.84    2.52
  15  17   1    4.17    2.05
 -15  17  -1    7.56    2.83
  16  17  -1    2.13    1.76
 -16  17   1    3.48    2.34
 -16  17  -1   -1.86    2.30
  16  17   1   14.70    3.94
   0  18   1    8.21    5.04
   0  18   1   -3.11    2.42
   0  18  -1    1.95    3.63
   0  18  -1    0.91    3.18
   0  18   1    5.00    3.05
  -1  18   1   10.60    4.73
  -1  18   1    7.64    3.60
   1  18  -1    7.38    3.91
   1  18  -1    7.99    3.40
  -1  18  -1    7.23    4.46
   1  18   1    2.42    2.51
  -1  18  -1    7.41    3.58
   1  18   1    8.35    3.14
   1  18   1    3.56    5.60
   2  18  -1   -6.15    3.38
  -2  18   1   -4.20    3.09
  -2  18   1    4.42    4.74
   2  18  -1    2.03    2.61
   2  18  -1    6.93    4.18
  -2  18  -1   -2.23    3.27
   2  18   1   -7.79    5.49
  -2  18  -1   -0.38    3.88
   2  18   1   -2.04    3.33
   2  18   1    3.21    2.44
   3  18  -1    3.10    2.45
  -3  18   1   -0.67    3.29
   3  18  -1    8.75    4.45
   3  18  -1   -0.17    3.77
  -3  18   1    9.03    4.37
   3  18   1    0.84    2.44
   3  18   1    8.50    3.93
   3  18   1   -4.42    6.55
  -3  18  -1    0.27    3.71
  -3  18  -1   -1.49    3.28
  -4  18   1   -2.75    3.23
   4  18  -1    1.37    2.36
   4  18  -1   -0.41    4.73
  -4  18   1    1.28    4.28
   4  18   1    4.51    2.70
  -4  18  -1   -1.08    3.00
  -4  18  -1    1.52    3.25
   4  18   1    0.04    7.32
  -5  18   1    2.88    3.17
   5  18  -1    2.62    4.97
   5  18  -1    1.43    2.34
  -5  18   1    4.94    4.48
  -5  18  -1   -0.10    3.14
  -5  18  -1    6.96    3.23
   5  18   1    4.64    2.61
   5  18   1    8.31    8.32
  -6  18   1    9.54    3.29
   6  18  -1    7.01    5.49
   6  18  -1    7.92    2.77
  -6  18   1    7.18    5.23
   6  18   1    7.81    2.95
  -6  18  -1   10.65    3.20
  -6  18  -1    3.69    3.65
   7  18  -1   13.36    6.09
  -7  18   1   22.89    4.93
   7  18  -1   21.85    4.54
  -7  18   1   17.58    5.31
   7  18   1   23.44    4.95
  -7  18  -1   19.71    4.77
  -7  18  -1   19.43    4.99
  -8  18   1    6.82    4.30
   8  18  -1    3.65    2.47
  -8  18   1    4.75    2.47
  -8  18  -1    4.76    4.52
  -8  18  -1    6.74    2.28
   8  18   1    6.69    3.06
   8 -18  -1    5.96    4.07
   9  18  -1   38.38    9.68
   9  18  -1   19.39    4.43
  -9  18   1   25.99    3.82
  -9 -18  -1   25.99    6.37
  -9  18  -1   16.98    3.85
   9  18   1   17.49    4.89
  -9  18  -1    8.79    4.50
 -10 -18  -1    3.81    3.99
  10  18  -1    8.12    2.59
 -10  18   1   14.68    3.37
 -10  18   1   20.19    5.89
 -10  18  -1   13.33    3.61
  10  18   1    6.12    3.07
 -10  18  -1    5.93    4.15
 -11  18   1    1.69    3.17
  11  18  -1    3.00    2.32
 -11  18   1    5.45    1.94
  11  18   1    4.43    2.47
 -11  18  -1   10.65    3.57
 -11  18  -1    3.60    1.85
 -12  18   1    1.23    1.72
  12  18  -1   -0.23    2.42
 -12  18   1    3.27    2.68
 -12  18  -1    0.85    1.88
 -12  18  -1    6.61    6.08
  12  18   1    1.68    2.89
  13  18  -1   -2.44    1.79
 -13  18   1   -2.29    2.58
 -13  18  -1    1.77    1.82
 -13  18  -1    0.96    2.49
  13  18   1    0.01    1.86
  14  18  -1   -2.53    1.80
 -14  18   1    0.08    2.37
 -14  18  -1   -2.60    2.49
  14  18   1   -1.47    1.97
   0  19  -1    0.81    2.95
   0  19  -1   -6.15    3.69
   0  19   1   -1.23    6.50
   0  19   1    6.18    3.05
  -1  19   1    3.00    2.94
   1  19  -1    6.84    3.78
   1  19  -1    6.69    4.70
  -1  19   1    1.53    5.87
   1  19   1    3.06    3.37
  -1  19  -1    0.71    3.62
  -1  19  -1   17.55    5.32
   1  19   1    9.07    7.38
   2  19  -1    8.55    4.90
  -2  19   1   22.18    6.56
  -2  19   1   10.95    3.25
  -2  19  -1   22.58    5.71
  -2  19  -1   13.98    4.56
   2  19   1   13.50    9.02
  -3  19   1    5.48    5.42
  -3  19   1    9.50    3.23
   3  19  -1   13.61    5.61
  -3  19  -1    8.91    4.15
   3  19   1   10.62    8.73
  -3  19  -1    8.76    3.56
   3  19   1    6.64    2.72
   4  19  -1   11.15    6.12
  -4  19   1   11.21    5.29
  -4  19   1   19.97    5.01
  -4  19  -1   27.78    5.54
  -4  19  -1   10.02    4.23
   4  19   1   15.18    4.20
   5  19  -1   18.12    5.35
  -5  19   1   31.43    7.79
   5  19  -1    7.47    6.30
  -5  19   1   18.67    4.84
   5  19   1   19.28    4.28
  -5  19  -1   17.21    5.16
  -5  19  -1    8.61    4.69
  -6  19   1    1.11    2.59
   6  19  -1   -9.68    6.15
  -6  19   1    3.81    4.55
  -6  19  -1    3.08    2.51
  -6  19  -1   -0.51    3.69
   6  19   1    2.53    2.64
   6 -19  -1   -2.42    2.93
  -7  19   1    0.59    2.36
  -7  19   1    7.36    4.49
   7  19   1    8.08    2.89
   7 -19  -1    2.39    3.62
  -7  19  -1   -0.77    3.94
  -7  19  -1    0.08    1.96
  -8  19   1    1.79    3.69
  -8  19   1    2.57    2.12
   8  19  -1    1.59    2.68
  -8 -19  -1   -1.40    3.03
  -8  19  -1   10.27    4.30
  -8  19  -1    2.69    1.84
  -9  19   1    0.08    3.28
  -9  19   1   -1.30    1.65
   9  19  -1    3.58    2.65
  -9  19  -1    3.61    3.27
  -9  19  -1    1.38    1.72
   9  19   1   -0.14    2.57
 -10  19   1   19.65    4.72
  10  19  -1   25.69    4.45
 -10  19   1   13.26    3.05
 -10  19  -1   19.99    3.18
  10  19   1   17.06    4.09
 -11  19   1    3.05    2.75
  11  19  -1    1.69    2.43
 -11  19  -1   -3.32    2.53
  11  19   1   -3.30    2.14
 -11  19  -1   -0.30    1.54
   0  20  -1    4.02    6.11
   1  20  -1    0.71    6.13
  -1  20  -1    0.42    5.61
   1 -20  -1    2.80    3.16
   2  20  -1   -4.04    7.00
  -2  20   1   43.09   14.75
  -2 -20  -1    3.83    3.76
   2 -20  -1    5.51    3.15
  -2  20  -1    4.63    2.94
  -2  20  -1   -1.19    5.11
  -3  20   1   13.61    7.58
  -3 -20  -1    8.42    3.31
  -3  20   1    0.24    2.78
   3 -20  -1   -3.10    2.50
  -3  20  -1    2.39    2.73
  -3  20  -1    5.43    5.04
  -4 -20  -1    4.47    2.81
  -4  20   1   15.40    7.66
  -4  20   1    3.79    2.68
  -4  20  -1   -5.57    4.53
  -4  20  -1    2.89    2.66
   4 -20  -1    6.39    3.07
  -5  20   1    1.80    2.38
   5 -20   1    6.74    3.37
  -5  20   1   -2.05    6.49
  -5 -20  -1    7.50    2.83
  -5  20  -1   -4.66    4.13
  -5  20  -1    2.57    2.58
   5 -20  -1    8.17    5.65
  -6 -20  -1   -0.03    2.68
  -6  20   1   -0.39    2.34
  -6  20  -1    2.72    2.17
  -6 -20   1   -0.98    2.73
  -6  20  -1    3.98    3.89
  -7  20  -1    1.24    3.40
  -7  20  -1    3.09    2.05
   0   0   2 2558.09  137.64
   0   0   2 2325.02  137.39
   0   0  -2 2498.36  137.60
   0   0  -2 2410.03  137.38
   0   0  -2 2385.94  137.44
  -1   0  -2  152.61    9.05
  -1   0   2  155.62    8.94
   1   0   2  154.38    9.29
  -1   0  -2  159.10    9.09
   1   0  -2  157.53    9.20
  -1   0   2  149.50    9.21
   1   0  -2  153.68    8.90
   2   0  -2  514.17   30.67
  -2   0   2  524.46   31.09
   2   0  -2  575.97   31.11
  -2   0  -2  530.71   30.85
  -2   0  -2  560.62   30.98
  -2   0   2  547.83   30.69
  -3   0  -2   53.48    3.87
  -3   0  -2   55.19    3.18
   3   0  -2   49.67    3.70
  -3   0  -2   47.71    3.52
  -3   0   2   49.88    3.91
   3   0  -2   52.45    3.13
  -4   0   2  424.09   24.30
   4   0   2  396.15   23.57
  -4   0  -2  421.42   23.45
   4   0  -2  418.82   23.37
   4   0  -2  397.16   24.00
  -5   0  -2   87.42    5.83
  -5   0   2   84.97    7.11
   5   0  -2   86.65    6.18
  -5   0  -2   89.27    5.48
   6   0  -2  263.87   16.49
  -6   0  -2  274.61   15.54
  -6   0   2  256.75   15.97
  -7   0   2   27.72    3.14
  -7   0  -2   29.60    3.84
  -7   0  -2   20.84    2.94
   7   0  -2   23.52    3.99
  -8   0   2 1613.11   82.62
   8   0  -2 1233.41   83.31
  -8   0  -2 1488.65   82.24
   9   0  -2  766.78   49.01
  -9   0  -2  824.56   47.91
  -9   0  -2  860.88   47.60
  -9   0   2  858.20   47.83
 -10   0  -2 1731.07  100.49
  10   0  -2 1795.24  102.01
 -10   0  -2 1842.27  100.26
 -10   0   2 1682.28  100.39
  11   0  -2  152.76   12.32
 -11   0  -2  162.00   10.55
 -11   0  -2  160.47   11.24
 -12   0  -2   31.77    4.70
  12   0  -2   24.52    6.12
 -12   0   2   18.37    3.57
 -12   0  -2   18.84    6.06
  13   0   2  109.19   10.63
 -13   0  -2  109.71   15.49
 -13   0   2  114.14   10.02
  13   0  -2  121.98   10.72
 -13   0  -2  116.41   10.27
 -13   0  -2  120.44    9.04
 -13   0   2  117.97   17.19
 -13   0  -2  100.49   13.02
 -13   0   2  122.01    8.67
 -14   0  -2  658.04   42.90
 -14   0   2  645.84   39.32
 -14   0  -2  647.43   42.54
 -14   0   2  676.48   39.91
  14   0  -2  692.36   41.42
 -14   0   2  727.73   41.79
 -14   0  -2  656.89   41.38
 -14   0   2  663.29   43.07
  14   0   2  674.68   41.36
 -14   0  -2  633.34   39.62
 -15   0  -2   96.51   14.00
 -15   0   2  113.58   15.50
 -15   0   2   96.11   12.45
 -15   0   2  115.11   10.51
 -15   0  -2   88.02   11.78
 -15   0  -2  115.53   14.26
  15   0   2  103.73   11.59
 -15   0   2  106.40    8.84
  15   0  -2  113.41   11.36
 -15   0  -2  102.23    9.27
 -15   0  -2   90.95   12.42
 -15   0   2  108.65    9.62
 -16   0   2 1186.15   71.61
 -16   0   2 1266.26   70.67
  16   0  -2 1097.45   70.67
 -16   0  -2 1134.41   69.02
 -16   0   2 1191.31   69.13
 -16   0   2 1208.24   68.80
 -16   0  -2 1191.07   68.51
 -16   0  -2 1169.05   70.00
 -16   0   2 1167.03   68.60
 -16   0  -2 1206.45   71.39
  16   0   2 1197.55   70.99
 -16   0  -2 1167.31   70.48
 -17   0   2  155.98   12.56
 -17   0  -2  151.24   15.61
 -17   0   2  150.85   16.67
 -17   0  -2  135.88   15.12
 -17   0   2  158.41   17.35
 -17   0   2  165.75   12.08
 -17   0  -2  151.64   14.37
 -17   0  -2  158.50   13.73
  17   0  -2  131.58   14.54
 -17   0   2  142.30   14.76
  17   0   2  136.44   15.78
 -17   0   2  148.80   14.11
 -18   0  -2   14.13    6.24
 -18   0   2   12.45    5.11
  18   0   2   11.13    7.52
 -18   0   2    5.20    5.82
 -18   0   2   18.37    7.95
 -18   0   2   -0.25    4.64
 -18   0  -2    6.77    6.25
 -18   0  -2   17.27    6.58
  18   0  -2    1.16    7.26
 -19   0  -2   14.49    6.90
 -19   0   2   11.71    6.48
  19   0  -2   37.12   10.60
 -19   0  -2    8.68    6.31
 -19   0   2   13.15    4.04
  19   0   2   24.63    9.54
 -19   0  -2   11.61    4.73
 -19   0   2   16.90    8.02
 -19   0  -2   19.15    8.58
 -19   0   2   15.02    5.37
 -19   0   2   26.66    9.90
 -20   0   2   17.68    7.99
 -20   0  -2   21.89    8.72
 -20   0   2   15.16    4.28
 -20   0  -2   14.27    5.37
 -20   0   2   18.02    6.91
 -20   0   2   26.98    8.90
 -20   0   2   26.59    6.74
 -20   0  -2   42.39   11.14
 -21   0  -2   -6.98    6.15
 -21   0  -2    8.88    7.23
 -21   0   2    2.03    7.42
 -21   0   2    4.27    5.97
 -21   0  -2    3.82    4.42
 -21   0   2    2.67    4.50
 -22   0  -2   11.77    6.48
 -22   0   2    9.61    5.85
 -22   0   2   10.19    4.34
 -22   0  -2   16.01    5.06
 -22   0   2   -1.46    9.63
 -23   0   2    4.34    7.60
 -23   0  -2    0.21    8.30
 -23   0   2  -12.81    9.84
 -23   0   2    8.99    7.17
 -23   0  -2    8.02    5.02
 -23   0  -2   10.86    7.56
 -24   0   2    0.72    6.11
 -24   0   2   -2.63    3.36
 -24   0  -2   -0.54    5.14
 -24   0  -2    0.91    3.66
 -25   0  -2    3.54    4.74
 -25   0   2   -0.08    3.82
 -25   0   2  -10.39    4.97
 -25   0  -2    2.67    3.30
 -26   0   2   25.68    6.13
 -26   0  -2   17.37    4.94
 -26   0  -2   24.22    5.59
 -27   0  -2   -1.86    3.60
 -27   0   2   -3.21    3.22
 -27   0  -2    3.13    3.14
   0  -1  -2  219.15   12.22
   0  -1   2  212.36   12.21
   0   1   2  206.43   12.37
   0  -1  -2  212.08   12.32
   0   1  -2  207.67   12.18
   0   1   2  216.56   12.07
   0   1  -2  204.68   12.05
   0   1   2  191.17   12.24
  -1   1   2    5.29    1.44
  -1   1   2    3.56    0.74
   1  -1   2    4.82    1.39
   1  -1   2    3.00    0.80
  -1  -1  -2    3.07    0.96
  -1   1   2    3.41    1.02
   1   1  -2    3.88    1.04
   1   1  -2    4.07    0.92
   1  -1  -2    4.19    1.18
  -1   1  -2    4.52    1.05
   1  -1  -2    2.74    0.77
   1   1   2    1.57    0.91
  -1  -1   2    6.33    1.30
  -1  -1   2    2.85    0.93
  -2   1   2  508.91   31.83
  -2   1   2  555.81   31.90
   2  -1   2  553.48   31.59
  -2   1   2  543.31   31.35
   2   1  -2  563.60   31.79
   2   1  -2  562.42   31.54
  -2  -1  -2  559.97   31.72
  -2   1  -2  550.84   31.53
  -2   1  -2  576.76   31.66
  -2  -1   2  587.00   31.85
   2  -1  -2  545.64   31.85
   3   1  -2   23.60    1.88
   3   1  -2   20.48    2.08
  -3   1   2   22.04    2.68
  -3   1   2   25.03    2.68
  -3   1  -2   21.27    2.12
  -3   1  -2   23.73    1.86
  -3   1  -2   21.09    1.88
   4   1  -2  133.19    9.40
  -4  -1  -2  167.28    9.44
  -4   1   2  160.19    9.94
  -4   1   2  165.62    9.62
  -4   1  -2  150.52    9.01
  -4   1  -2  149.21    9.26
  -4  -1   2  151.27    9.90
   4  -1  -2  146.94    9.47
  -5   1   2  222.27   15.08
  -5   1   2  254.11   14.41
   5   1  -2  233.11   14.57
  -5  -1  -2  253.00   14.32
   5  -1  -2  253.18   13.54
   5  -1  -2  209.71   14.44
  -5   1  -2  230.89   14.15
  -5   1  -2  243.71   13.93
  -6   1   2  102.97    6.86
   6   1  -2  107.83    7.58
  -6  -1  -2   95.70    6.39
   6  -1  -2   95.64    6.22
   6  -1  -2  104.26    7.41
  -6   1  -2   95.02    6.76
  -6   1  -2  106.75    6.50
   7   1  -2   73.19    6.80
  -7  -1  -2   81.03    6.54
  -7   1   2   81.93    5.93
  -7  -1  -2   90.17    5.62
  -7   1  -2   81.18    5.69
   7  -1  -2   80.15    6.75
  -7   1  -2   82.67    5.96
   7  -1  -2   85.15    5.88
  -8  -1  -2   67.69    4.83
   8   1  -2   55.45    6.27
  -8   1   2   67.15    5.05
  -8   1  -2   60.96    5.49
  -8   1  -2   67.77    5.10
   8  -1  -2   59.08    6.36
  -9  -1  -2 1010.51   51.93
   9   1  -2  884.61   53.52
  -9   1   2  964.51   52.29
  -9  -1  -2  899.55   52.58
  -9   1  -2  854.20   52.06
  -9   1  -2  821.57   52.08
  -9  -1   2  918.41   52.45
 -10  -1  -2   23.59    5.21
 -10  -1  -2   24.89    3.88
  10   1  -2   38.23    5.74
 -10   1   2   28.92    3.77
  10  -1  -2   26.33    5.71
 -10   1  -2   38.23    4.40
 -10  -1   2   36.97    4.19
 -10   1  -2   41.23    5.60
 -11  -1  -2 1144.39   61.01
 -11  -1  -2 1129.99   61.68
 -11   1   2 1042.75   61.32
  11   1  -2 1053.69   62.78
 -11   1  -2 1071.55   61.21
 -11   1  -2 1114.79   61.24
  11  -1  -2 1019.31   62.92
 -11  -1   2  933.77   61.60
 -12  -1  -2   43.26    5.11
  12  -1   2   43.42    6.69
 -12  -1  -2   49.03    6.45
 -12   1   2   39.53    4.63
  12   1  -2   50.86    7.02
  12  -1  -2   48.40    7.12
 -12   1  -2   45.28    5.56
 -12  -1   2   42.07    5.00
 -12   1  -2   48.19    7.17
 -13  -1  -2  523.12   31.16
  13  -1   2  442.10   29.37
 -13   1   2  444.76   28.63
 -13  -1  -2  512.40   32.90
  13   1  -2  463.16   29.77
 -13  -1  -2  481.66   27.71
 -13   1   2  448.23   27.80
 -13   1   2  459.20   32.42
 -13   1  -2  461.82   28.27
 -13   1  -2  467.40   28.04
 -13   1  -2  437.46   31.48
 -13   1  -2  498.74   30.50
 -13  -1   2  461.98   30.85
 -13   1  -2  460.67   31.33
  13   1   2  438.41   29.52
 -13  -1   2  472.04   28.80
 -13  -1   2  462.35   27.92
 -14  -1  -2   17.01    4.15
 -14   1   2   44.93   10.42
 -14   1   2   18.98    4.40
 -14  -1  -2   19.48    6.26
 -14   1   2   19.48    4.79
 -14  -1  -2   22.76    7.91
 -14  -1  -2   15.05    5.34
 -14  -1  -2   21.13   10.07
  14  -1   2   15.31    4.71
 -14   1   2   13.25    7.14
 -14   1  -2   18.70    3.67
  14   1   2   25.97    7.56
 -14  -1   2   15.91    7.10
 -14   1  -2   13.09    7.34
 -14  -1   2   15.04    5.18
 -14   1  -2    8.17    7.17
 -14  -1   2   22.12    4.76
 -14  -1   2   17.31    8.64
 -14   1  -2   13.29    5.80
 -14   1  -2   16.51    8.24
  14  -1  -2   26.47    7.31
 -15   1   2   61.47    8.65
 -15   1   2   79.26    8.58
 -15  -1  -2   55.06    9.76
 -15   1   2   81.01   10.97
 -15   1   2   83.10   13.96
  15   1  -2   70.91    9.68
 -15  -1  -2   50.96    8.05
  15  -1   2   73.22   10.11
 -15  -1  -2   72.89   12.81
 -15  -1  -2   66.78   10.67
 -15  -1  -2   66.33   12.48
 -15   1   2   66.84    7.07
 -15  -1  -2   48.22   15.44
 -15  -1   2   80.86    8.94
 -15  -1   2   46.61   14.63
 -15   1  -2   65.08   12.48
  15  -1  -2   72.24    9.58
 -15  -1   2   75.29    8.45
 -15   1  -2   83.35   10.93
 -15  -1   2   66.75    7.57
 -15   1  -2   77.08   10.50
 -15   1  -2   64.24   12.69
 -15   1  -2   59.38    7.73
  15   1   2   74.09   10.38
 -15  -1   2   68.43   11.63
 -16   1   2    1.55    3.55
 -16  -1  -2    5.60    9.52
 -16  -1  -2    0.44    5.01
 -16   1   2    8.81    7.34
 -16   1   2    4.15    3.66
 -16   1   2    0.83    5.62
 -16   1   2    3.82    6.46
 -16  -1  -2   -4.24    5.20
  16  -1   2   -1.98    4.61
 -16  -1  -2   -2.12    6.48
  16   1  -2   -3.45    4.38
  16   1   2   -1.30    4.96
 -16   1  -2    3.23    6.33
 -16   1  -2    1.60    4.43
  16  -1  -2    1.47    4.40
 -16   1  -2   -2.90    3.95
 -16  -1   2   -3.59    4.32
 -16  -1   2    0.30    3.15
 -16  -1   2   -7.83    7.68
 -16  -1   2   13.68    5.96
 -16  -1   2   18.40    9.46
 -16   1  -2    5.09    5.97
 -16  -1   2    8.54    4.81
 -16   1  -2    3.38    7.24
 -17   1   2   -0.08    3.86
  17  -1   2    5.36    6.43
 -17   1   2   -1.64    5.27
 -17   1   2   10.34    7.74
 -17   1   2   -5.47    4.46
 -17  -1  -2    0.06    6.57
 -17  -1  -2   -0.82    4.44
  17   1  -2   -4.44    5.53
 -17  -1  -2   -8.69    8.91
 -17  -1  -2   -1.78    5.88
  17   1   2    3.95    5.89
 -17  -1   2    4.68    5.31
 -17  -1   2  -14.03    8.99
 -17  -1   2    1.64    6.32
 -17   1  -2   -0.68    5.37
 -17  -1   2   -0.03    3.78
 -17   1  -2    4.99    4.92
 -17  -1   2   -3.25    3.90
 -17   1  -2  -12.92    5.98
  17  -1  -2    1.45    6.00
 -17   1  -2    5.91    4.32
 -18   1   2   -0.19    6.70
 -18   1   2    5.54    4.14
 -18  -1  -2   -2.11    6.06
  18  -1   2    6.64    8.40
  18   1  -2  -13.38    6.81
 -18   1   2   -3.84    4.53
 -18   1   2   -7.02    6.40
 -18  -1  -2   -4.55    4.27
 -18  -1  -2   -5.99    8.80
 -18  -1   2   -1.11    3.57
  18  -1  -2   -0.36    6.74
 -18   1  -2    3.17    6.08
 -18  -1   2  -10.36    8.88
 -18  -1   2    7.77    5.71
 -18   1  -2   -0.15    4.17
 -18  -1   2   12.97    8.86
 -18  -1   2  -11.16    7.67
  18   1   2   -3.13    5.93
 -18  -1   2    7.74    6.68
 -18   1  -2   -0.58    6.69
 -19   1   2   -1.19    4.18
 -19  -1  -2    2.72    5.09
  19  -1   2  -15.70    9.08
 -19  -1  -2   -6.53    6.01
 -19   1   2   19.63    8.61
 -19   1   2   -0.06    3.78
 -19   1   2    7.41    6.53
 -19   1   2    8.68    7.63
 -19  -1  -2    7.60    8.48
  19  -1  -2    1.23    9.44
 -19  -1   2   -2.30    6.52
 -19  -1   2    6.55    5.51
 -19  -1   2   14.23    9.63
 -19   1  -2   -0.62    5.85
 -19   1  -2    1.31    5.08
 -19  -1   2    8.32    7.07
 -19  -1   2   -3.16    4.03
 -19   1  -2    3.79    6.37
 -19   1  -2    5.10    7.22
  19   1   2    0.09    8.51
 -20   1   2    9.10    4.81
 -20   1   2   -1.75    7.28
 -20   1   2   10.48    4.61
 -20  -1  -2    3.09    5.84
 -20  -1  -2   -0.99    3.94
 -20   1   2   -4.07    6.35
 -20  -1  -2   -7.76    8.73
 -20   1   2    0.82    7.63
 -20   1  -2   -1.80    4.18
 -20   1  -2  -12.24    7.61
 -20   1  -2    1.57    5.50
 -20  -1   2    0.66    9.02
 -20  -1   2    1.37    4.62
 -20   1  -2   -0.72    5.85
 -20  -1   2   14.44    9.43
 -20  -1   2    6.03    6.36
 -21   1   2    9.82    5.20
 -21  -1  -2   18.20    9.59
 -21   1   2   18.68    6.43
 -21   1   2    2.65    6.71
 -21   1   2    3.24    3.68
 -21  -1  -2    9.52    4.90
 -21  -1  -2   31.63    9.80
 -21  -1   2    9.19    5.46
 -21   1  -2    8.15    5.58
 -21  -1   2   11.00    6.74
 -21   1  -2   11.55    6.65
 -21   1  -2   12.77    5.14
 -22  -1  -2   10.28    5.04
 -22   1   2   -5.54    4.03
 -22   1   2    8.91    5.84
 -22   1   2   -3.17    6.11
 -22  -1  -2    7.47    5.65
 -22  -1   2    6.94    4.96
 -22   1  -2   -7.26    5.90
 -22   1  -2    3.04    3.94
 -22  -1   2    4.07    6.76
 -22   1  -2    1.20    5.22
 -23  -1  -2    7.57    5.86
 -23   1   2    4.68    6.46
 -23   1   2   13.10    7.32
 -23  -1  -2   15.65    5.15
 -23   1  -2    6.14    6.05
 -23   1  -2    6.01    7.24
 -23  -1   2   12.09    5.05
 -23  -1   2   -6.54    6.33
 -24   1   2    5.50    6.06
 -24   1   2    5.01    7.39
 -24  -1  -2   11.84    4.64
 -24   1   2   21.98    6.35
 -24  -1  -2    8.71    5.15
 -24   1  -2    8.18    4.31
 -24   1  -2    8.15    6.96
 -24  -1   2    9.29    4.15
 -24   1  -2   11.86    5.28
 -24  -1   2    5.71    6.46
 -25  -1  -2    6.94    4.50
 -25   1   2   -5.41    4.91
 -25  -1  -2    3.77    3.41
 -25   1   2    7.41    3.75
 -25  -1   2    4.20    6.19
 -25   1  -2    8.53    4.05
 -25  -1   2    6.69    4.09
 -25   1  -2    7.56    4.43
 -26  -1  -2    4.37    4.21
 -26  -1  -2    2.49    3.46
 -26   1   2    7.49    3.44
 -26   1   2    6.00    5.19
 -26  -1   2   -0.95    3.38
 -26  -1   2   11.01    6.72
 -26   1  -2    4.57    2.55
 -26   1  -2    3.91    3.69
 -27  -1  -2   -0.81    3.72
 -27   1   2    9.52    5.80
 -27  -1  -2    5.95    3.18
 -27   1   2    5.23    5.20
 -27   1  -2    5.53    3.41
 -27  -1   2    0.68    3.10
 -27   1  -2    2.27    3.54
 -28   1   2    8.57    3.36
 -28   1  -2    2.50    2.84
   0   2   2  106.06    6.45
   0  -2  -2  117.67    6.76
   0   2  -2  103.06    6.51
   0   2   2  112.24    6.94
   0   2  -2  106.02    6.57
   0  -2  -2  110.41    6.83
  -1   2   2   -0.22    0.97
  -1  -2  -2    0.06    0.77
  -1  -2  -2    0.51    0.92
   1   2  -2   -0.17    0.54
   1  -2   2   -0.80    0.75
   1   2  -2    0.57    0.63
  -1   2   2   -0.43    0.69
  -1  -2   2   -0.04    0.58
   1  -2  -2    0.51    0.73
  -1   2  -2    0.57    0.69
   1   2   2   -0.08    0.99
  -1   2  -2    0.28    0.61
   1   2   2   -0.61    0.45
   2   2  -2 2449.13  139.45
   2   2  -2 2519.09  139.57
  -2   2   2 2537.24  139.57
  -2   2   2 2449.90  139.75
  -2  -2  -2 2345.29  139.62
  -2  -2   2 2565.41  139.62
   2  -2  -2 2479.36  139.71
  -2   2  -2 2561.08  139.49
   2  -2  -2 2243.90  139.67
  -2   2  -2 2548.99  139.51
  -3   2   2   45.66    3.55
   3   2  -2   42.56    3.19
  -3   2   2   40.35    3.79
   3   2  -2   45.26    3.09
  -3   2   2   43.32    2.55
  -3  -2  -2   41.86    3.45
  -3   2  -2   45.21    3.12
  -3   2  -2   44.77    3.22
  -3  -2   2   35.67    3.64
   3  -2  -2   41.00    3.42
  -4  -2  -2  763.28   39.59
   4   2  -2  649.44   38.80
   4   2  -2  630.83   39.13
  -4   2   2  654.83   39.16
  -4   2   2  714.00   39.50
  -4   2  -2  683.42   38.84
   4  -2  -2  650.10   39.18
  -4   2  -2  707.06   38.94
  -5   2   2   38.61    3.73
  -5   2   2   35.30    5.35
  -5  -2  -2   42.47    3.91
   5   2  -2   40.19    3.79
   5  -2  -2   37.80    3.61
  -5   2  -2   39.00    3.03
  -5   2  -2   37.00    3.22
  -6  -2  -2   13.33    2.33
  -6   2   2   10.99    2.74
  -6   2  -2    9.37    2.08
   6  -2  -2   17.88    2.87
  -6   2  -2   16.25    2.41
   7   2  -2   28.16    4.18
  -7  -2  -2   26.85    2.80
  -7   2   2   24.76    3.48
  -7  -2  -2   21.92    4.11
  -7   2  -2   23.73    2.98
   7  -2  -2   26.87    3.89
  -7   2  -2   22.22    3.10
  -8   2   2  254.52   15.45
  -8  -2  -2  257.67   14.83
   8   2  -2  220.79   16.26
  -8   2  -2  253.35   15.28
   8  -2  -2  253.65   14.67
   8  -2  -2  259.05   16.53
  -9  -2  -2    1.42    1.53
  -9   2   2    3.36    1.72
  -9  -2  -2    3.75    2.85
   9   2  -2   -0.24    2.19
   9  -2  -2    2.02    2.89
  -9   2  -2    3.32    1.92
 -10   2   2  624.08   36.80
 -10  -2  -2  669.28   37.46
 -10  -2  -2  684.36   36.37
  10   2  -2  690.96   38.40
 -10   2  -2  549.94   36.70
  10  -2  -2  557.64   38.27
 -11  -2  -2  172.88   12.15
 -11   2   2  157.48   10.90
 -11  -2  -2  163.69   10.65
  11   2  -2  178.84   12.84
  11  -2   2  157.14   12.25
 -11   2  -2  160.20   11.36
  11  -2  -2  183.20   13.37
 -12  -2  -2   -0.01    3.66
  12   2  -2    4.94    2.87
 -12   2   2    5.61    1.94
 -12  -2  -2    4.38    2.49
  12  -2   2    5.40    2.97
  12  -2  -2    8.89    3.79
 -12   2  -2    5.36    3.00
 -12   2  -2    6.45    5.50
 -12   2  -2    3.58    6.85
 -12  -2   2    7.79    2.59
 -13  -2  -2  105.21   13.51
 -13  -2  -2   50.13   14.77
  13   2  -2   96.28    9.62
 -13   2   2   71.64    7.02
 -13   2   2   87.02    9.34
 -13  -2  -2   95.89    8.89
 -13  -2  -2   87.89    7.67
  13  -2   2   92.83    9.32
 -13   2   2   79.27   14.71
 -13  -2   2   88.24    7.57
 -13  -2   2   86.02    9.72
 -13   2  -2   96.79   11.02
 -13   2  -2  104.21   13.09
 -13  -2   2   99.86   13.43
 -13  -2   2   80.77    7.70
 -13   2  -2   95.12   12.53
  13  -2  -2   93.00   10.05
 -13   2  -2   96.54    7.91
 -14  -2  -2   30.00    7.15
 -14  -2  -2   23.82    6.61
  14   2  -2   46.09    7.54
 -14  -2  -2   39.72   12.33
 -14   2   2   25.07    7.36
 -14  -2  -2   23.50    5.67
 -14   2   2   32.03    5.22
 -14   2   2   24.52    7.98
  14  -2   2   25.06    7.30
 -14   2   2   44.45    9.92
 -14   2  -2   21.40    7.57
 -14   2  -2   49.82    9.31
 -14  -2   2   17.70    7.81
  14  -2  -2   29.59    8.00
 -14   2  -2   34.66    5.85
 -14  -2   2   31.58    5.22
 -14  -2   2   26.96    6.06
 -14  -2   2   41.96   12.26
  14   2   2   13.94    5.02
 -14  -2   2   43.40    7.24
 -14   2  -2   35.59    7.70
 -14   2  -2   41.12    8.56
 -15  -2  -2    2.87    5.51
 -15  -2  -2   11.10    6.22
 -15   2   2    4.61    3.95
  15  -2   2    6.63    4.60
 -15   2   2   25.40    9.79
 -15  -2  -2   23.78    8.78
  15   2  -2    9.63    4.60
 -15   2   2    7.45    3.10
 -15   2   2    2.69    5.81
 -15   2   2   26.87    7.97
 -15  -2  -2   22.67    8.71
  15   2   2    1.24    4.46
 -15   2  -2   14.99    3.89
 -15  -2   2   18.63    6.98
 -15   2  -2   18.53    7.81
 -15   2  -2   17.59    6.40
 -15  -2   2   15.03    4.97
  15  -2  -2    5.33    4.20
 -15  -2   2    2.21   11.15
 -15   2  -2   18.98    8.40
 -15  -2   2    7.62    3.16
 -15   2  -2    9.54    5.34
 -15  -2   2   12.74    4.84
 -16   2   2  117.63   12.78
 -16   2   2  110.35    9.74
 -16  -2  -2   94.75   12.99
  16  -2   2   85.71   12.60
 -16   2   2  123.16   10.13
 -16  -2  -2   89.60   14.44
  16   2  -2   95.59   12.52
 -16  -2  -2  124.06   13.04
 -16   2   2  113.06   15.27
 -16   2  -2  102.57   11.45
 -16   2  -2  103.73   12.91
 -16  -2   2  149.55   17.78
 -16   2  -2  119.43   10.35
 -16   2  -2   98.00   14.11
 -16  -2   2  109.26   11.02
 -16  -2   2  132.46   12.93
 -16   2  -2  109.03   12.09
  16   2   2   95.19   12.91
  16  -2  -2  107.30   13.14
 -16  -2   2  129.08   10.35
 -16  -2   2  122.96   10.19
 -17  -2  -2   -0.13    4.80
 -17   2   2   -3.18    5.39
 -17   2   2   -7.91    3.35
  17  -2   2    2.67    5.62
  17   2  -2   -1.75    5.68
 -17  -2  -2   -1.11    6.05
 -17   2   2   -4.60    7.28
 -17   2   2    0.20    3.83
 -17  -2  -2    2.98   11.81
 -17  -2   2    4.33    3.82
 -17   2  -2  -11.21    6.31
 -17   2  -2    3.63    4.73
  17  -2  -2    5.76    6.52
 -17  -2   2    0.04    5.34
 -17   2  -2   -6.91    5.20
  17   2   2   -1.26    5.95
 -17  -2   2    6.26    4.19
 -17   2  -2    1.28    5.78
 -17  -2   2   -2.40    5.02
 -17   2  -2    5.65    6.76
  18   2  -2   23.51    7.35
 -18   2   2   36.42    6.62
 -18   2   2   66.30   11.86
 -18   2   2   29.83    6.66
 -18  -2  -2   51.12    9.01
  18  -2   2   26.59    8.47
 -18   2   2   54.04   12.04
 -18  -2  -2   25.48    7.67
 -18   2   2   42.60    8.98
 -18   2  -2   45.47   10.97
 -18  -2   2   40.95   11.80
 -18   2  -2   33.06    8.16
 -18   2  -2   35.48   10.08
 -18  -2   2   40.69   12.92
  18  -2  -2   52.10   14.89
 -18  -2   2   37.67    9.62
  18   2   2   17.45    7.00
 -19  -2  -2   27.93    7.43
 -19   2   2   41.08    8.42
  19  -2   2   36.16   14.24
 -19   2   2   54.31   11.13
 -19  -2  -2   24.88    5.69
  19   2  -2   32.82   18.92
 -19   2   2   48.11   11.34
 -19   2   2   17.52    4.92
 -19   2   2   29.37    6.88
  19   2   2    9.48   17.71
 -19  -2   2   20.77    8.77
 -19  -2   2   39.02    8.34
 -19  -2   2    4.83   13.55
 -19   2  -2   30.94    7.73
 -19   2  -2   37.67   10.50
 -19   2  -2   29.93    8.15
 -19  -2   2   26.36    6.98
 -19   2  -2   32.28    6.68
 -20  -2  -2   -2.45    6.21
 -20   2   2    9.26    4.31
 -20  -2  -2    7.13    4.78
 -20   2   2    7.13    3.91
 -20   2   2   12.04    6.97
 -20   2   2   20.79    8.41
 -20   2   2   14.44    7.88
 -20   2  -2   16.91    7.35
 -20   2  -2    7.65    4.17
 -20   2  -2    8.27    5.99
 -20  -2   2   13.19    8.15
 -20   2  -2    2.68    4.93
 -20  -2   2   15.52    5.71
 -21   2   2    5.07   10.22
 -21   2   2    3.38    6.39
 -21  -2  -2   -1.33    5.63
 -21   2   2    6.01    4.95
 -21  -2  -2    5.24    4.74
 -21   2   2   13.87    6.96
 -21   2   2    5.60    3.91
 -21  -2   2    2.32    8.35
 -21   2  -2   -9.30    5.85
 -21  -2   2    6.63    5.49
 -21   2  -2   -0.48    6.19
 -21   2  -2    8.43    3.87
 -21   2  -2    8.45    5.34
 -22   2   2   57.90    8.28
 -22  -2  -2   49.86   10.55
 -22   2   2   44.82    9.65
 -22  -2  -2   60.65    8.89
 -22   2   2   54.71   10.06
 -22   2   2   47.70    6.49
 -22   2  -2   58.00    8.18
 -22  -2   2   36.15    8.71
 -22  -2   2   55.43    9.76
 -22   2  -2   76.51   11.36
 -22   2  -2   29.55    9.44
 -23   2   2    8.44    5.86
 -23   2   2   -4.48    5.66
 -23   2   2    7.53    4.52
 -23  -2  -2   -3.82    4.55
 -23  -2  -2   -3.42    5.69
 -23   2  -2   -0.60    6.05
 -23   2  -2    9.09    5.95
 -23   2  -2   -6.19    5.65
 -23  -2   2   -2.66    4.40
 -23  -2   2   -1.20    7.19
 -24  -2  -2   45.81    9.80
 -24   2   2   49.53    7.34
 -24  -2  -2   55.11    7.91
 -24   2   2   43.31   12.19
 -24   2   2   51.46    9.90
 -24  -2   2   27.98    8.50
 -24   2  -2   42.06    7.73
 -24   2  -2   52.50    9.54
 -24  -2   2   46.52    8.81
 -24   2  -2   42.95    9.80
 -25   2   2   -8.41    6.67
 -25  -2  -2    1.96    3.61
 -25  -2  -2    2.96    4.34
 -25   2   2    3.04    5.45
 -25   2   2    0.49    3.05
 -25   2  -2    1.88    4.59
 -25  -2   2   -0.40    3.82
 -25   2  -2    6.31    6.32
 -25   2  -2    1.08    3.05
 -26  -2  -2   27.34    7.66
 -26   2   2   20.66    5.69
 -26  -2  -2    5.93    3.72
 -26   2   2    8.67    4.64
 -26   2  -2    9.67    3.47
 -26   2  -2    3.73    3.99
 -27  -2  -2    8.87    5.18
 -27  -2  -2    0.75    3.73
 -27   2   2   -0.85    3.48
 -27   2   2   -4.05    4.52
 -27   2  -2   -0.07    2.85
 -27   2  -2   -3.37    3.59
 -28   2   2   -4.57    2.75
 -28   2  -2    1.34    2.63
 -28   2  -2    4.72    3.86
   0   3  -2 2317.82  129.66
   0   3   2 2310.33  129.90
   0  -3  -2 2207.97  129.78
   0   3   2 2319.67  129.55
   0  -3  -2 2314.75  129.84
  -1   3   2  515.83   31.04
   1   3  -2  551.13   30.85
  -1   3   2  530.78   30.76
   1   3  -2  548.63   30.66
   1  -3   2  566.03   30.67
   1   3   2  529.14   30.65
  -1   3  -2  562.69   30.86
   1  -3  -2  537.53   30.98
   1   3   2  507.31   31.10
  -1   3  -2  552.90   30.87
   1  -3  -2  522.85   30.97
  -2   3   2  304.72   17.74
  -2   3   2  291.47   17.98
   2   3  -2  305.05   17.74
   2   3  -2  312.99   17.69
  -2  -3  -2  301.95   17.97
   2  -3  -2  297.13   17.92
  -2   3  -2  315.55   17.78
   2   3   2  300.38   17.50
  -2   3  -2  316.03   17.76
   2  -3  -2  308.31   17.86
  -3  -3  -2 5996.59  330.49
  -3   3   2 6096.73  331.08
  -3   3   2 5741.18  330.74
   3   3  -2 5738.33  330.65
  -3   3  -2 5848.61  330.69
   3  -3  -2 5755.96  330.92
  -4   3   2  320.07   18.67
  -4  -3  -2  323.25   18.85
  -4   3   2  312.09   19.10
   4   3  -2  315.25   18.43
  -4   3   2  310.44   17.99
   4   3  -2  328.89   18.66
  -4   3  -2  305.82   18.38
  -4   3  -2  313.71   18.42
   4  -3  -2  314.79   18.73
  -5   3   2 1577.12   88.27
  -5  -3  -2 1604.00   89.22
   5   3  -2 1666.70   89.24
  -5   3   2 1675.40   89.77
  -5   3   2 1508.42   89.01
  -5   3  -2 1473.66   88.70
  -5   3  -2 1493.98   88.73
   5  -3  -2 1520.11   89.11
   6   3  -2    2.58    1.86
  -6   3   2    6.10    1.75
  -6  -3  -2   11.54    3.55
   6  -3  -2    3.89    1.52
  -6   3  -2    5.48    1.36
  -6   3  -2    4.55    1.31
   7   3  -2   15.87    3.95
  -7   3   2   21.08    3.45
  -7  -3  -2   15.19    4.17
   7  -3  -2   21.92    3.60
  -7   3  -2   21.86    2.92
  -7   3  -2   18.71    2.80
  -8   3   2   45.78    4.65
  -8  -3  -2   46.77    4.14
   8   3  -2   34.27    5.35
  -8   3  -2   51.22    4.46
  -8   3  -2   45.43    4.44
   8  -3  -2   45.04    5.45
  -9  -3  -2  214.02   15.51
  -9   3   2  251.66   15.03
  -9  -3  -2  247.40   14.19
   9   3  -2  243.71   16.11
   9  -3  -2  216.71   15.91
  -9   3  -2  245.47   14.77
  -9   3  -2  223.52   14.74
 -10   3   2   34.58    4.43
  10   3  -2   46.62    6.26
  10  -3   2   31.65    5.49
 -10  -3  -2   37.98    4.03
  10  -3  -2   27.54    6.04
 -10   3  -2   23.21    4.45
 -11   3   2  229.98   14.50
  11  -3   2  219.68   15.48
 -11  -3  -2  216.40   13.85
  11   3  -2  241.11   16.10
 -11  -3  -2  241.21   15.45
 -11   3  -2  216.46   14.75
  11  -3  -2  210.14   16.35
 -12   3   2   -3.85   10.09
 -12  -3  -2    9.85    2.75
 -12   3   2   24.26    7.02
  12  -3   2    6.45    3.45
 -12  -3  -2    6.63    3.96
 -12   3   2    9.90    2.81
  12   3  -2    5.82    3.02
 -12  -3   2    4.56    2.42
 -12   3  -2   13.75    8.00
  12  -3  -2   13.39    4.36
 -12   3  -2   31.98    9.27
 -12   3  -2   17.74    8.48
 -12   3  -2    9.06    2.89
 -12  -3   2    4.01    2.44
 -13   3   2   34.03    9.78
 -13  -3  -2   31.90    7.00
  13  -3   2   26.92    6.82
 -13   3   2   37.32    7.19
 -13   3   2   35.80    4.79
 -13  -3  -2   17.34    9.85
  13   3  -2   37.99    7.46
 -13  -3  -2   32.40    5.74
 -13  -3  -2   28.42    8.73
 -13  -3   2   26.62    5.91
 -13   3  -2   37.86    5.61
 -13  -3   2   34.21    5.78
 -13  -3   2   44.94    5.75
 -13  -3   2   48.50    8.98
  13  -3  -2   29.95    8.30
 -13   3  -2   42.60   10.12
 -13   3  -2   26.23    6.85
 -13   3  -2   32.86    9.59
 -13   3  -2   38.06   11.64
  14  -3   2   10.22    4.41
 -14  -3  -2   -4.80    4.08
 -14  -3  -2    7.01    5.62
 -14   3   2    6.52    2.79
 -14  -3  -2   12.66   10.10
 -14  -3  -2   -3.16    6.84
 -14   3   2    2.59    4.33
 -14   3   2   21.78    8.85
 -14   3   2    8.37    5.54
 -14   3  -2   10.20    7.30
 -14   3  -2   10.85    5.75
 -14  -3   2    5.45    3.31
  14   3   2   -2.63    4.17
 -14  -3   2    4.98    3.27
 -14   3  -2    5.37    3.11
 -14   3  -2    4.44    5.63
 -14  -3   2   10.09   11.73
 -14  -3   2    3.51    7.27
 -14   3  -2    3.41    5.33
 -14   3  -2    4.65    5.80
 -15   3   2    2.99    2.79
 -15   3   2   -0.45    4.60
 -15  -3  -2   13.98    7.20
 -15  -3  -2    1.35    8.26
  15   3  -2   -7.72    3.56
 -15   3   2   12.18    8.41
 -15  -3  -2   -2.20    5.35
 -15   3   2    5.53    5.19
  15  -3   2   -2.30    4.74
 -15   3  -2   -2.46    4.53
 -15   3  -2    6.03    6.19
 -15  -3   2   -1.36    6.05
 -15   3  -2   -7.77    5.13
 -15  -3   2    0.62    3.57
 -15  -3   2   -4.92   10.69
 -15  -3   2   -2.97    3.13
 -15   3  -2    0.09    3.45
 -15   3  -2    3.92    5.72
  15   3   2    3.67    5.11
 -15   3  -2    2.63    6.04
 -16  -3  -2   -3.19    8.06
 -16   3   2    2.03    6.65
 -16   3   2    1.49    3.35
 -16  -3  -2   -9.34    5.75
  16  -3   2   -5.35    5.59
  16   3  -2   11.49    5.11
 -16  -3  -2   -4.16    6.24
  16   3  -2    4.79    4.87
 -16   3  -2   -0.91    5.73
  16   3   2   -0.44    5.39
 -16   3  -2    9.61    8.41
 -16   3  -2    1.58    4.28
  16  -3  -2    3.33    5.60
 -16   3  -2    3.55    6.10
 -16  -3   2   -1.04    4.47
 -16  -3   2    2.38    8.75
 -16   3  -2    2.22    6.10
 -16  -3   2   -0.64    5.99
 -16  -3   2    3.55    3.96
  17   3  -2   68.40   12.98
 -17  -3  -2   73.02   13.57
 -17  -3  -2   84.68   13.81
  17  -3   2   70.75   13.98
 -17   3   2   78.53   11.82
 -17  -3  -2   59.90   10.92
 -17   3   2   89.96    9.14
  17   3   2   76.61   14.21
 -17   3  -2   74.57   12.61
  17  -3  -2   73.37   14.56
 -17   3  -2   93.72   12.06
 -17   3  -2   74.66   10.64
 -17  -3   2   90.44   12.27
 -17   3  -2   75.69   13.78
 -17  -3   2   77.78   10.59
 -17   3  -2  100.62   10.61
 -17  -3   2   81.13   10.71
 -18   3   2   19.35    7.04
  18  -3   2   13.53    8.63
 -18   3   2   34.02    9.13
 -18   3   2   21.04    6.31
  18   3  -2   20.17    8.22
 -18   3   2   17.18    8.51
 -18   3   2   33.04    8.56
 -18  -3  -2   13.38    5.59
 -18  -3  -2   30.78    7.67
 -18   3  -2   29.93    8.78
  18  -3  -2   18.70    8.09
 -18   3  -2   23.69    9.12
 -18   3  -2   22.21    7.78
  18   3   2    8.41    7.21
 -18   3  -2   27.59    7.64
 -18  -3   2    7.19    6.92
 -18   3  -2   21.51    6.48
 -18  -3   2   20.79    6.35
 -18  -3   2   39.16   11.84
 -18  -3   2   19.29    9.72
 -19   3   2   25.61    6.00
 -19   3   2    7.69    6.04
 -19   3   2    2.77    6.47
 -19   3   2   10.37    5.95
 -19  -3  -2   13.61    6.58
 -19  -3  -2   10.99    5.63
 -19   3   2   29.52    8.17
 -19   3  -2   37.35    8.18
 -19   3  -2   17.80    8.07
 -19  -3   2    9.29    6.33
 -19  -3   2   10.78    8.51
 -19   3  -2   12.60    4.73
 -19   3  -2   17.75    6.97
 -19  -3   2   14.11   11.10
 -19  -3   2   29.52    9.55
 -20  -3  -2    4.73    6.42
 -20   3   2   -0.81    3.40
 -20   3   2   -1.62    5.64
 -20  -3  -2   -0.04    4.92
 -20   3   2   -7.24    4.89
 -20   3   2   -1.40    3.57
 -20   3   2    1.40    7.57
 -20   3  -2   11.80    5.27
 -20   3  -2    3.45    5.15
 -20  -3   2    0.70    8.29
 -20   3  -2    2.08    4.75
 -20  -3   2   -3.87    4.97
 -20   3  -2    5.81    3.90
 -21  -3  -2   32.97    8.34
 -21   3   2   39.78    9.52
 -21   3   2   24.97    7.43
 -21   3   2   32.67    7.46
 -21  -3  -2   21.94    7.48
 -21   3   2   38.39    6.15
 -21   3   2   12.16   10.20
 -21   3  -2   31.35    7.54
 -21   3  -2   37.93    8.73
 -21   3  -2   48.54   10.77
 -21   3  -2   20.23    6.40
 -21  -3   2   23.01    6.30
 -21  -3   2   31.13    9.31
 -22   3   2    7.74    5.79
 -22  -3  -2   10.85    4.73
 -22   3   2    9.56    6.05
 -22  -3  -2    7.79    5.75
 -22   3   2   12.30    4.25
 -22   3   2    9.93    3.56
 -22  -3   2   30.00   10.95
 -22  -3   2    7.74    5.17
 -22   3  -2   11.53    5.61
 -22   3  -2   10.97    5.41
 -22   3  -2   15.81    6.52
 -22   3  -2   10.15    4.49
 -23  -3  -2   -0.90    4.45
 -23  -3  -2    4.20    5.79
 -23   3   2    6.44    5.80
 -23   3   2   -0.86    3.41
 -23   3   2   -6.23    5.56
 -23   3   2   -1.32    3.78
 -23   3  -2    2.15    5.34
 -23  -3   2   -1.69    8.34
 -23  -3   2   -1.44    4.60
 -23   3  -2    7.25    4.89
 -23   3  -2    2.91    7.11
 -24   3   2    1.16    4.82
 -24   3   2    0.70    5.23
 -24  -3  -2   -3.74    4.02
 -24  -3  -2   -7.66    5.02
 -24   3  -2   -1.70    3.61
 -24   3  -2    0.28    5.22
 -24   3  -2    3.06    5.46
 -25   3   2   14.17    3.57
 -25   3   2   33.86    8.99
 -25  -3  -2    9.83    5.18
 -25  -3  -2   12.37    4.40
 -25  -3   2   12.65    4.97
 -25   3  -2    5.24    3.16
 -25   3  -2   19.09    5.36
 -25   3  -2    9.82    4.90
 -26  -3  -2    3.13    4.61
 -26   3   2    5.46    4.50
 -27   3   2    7.84    3.33
 -27   3   2    7.64    4.70
 -27   3  -2    5.27    3.70
 -27   3  -2    8.55    4.15
 -28   3   2    3.21    2.69
 -28   3  -2    2.77    2.40
 -28   3  -2   -3.09    3.92
   0  -4  -2 2255.66  128.15
   0   4   2 2274.42  128.20
   0   4   2 2229.67  127.87
   0   4  -2 2289.99  128.01
  -1   4   2  164.50    9.88
   1  -4   2  183.71   10.23
  -1  -4  -2  158.00   10.24
   1   4  -2  169.01   10.00
  -1   4   2  156.93   10.19
   1  -4  -2  162.97   10.18
   1   4   2  165.18    9.79
   1  -4  -2  155.93   10.06
  -1   4  -2  169.01    9.99
  -1   4  -2  168.67   10.02
   1   4   2  157.66   10.33
   2  -4   2 1177.40   67.28
   2   4  -2 1174.67   67.46
  -2   4   2 1197.97   67.46
  -2   4   2 1187.32   67.67
  -2  -4  -2 1206.79   67.73
  -2   4   2 1169.92   67.24
   2   4  -2 1216.80   67.26
   2  -4  -2 1168.57   67.59
  -2   4  -2 1174.46   67.45
   2   4   2 1192.99   67.87
   2  -4  -2 1175.38   67.55
  -2   4  -2 1162.60   67.50
   2   4   2 1226.45   67.28
  -3   4   2   32.05    2.85
   3   4  -2   31.77    2.67
  -3   4   2   34.64    3.95
   3   4  -2   32.11    2.88
  -3  -4  -2   27.78    3.10
  -3   4   2   31.91    2.46
  -3   4  -2   30.08    2.82
   3  -4  -2   26.75    3.04
  -3   4  -2   31.01    2.79
   3  -4  -2   27.31    3.12
  -4   4   2    0.90    2.26
   4   4  -2    2.30    1.11
  -4  -4  -2    4.48    2.03
  -4   4   2    1.61    0.78
  -4   4   2    2.39    1.04
   4   4  -2   -0.20    1.11
   4  -4  -2    2.99    1.42
  -4   4  -2    0.85    1.05
  -4   4  -2    0.14    1.01
   4  -4  -2    1.99    1.39
   5   4  -2    3.05    1.38
   5   4  -2    1.54    1.49
  -5  -4  -2    6.14    2.29
  -5   4   2    3.31    0.86
  -5   4   2    2.30    1.71
  -5   4   2    1.72    3.76
  -5   4  -2   -0.28    1.05
   5  -4  -2    3.30    1.57
  -5   4  -2    2.54    1.20
   6   4  -2    8.99    2.43
  -6   4   2   11.06    1.86
  -6   4   2   10.24    2.81
  -6  -4  -2   10.09    2.76
  -6   4  -2   13.72    2.42
  -6   4  -2   14.42    2.49
  -7  -4  -2  133.80    9.90
  -7   4   2  125.10    9.12
   7  -4   2  132.67   10.40
   7   4  -2  130.80    9.68
  -7   4  -2  134.36    8.58
   7  -4  -2  141.53    9.45
  -7   4  -2  131.11    8.77
  -8   4   2  348.87   24.24
   8   4  -2  365.50   24.91
   8  -4   2  461.13   25.02
   8  -4  -2  444.47   25.12
  -8   4  -2  399.13   24.13
  -8   4  -2  409.61   23.82
  -9  -4  -2    5.60    4.45
  -9   4   2   -2.69    1.87
   9   4  -2   -2.80    2.27
   9  -4   2   -1.01    2.45
  -9   4  -2    0.96    1.89
   9  -4  -2   -0.42    2.38
  -9   4  -2    1.08    2.02
 -10  -4  -2  755.79   42.93
 -10  -4  -2  714.47   41.34
  10  -4   2  761.73   42.85
 -10   4   2  726.89   42.16
  10   4  -2  766.07   43.31
 -10   4  -2  618.16   42.01
 -10  -4   2  749.32   42.44
  10  -4  -2  625.16   43.30
 -10   4  -2  733.73   41.88
 -11   4   2    9.70    8.97
 -11   4   2   18.58    4.21
 -11   4   2   29.90    8.90
  11  -4   2   25.66    5.78
 -11  -4  -2   21.92    5.97
 -11  -4  -2   18.04    4.52
  11   4  -2   28.02    6.47
 -11   4  -2   25.78    5.02
  11  -4  -2   17.30    5.19
 -11   4  -2   17.16    8.71
 -11  -4   2   15.94    4.24
  12   4  -2   69.10    8.54
 -12  -4  -2   49.75    7.62
 -12  -4  -2   60.45    6.31
 -12   4   2   65.40    6.30
 -12  -4  -2   24.76   13.24
 -12   4   2   56.99    9.36
  12  -4   2   61.58    7.82
 -12   4   2   72.74   15.52
 -12   4  -2   63.22    6.70
 -12   4  -2   63.60   10.58
  12  -4  -2   69.48    9.95
 -12  -4   2   60.83    6.70
 -12   4  -2   36.60   11.97
 -12   4  -2   72.83   11.20
 -13   4   2    1.84    2.25
 -13  -4  -2    2.67    9.70
  13  -4   2    4.04    4.03
  13   4  -2    0.80    3.89
 -13  -4  -2    4.86    3.67
 -13   4   2   -7.91    7.61
 -13   4   2    5.66    4.70
 -13   4   2    3.53    5.55
 -13  -4  -2    7.97    9.01
 -13  -4  -2    4.18    4.96
 -13   4  -2   -2.76    4.62
  13  -4  -2    0.65    4.54
 -13   4  -2   13.54    6.74
 -13   4  -2   -2.96    6.11
 -13  -4   2   -2.34    2.77
 -13   4  -2   -3.76    6.19
 -13   4  -2   -2.77    3.02
 -13  -4   2   -0.74    3.25
 -13   4  -2    4.48    6.49
  14   4  -2  163.79   12.08
 -14  -4  -2  164.49   18.46
 -14   4   2  135.66   14.61
 -14  -4  -2  164.90   19.80
 -14   4   2  146.25   17.02
 -14   4   2  157.91   11.68
 -14   4   2  165.88   13.06
  14   4  -2  162.97   14.13
 -14  -4  -2  159.61   13.51
  14   4   2  176.29   14.62
 -14  -4   2  156.57   12.16
  14  -4  -2  195.56   16.37
 -14   4  -2  172.61   16.43
 -14  -4   2  154.32   12.15
 -14   4  -2  165.34   12.37
 -14   4  -2  145.84   14.81
 -14   4  -2  171.59   14.90
 -14   4  -2  138.14   12.60
 -14   4  -2  174.54   14.75
 -15   4   2   -7.14    7.22
 -15  -4  -2  -13.99    6.77
 -15  -4  -2    3.33    5.15
 -15   4   2   -4.01    3.77
  15   4  -2    3.85    3.99
 -15   4   2    0.34    3.29
 -15   4   2   12.48    5.25
  15   4  -2    1.33    5.00
 -15  -4  -2    6.11    8.29
 -15   4  -2    6.32    4.21
 -15  -4   2    1.97    3.63
 -15  -4   2    0.51    7.62
 -15  -4   2   -6.50   13.37
  15   4   2    3.86    5.61
 -15   4  -2  -11.17    5.93
 -15   4  -2   -1.53    5.67
 -15   4  -2   -5.40    4.81
  15  -4  -2   -0.42    5.14
 -15  -4   2    1.48    3.68
 -15   4  -2   -1.59    4.66
 -15   4  -2    5.39    4.85
 -16   4   2  105.50   10.21
  16  -4   2  112.70   13.93
 -16   4   2  104.60   12.18
 -16  -4  -2  110.49   14.36
  16   4  -2  122.43   14.17
 -16   4   2  127.11   10.69
  16   4  -2  121.10   11.91
 -16  -4  -2  110.54   12.39
 -16   4   2   99.99   14.81
 -16  -4  -2  116.31   20.24
 -16  -4   2  137.85   14.30
 -16   4  -2  111.95   10.90
 -16   4  -2  119.41   12.24
 -16   4  -2  103.62   10.96
 -16   4  -2  106.37   13.87
 -16  -4   2   99.03   10.45
  16   4   2  107.95   14.62
 -16  -4   2  105.50   10.78
 -16  -4   2  117.96   21.95
  16  -4  -2  110.73   15.67
 -16   4  -2  104.25   11.87
 -16   4  -2  107.67   11.80
  17  -4   2    4.72    7.28
 -17   4   2    8.73    6.42
 -17   4   2    1.01    3.53
 -17   4   2   -6.08    4.64
 -17  -4  -2    5.59    6.52
  17   4  -2   -0.19    7.18
 -17   4   2    1.15    4.50
 -17  -4  -2    5.08    7.98
 -17  -4   2    2.32    5.31
 -17  -4   2   -1.49    5.29
 -17  -4   2   -4.32    6.92
 -17   4  -2    0.87    4.71
 -17   4  -2    5.29    5.70
 -17   4  -2    7.04    6.28
  17   4   2   -9.71    6.88
 -17   4  -2    4.81    5.82
  17  -4  -2   13.17    9.40
 -17  -4   2   -5.52   12.08
 -17   4  -2    0.02    5.49
 -17   4  -2   -5.17    5.69
 -18   4   2   49.82    9.44
 -18  -4  -2   34.19    7.63
  18  -4   2   15.52    9.36
 -18   4   2   38.63   11.38
 -18   4   2   40.19   10.25
 -18  -4  -2   24.22   11.76
 -18  -4  -2   51.19   12.47
 -18   4   2   45.80    6.53
 -18   4   2   37.42    8.84
  18   4  -2   36.22   10.92
  18   4   2   25.35    9.00
 -18   4  -2   39.21    8.30
  18  -4  -2   22.78   10.29
 -18  -4   2   43.54   12.60
 -18  -4   2   46.69   11.48
 -18  -4   2   39.98   11.54
 -18   4  -2   49.88   11.26
 -18  -4   2   19.33    7.27
 -18   4  -2   27.45    7.95
 -18   4  -2   35.37    8.21
 -18   4  -2   32.94    7.73
 -19   4   2    1.70    5.22
 -19   4   2   -1.90    4.88
 -19  -4  -2    7.10    6.55
 -19   4   2   -1.47    5.75
 -19  -4  -2    7.19    5.86
 -19   4   2   -0.45    5.31
 -19   4   2   -0.14    3.22
 -19  -4   2    4.16   10.52
 -19   4  -2   -4.80    5.54
 -19  -4   2    3.46    6.06
 -19  -4   2   -3.46   12.82
 -19   4  -2   -3.81    3.60
 -19   4  -2    4.39    7.32
 -19   4  -2    0.06    4.79
 -20   4   2   49.14   10.76
 -20   4   2   49.99    8.26
 -20   4   2   58.23   10.18
 -20  -4  -2   43.60   11.12
 -20   4   2   57.93    6.90
 -20   4   2   31.82    8.58
 -20  -4  -2   44.23   10.60
 -20  -4   2   -2.42   17.25
 -20   4  -2   52.29    8.06
 -20   4  -2   30.99   10.06
 -20   4  -2   54.37   10.10
 -20  -4   2   40.22    7.84
 -20  -4   2   62.03   16.83
 -20   4  -2   48.87    8.12
 -21   4   2    3.67    5.62
 -21   4   2    2.90    3.68
 -21   4   2    7.42    4.90
 -21   4   2    3.19    3.83
 -21  -4  -2   12.52    6.52
 -21  -4  -2   11.17    5.00
 -21   4  -2    1.25    4.36
 -21  -4   2    8.24    5.74
 -21   4  -2    1.52    5.66
 -21   4  -2    0.90    4.73
 -21  -4   2  -17.63    9.14
 -21   4  -2    1.19    4.45
 -22   4   2    9.47    6.33
 -22   4   2   20.03    5.06
 -22   4   2    5.59    4.98
 -22  -4  -2   13.77    7.22
 -22  -4  -2   42.67    9.96
 -22   4   2   13.00    4.34
 -22   4  -2   13.12    5.74
 -22   4  -2   17.19    6.14
 -22   4  -2    9.94    6.38
 -22   4  -2    7.08    3.81
 -22  -4   2   12.43    6.71
 -23  -4  -2    5.82    5.09
 -23   4   2    0.45    5.04
 -23   4   2   -5.51    4.61
 -23   4   2    1.62    3.46
 -23   4   2   -0.90    2.89
 -23  -4  -2    5.28    6.10
 -23   4  -2   -1.97    4.10
 -23   4  -2    2.94    5.52
 -23   4  -2    3.11    5.71
 -23   4  -2    1.73    4.91
 -23  -4   2  -11.09    6.10
 -24   4   2    4.88    3.93
 -24   4   2    1.78    4.60
 -24  -4  -2    6.24    5.56
 -24  -4  -2    9.96    4.95
 -24   4   2    6.84    4.96
 -24   4  -2    4.77    4.47
 -24  -4   2    4.32    5.93
 -24   4  -2    1.11    3.65
 -24   4  -2    0.25    4.29
 -25   4   2    5.21    4.57
 -25   4   2   -1.50    4.39
 -25  -4  -2    6.27    6.22
 -25   4   2    0.39    2.88
 -25   4  -2    1.83    2.84
 -25   4  -2   -4.56    4.02
 -25   4  -2   -0.61    4.00
 -26   4   2   12.51    5.50
 -26   4   2    7.36    3.23
 -26   4   2   15.36    4.76
 -26   4  -2   -0.45    4.50
 -26   4  -2   14.14    4.55
 -26   4  -2    7.90    2.83
 -27   4   2    0.34    2.49
 -27   4   2    1.44    4.19
 -27   4  -2    4.25    3.34
 -27   4  -2   -0.15    2.43
   0  -5   2  637.77   37.05
   0   5   2  648.63   36.89
   0   5  -2  644.14   37.01
   0  -5  -2  669.45   37.23
   0   5   2  618.28   37.15
  -1   5   2  849.81   49.50
  -1  -5  -2  862.91   49.61
   1   5  -2  882.14   49.39
  -1   5   2  864.32   49.29
   1  -5  -2  840.88   49.36
  -1  -5   2  883.57   49.61
   1  -5  -2  852.71   49.52
  -1   5  -2  856.84   49.41
  -1   5  -2  899.24   49.40
   1   5   2  839.43   49.59
   1   5   2  864.54   49.20
  -2  -5  -2   50.61    4.47
  -2   5   2   56.81    3.85
   2   5  -2   53.09    4.13
   2  -5   2   51.90    4.15
  -2   5   2   52.58    4.00
  -2   5   2   63.14    5.09
   2  -5  -2   50.68    4.42
   2  -5  -2   54.44    4.34
  -2   5  -2   49.78    4.04
  -2  -5   2   52.09    4.70
   2   5   2   58.21    5.94
  -2   5  -2   44.61    3.94
   2   5   2   55.14    3.89
  -3   5   2 1049.04   61.59
  -3  -5  -2 1077.01   61.94
   3   5  -2 1030.58   61.56
  -3   5   2 1057.63   61.26
  -3   5   2 1088.17   61.95
   3   5  -2 1128.52   61.35
   3  -5  -2 1105.19   61.75
   3  -5  -2 1119.18   61.63
   3   5   2 1068.65   62.25
  -3  -5   2 1047.35   62.25
  -3   5  -2 1108.81   61.55
  -3   5  -2 1073.51   61.65
  -4   5   2  112.08    6.79
   4   5  -2  110.74    7.29
   4  -5   2  113.77    7.28
  -4   5   2  103.09    9.08
  -4  -5  -2  116.14    7.82
   4   5  -2  101.15    7.03
  -4   5   2  107.91    7.29
  -4   5  -2  111.46    7.26
   4  -5  -2  107.12    7.24
   4  -5  -2  109.60    7.56
  -4   5  -2  110.17    7.12
   5   5  -2 1015.66   56.13
  -5   5   2 1001.80   55.51
  -5   5   2  981.67   56.15
   5   5  -2  942.93   55.99
   5  -5   2  927.46   56.20
   5  -5  -2  991.35   56.26
  -5   5  -2  980.18   55.86
  -5   5  -2  980.20   56.03
   6   5  -2   67.30    5.91
   6  -5   2   47.17    5.80
  -6  -5  -2   48.07    5.85
  -6   5   2   61.09    5.24
   6   5  -2   61.52    5.14
  -6   5   2   63.97    4.26
  -6   5  -2   64.59    4.96
  -6   5  -2   58.13    4.75
   6  -5  -2   68.12    5.41
   7  -5   2   76.02    7.44
   7   5  -2   67.03    5.94
  -7   5   2   76.27    4.99
   7   5  -2   71.93    6.72
  -7   5   2   75.18    6.36
   7  -5  -2   69.70    6.27
  -7   5  -2   76.63    5.93
  -7   5  -2   67.68    5.49
  -8   5   2   15.67    3.83
  -8  -5  -2   15.77    5.20
   8   5  -2   30.12    5.26
  -8   5  -2   25.21    3.47
   8  -5  -2   17.13    4.74
  -9   5   2    5.19    2.61
   9  -5   2   10.54    3.43
   9   5  -2   14.40    3.88
  -9  -5  -2   11.44    4.13
   9  -5  -2    6.79    3.56
  -9  -5   2    3.95    2.47
  -9   5  -2   -0.58    2.13
  -9   5  -2    6.43    2.26
 -10   5   2    1.99    2.30
  10   5  -2    1.85    3.64
  10  -5   2    0.67    3.16
 -10  -5  -2   -1.85    3.54
 -10   5  -2    1.23    2.42
 -10  -5   2    0.45    2.36
 -10   5  -2   -0.58    2.18
  10  -5  -2    1.40    3.80
 -11  -5  -2  101.31   15.61
 -11  -5  -2  122.68    9.45
  11   5  -2  144.48   11.72
 -11   5   2  128.10   17.49
 -11   5   2  134.56    9.65
 -11   5   2  134.66   13.03
  11  -5   2  128.86   10.84
 -11   5  -2   98.54    9.49
 -11   5  -2  136.40   14.60
 -11   5  -2  105.46   15.61
 -11   5  -2  124.56   14.37
 -11  -5   2  125.97    9.93
  11  -5  -2  103.73   12.23
 -12   5   2    8.33    3.32
 -12  -5  -2    2.68    3.63
 -12   5   2    1.65    8.07
  12  -5   2    6.50    3.73
 -12  -5  -2    8.50    5.12
 -12   5   2    5.44    5.63
 -12  -5  -2   14.38   11.75
  12   5  -2    5.28    4.64
  12   5  -2    5.54    2.94
 -12   5  -2    7.92    7.02
 -12   5  -2    9.23    3.40
 -12   5  -2    0.65    6.35
 -12   5  -2    8.11    7.66
  12  -5  -2   -7.75    4.74
 -12   5  -2    6.13    7.06
 -12  -5   2    0.72    2.89
 -12   5  -2    6.89    4.05
 -13  -5  -2  125.76   11.38
 -13  -5  -2   58.07   19.18
 -13   5   2   91.95   12.84
 -13   5   2  125.63   16.43
 -13   5   2  127.77    9.74
  13   5  -2  122.79   11.89
 -13  -5  -2   92.21   21.70
 -13   5   2  109.58   11.64
  13   5  -2  105.84   10.80
  13   5  -2  120.95   10.04
  13  -5   2  123.79   11.68
 -13  -5   2  117.28    9.78
 -13   5  -2  142.06   15.09
 -13   5  -2  111.25   12.96
  13   5   2  111.48   12.49
 -13   5  -2  117.84   10.03
 -13   5  -2  107.26   12.47
 -13   5  -2  104.49   13.72
  13  -5  -2  112.64   14.39
 -13   5  -2  104.40   10.02
 -14   5   2   -2.93    2.51
 -14   5   2    8.40    4.68
  14   5  -2    3.27    3.61
 -14  -5  -2  -15.76    9.20
 -14   5   2    1.99    5.43
 -14   5   2    0.07    7.35
  14   5  -2   -0.18    5.20
 -14  -5  -2    1.00    5.25
  14  -5   2   -0.12    4.92
 -14  -5  -2  -13.08   10.44
  14   5  -2    2.20    4.75
 -14  -5   2    3.51    3.61
 -14   5  -2   -4.83    5.37
 -14   5  -2   -3.51    3.94
 -14   5  -2   -4.98    5.96
 -14   5  -2   -2.60    6.10
  14   5   2    6.89    5.62
  14  -5  -2    3.68    6.47
 -14  -5   2  -29.49   13.76
 -14   5  -2    6.39    4.18
 -14  -5   2    2.13    3.35
 -14   5  -2  -11.32    5.95
 -15  -5  -2   13.45    9.96
  15  -5   2    9.61    5.65
  15   5  -2   -0.88    6.20
  15   5  -2    5.00    4.32
 -15  -5  -2   -2.66    4.81
 -15   5   2    2.32    3.00
 -15  -5  -2    5.90    8.91
 -15   5   2   -9.58    6.77
  15  -5  -2   -0.32    6.98
 -15  -5   2    8.46    4.20
 -15  -5   2   -1.51    9.52
  15   5   2    3.77    5.90
 -15   5  -2    7.94    5.71
 -15   5  -2    6.25    4.41
 -15  -5   2    4.28    4.22
 -15   5  -2    0.19    4.14
 -16  -5  -2    3.05    8.84
  16   5  -2    2.90    4.97
 -16  -5  -2    1.43    6.52
 -16   5   2    3.73    4.35
  16   5  -2    5.47    6.16
  16  -5   2   -3.55    7.16
 -16  -5   2    0.92    4.35
 -16  -5   2   11.84    8.86
 -16   5  -2    7.30    4.80
  16   5   2   12.86    7.12
 -16  -5   2    1.07    4.88
 -16   5  -2    6.99    5.22
 -16   5  -2   -3.49    6.07
  16  -5  -2    5.85    8.60
 -17  -5  -2   13.69    8.04
 -17  -5  -2   42.56   12.39
 -17   5   2   18.36    5.49
 -17   5   2   13.88    5.77
 -17   5   2   21.76    7.84
 -17  -5  -2   12.83    8.05
 -17   5   2   17.92    5.24
  17   5  -2    5.19    8.05
  17  -5   2    2.09    8.51
 -17   5   2   11.69    5.68
  17  -5  -2   22.03   10.74
  17   5   2   11.77    8.34
 -17   5  -2   13.56    5.14
 -17   5  -2   13.83    5.45
 -17  -5   2   24.31    7.89
 -17   5  -2   37.25   11.12
 -17   5  -2   25.23    7.74
 -17   5  -2   11.34    5.11
 -18  -5  -2   23.42    7.77
 -18   5   2   11.23    8.06
  18  -5   2   14.88   10.70
 -18  -5  -2   14.65   11.02
  18   5  -2   10.87   11.60
 -18   5   2   31.01    9.84
 -18   5   2   14.24    6.09
 -18   5   2   13.32    4.77
 -18   5   2   15.14    5.16
 -18  -5  -2    4.09    6.85
 -18   5  -2   28.81    7.83
 -18   5  -2   10.68    5.13
 -18   5  -2    6.26    6.68
 -18  -5   2   15.15    8.34
 -18   5  -2   14.28    5.65
 -18   5  -2    7.05    4.98
 -18  -5   2    9.19    8.52
  18  -5  -2    9.22   12.93
 -18   5  -2   16.94    6.97
  18   5   2   38.19   18.54
 -19   5   2   55.40   11.20
 -19   5   2   60.47    9.56
 -19  -5  -2   73.46   11.97
 -19  -5  -2   61.43   12.93
 -19   5   2   62.75   10.58
 -19  -5  -2   10.71   23.31
 -19   5   2   66.30   12.14
 -19   5   2   66.40    7.62
 -19   5  -2   67.49   11.96
 -19   5  -2   63.45   10.43
 -19  -5   2   46.38   12.84
 -19   5  -2   81.62    9.43
 -19   5  -2   71.69    8.75
 -19  -5   2   80.40   17.36
 -20   5   2   -1.89    4.14
 -20  -5  -2  -10.96    5.40
 -20  -5  -2   -5.74    5.93
 -20   5   2    3.66    5.09
 -20   5   2    1.57    8.25
 -20   5   2   11.22    6.53
 -20   5   2   -0.27    3.08
 -20  -5   2   -4.69    6.95
 -20   5  -2   -3.42    4.14
 -20   5  -2    8.10    5.21
 -20   5  -2   -5.50    4.74
 -20  -5   2   24.63   14.36
 -20   5  -2   -1.77    4.20
 -21   5   2   41.86    8.22
 -21   5   2   35.65   10.02
 -21   5   2   39.33    6.29
 -21  -5  -2   23.79    6.82
 -21   5   2   42.88    7.97
 -21  -5  -2   43.31    8.06
 -21   5  -2   41.06    7.67
 -21   5  -2   39.44    9.52
 -21   5  -2   26.43    5.78
 -21   5  -2   51.59   10.18
 -22   5   2   13.20    4.22
 -22  -5  -2   10.18    6.39
 -22  -5  -2    3.63    6.13
 -22   5   2    0.75    4.78
 -22  -5   2    5.79    7.86
 -22   5  -2   12.65    6.29
 -22   5  -2   -1.05    4.90
 -23   5   2   25.93    7.65
 -23   5   2    9.21    4.69
 -23   5   2   10.72    4.30
 -23  -5  -2    8.51    6.50
 -23  -5  -2   19.20    6.78
 -23   5   2   25.93    5.77
 -23   5  -2   28.01    7.58
 -23   5  -2   11.14    4.96
 -23   5  -2   25.46    7.44
 -23   5  -2   13.30    4.37
 -24   5   2   -3.91    4.56
 -24   5   2   -2.23    2.96
 -24  -5  -2   -0.98    6.59
 -24   5   2   -1.82    4.34
 -24   5   2    7.14    3.84
 -24   5  -2    0.48    4.25
 -24   5  -2    1.68    4.41
 -24   5  -2   -5.72    2.97
 -25   5   2    8.71    4.47
 -25   5   2   -2.02    2.42
 -25   5   2   -3.06    4.00
 -25   5  -2    3.02    3.37
 -25   5  -2   -0.23    3.57
 -25   5  -2    4.47    3.76
 -26   5   2    3.75    4.47
 -26   5   2    1.40    2.75
 -26   5   2    7.19    4.23
 -26   5  -2    1.49    2.94
 -26   5  -2    0.77    3.78
 -26   5  -2    1.99    3.61
 -27   5   2    3.78    2.48
 -27   5   2   -1.57    4.04
 -27   5  -2    1.91    2.93
 -27   5  -2    1.45    2.24
   0   6   2 2194.00  123.27
   0   6   2 2221.78  123.47
   0  -6   2 2032.90  123.40
   0   6  -2 2185.11  123.39
   0  -6  -2 2243.49  123.61
  -1   6   2   19.86    2.80
  -1  -6  -2   23.62    3.58
  -1   6   2   23.43    4.28
   1   6  -2   25.27    3.03
   1  -6   2   20.92    3.24
  -1   6   2   24.06    2.80
   1  -6  -2   18.17    3.33
  -1   6  -2   20.17    2.84
  -1   6  -2   25.82    2.94
  -1  -6   2   24.65    3.31
   1   6   2   19.97    2.54
   1   6   2   24.47    4.74
  -2   6   2 1043.35   59.59
  -2  -6  -2 1042.69   60.14
  -2   6   2 1064.69   60.05
  -2   6   2 1033.94   59.80
   2  -6   2 1066.91   59.69
   2   6  -2 1027.08   59.83
   2   6   2 1049.40   60.29
  -2  -6   2 1038.85   60.19
   2  -6  -2 1075.92   59.84
  -2   6  -2 1031.38   59.79
   2  -6  -2 1056.21   59.96
  -2   6  -2 1025.38   59.91
  -3   6   2  347.86   20.27
   3   6  -2  348.20   20.61
  -3  -6  -2  337.64   21.00
   3  -6   2  358.81   20.39
  -3   6   2  345.71   20.60
  -3   6   2  336.38   21.26
  -3   6  -2  346.42   20.68
   3  -6  -2  357.66   20.77
   3   6   2  336.14   21.89
  -3  -6   2  361.86   21.29
  -3   6  -2  352.64   20.55
   3  -6  -2  341.82   20.68
  -4   6   2  118.93    7.64
   4   6  -2  123.95    8.18
  -4   6   2  120.90    8.11
   4   6  -2  126.70    7.82
  -4   6   2  122.62   10.88
  -4   6  -2  118.96    7.95
   4  -6  -2  127.08    8.22
  -4   6  -2  113.29    8.13
   4  -6  -2  117.85    8.39
  -4  -6   2  122.13    9.17
   5   6  -2    2.60    1.58
   5   6  -2    1.58    1.52
  -5   6   2    1.26    1.43
   5  -6   2    1.69    1.57
  -5   6   2    3.00    1.26
  -5   6  -2    0.63    1.32
  -5   6  -2    2.23    1.70
   5  -6  -2    3.46    2.10
  -5  -6   2    0.55    2.80
   5  -6  -2    3.88    2.23
   6  -6   2  755.11   43.07
  -6   6   2  734.91   42.40
   6   6  -2  767.69   43.29
  -6   6   2  788.88   43.36
   6   6  -2  744.72   43.15
  -6   6  -2  712.20   43.07
   6  -6  -2  722.64   43.23
  -6   6  -2  716.49   42.78
  -7  -6  -2   29.58    5.89
   7  -6   2   25.63    5.72
   7   6  -2   21.40    4.54
  -7   6   2   20.78    3.89
  -7   6   2   22.02    3.14
   7  -6  -2   22.68    4.27
  -7   6  -2   15.14    3.29
  -7   6  -2   19.94    4.33
   8   6  -2 1268.08   69.14
   8   6  -2 1273.65   69.73
  -8  -6  -2 1033.44   69.84
  -8   6   2 1183.17   69.27
  -8   6   2 1232.54   68.00
   8  -6   2 1004.13   69.17
  -8   6  -2 1219.78   69.04
  -8   6  -2 1203.16   68.53
   8  -6  -2 1287.84   69.51
  -8  -6   2 1259.24   70.01
   9   6  -2    0.55    3.29
  -9   6   2    3.83    7.92
  -9  -6  -2   -4.89    3.60
   9  -6   2    1.33    3.57
  -9   6   2    2.40    2.30
   9   6  -2    1.25    2.52
  -9   6  -2    6.93    2.49
   9  -6  -2    0.21    3.36
  -9   6  -2    4.25    2.31
  10   6  -2  176.69   13.74
  10  -6   2  192.92   13.94
 -10   6   2  150.50   12.21
 -10  -6  -2  175.43   14.13
  10   6  -2  155.14   12.23
 -10   6   2  163.95   14.89
 -10  -6   2  190.17   12.92
  10  -6  -2  180.77   13.90
 -10   6  -2  160.43   13.81
 -10   6  -2  174.48   12.36
 -10   6  -2  175.73   13.27
 -10   6  -2  123.12   18.28
 -10   6  -2  182.14   16.99
  11   6  -2   40.14    7.15
 -11   6   2   53.48    9.56
 -11   6   2   59.09    6.84
  11  -6   2   64.16    9.66
 -11   6   2   80.21   15.89
  11   6  -2   45.05    8.81
 -11   6   2   56.53   10.41
 -11  -6  -2   66.68    9.06
  11   6  -2   64.82    7.42
 -11   6  -2   51.79    6.98
 -11   6  -2   55.52   13.28
  11  -6  -2   64.27   10.35
 -11   6  -2   56.01    7.88
 -11   6  -2   60.29    9.37
 -11   6  -2   49.75    6.96
 -11   6  -2   72.72   11.97
 -11   6  -2   58.32   13.23
 -11  -6   2   57.41    6.87
  12   6  -2   21.51    4.44
 -12   6   2   32.27    9.76
 -12   6   2   18.28    4.89
 -12   6   2   -2.61    8.51
 -12   6   2   16.14    3.81
  12   6  -2   20.33    4.70
 -12   6   2    0.96    7.82
 -12  -6  -2   28.43    7.66
 -12  -6  -2   -9.98   10.64
  12  -6   2   14.91    5.25
  12   6  -2   11.54    4.96
 -12   6  -2   11.50    6.90
 -12   6  -2   11.13    3.75
 -12   6  -2   27.65    9.11
  12  -6  -2   18.16    6.76
 -12   6  -2   17.54    4.42
 -12   6  -2   10.01    6.56
 -12   6  -2   24.16    7.67
  12   6   2    4.44    8.42
 -12   6  -2   18.94    7.64
 -12  -6   2   19.35    5.42
 -13   6   2   56.87    9.90
 -13   6   2   51.09    7.04
  13   6  -2   68.17    8.18
 -13   6   2   40.05    9.60
  13   6  -2   56.27    7.63
 -13   6   2   58.78   10.85
  13   6  -2   47.81   12.42
 -13  -6  -2   67.19    9.08
  13  -6   2   59.46   11.06
 -13  -6  -2   59.45   17.28
 -13   6   2   48.32    9.44
 -13   6  -2   41.17   12.73
 -13   6  -2   40.67   11.39
 -13   6  -2   52.14   12.04
 -13   6  -2   59.77    7.53
 -13   6  -2   49.59    8.00
 -13   6  -2   54.91   10.64
 -13  -6   2   48.77    6.82
  13   6   2   60.71   10.60
 -14   6   2  341.84   25.53
  14  -6   2  403.03   26.92
  14   6  -2  361.00   23.49
 -14   6   2  355.79   23.85
 -14   6   2  375.82   24.70
  14   6  -2  396.76   24.15
 -14   6   2  386.41   28.44
 -14  -6   2  339.32   24.49
 -14   6  -2  367.93   25.42
 -14   6  -2  349.54   26.99
 -14   6  -2  394.22   24.47
 -14  -6   2  369.05   24.40
  14   6   2  409.03   27.13
 -14   6  -2  370.32   23.47
 -14   6  -2  371.75   25.75
 -14   6  -2  372.54   25.69
 -15   6   2   43.45    9.75
 -15   6   2   54.82    8.00
 -15  -6  -2   30.48   12.38
  15   6  -2   32.24    8.53
 -15   6   2   55.26   10.06
  15   6  -2   50.45    9.01
 -15   6   2   47.10    7.78
 -15  -6  -2   54.29    9.66
  15   6  -2   45.08   12.49
  15  -6   2   30.77    8.73
 -15  -6  -2   39.68   11.64
  15   6   2   54.81   13.38
 -15   6  -2   47.01    9.81
  15  -6  -2   45.74   11.10
 -15   6  -2   65.46   11.77
 -15  -6   2   37.28    7.75
 -15  -6   2   49.70    9.67
 -15   6  -2   51.86    9.73
 -15   6  -2   45.73    9.34
 -15   6  -2   52.44    9.65
 -16   6   2  180.60   17.86
 -16   6   2  182.03   14.41
 -16  -6  -2  199.10   21.51
  16  -6   2  149.77   19.80
 -16  -6  -2  198.14   21.81
  16   6  -2  189.15   14.69
 -16  -6  -2  167.06   16.39
  16   6  -2  162.91   20.57
  16   6  -2  181.78   15.69
 -16   6   2  170.89   15.38
 -16   6   2  178.52   14.03
  16  -6  -2  180.27   24.44
  16   6   2  184.48   19.92
 -16   6  -2  213.46   17.21
 -16   6  -2  178.15   15.36
 -16  -6   2  167.43   16.46
 -16   6  -2  191.85   15.63
 -16  -6   2  182.88   15.38
 -16   6  -2  199.36   15.31
 -16   6  -2  196.77   17.48
 -17   6   2    5.94    4.33
 -17   6   2   11.20    4.84
 -17  -6  -2   15.56    9.09
  17  -6   2    4.66   11.55
  17   6  -2   15.62    6.98
 -17   6   2   -0.77    6.58
  17   6  -2   -7.57    9.69
 -17   6   2    3.90    5.93
 -17   6   2    7.14    4.52
 -17  -6  -2    7.46    8.30
 -17  -6  -2   -7.77    8.74
  17  -6  -2    5.98   13.42
 -17   6  -2    3.36    5.49
 -17   6  -2    0.59    4.49
 -17  -6   2    1.92    7.28
  17   6   2    2.51   10.23
 -17   6  -2    6.46    3.98
 -17   6  -2    6.73    4.72
 -17   6  -2   15.04    8.35
 -17  -6   2   18.00    7.57
 -18   6   2   16.55    6.14
 -18   6   2   23.63    6.49
 -18  -6  -2   33.71   13.11
 -18   6   2   23.95    6.48
 -18   6   2   19.54    5.85
 -18  -6  -2   21.53    8.59
 -18   6   2    9.34    6.01
 -18  -6  -2   30.95    8.57
 -18   6  -2    2.35    8.56
 -18   6  -2   23.50    7.48
 -18   6  -2   20.71    5.95
 -18   6  -2   20.33    5.58
 -18   6  -2   28.48    8.06
 -18   6  -2   29.80    7.26
 -19  -6  -2  -15.90   15.97
 -19   6   2   15.56    5.86
 -19   6   2   11.37    4.00
 -19   6   2   22.92    6.63
 -19  -6  -2   23.89    8.07
 -19   6   2    8.39    6.67
 -19  -6  -2   18.98    8.08
 -19   6   2   18.98    6.10
 -19   6  -2   18.68    6.63
 -19   6  -2   17.23    5.26
 -19   6  -2   17.19    4.92
 -19   6  -2   26.12    8.81
 -19   6  -2   36.97    8.74
 -19  -6   2   12.61   10.94
 -20   6   2   31.52    9.14
 -20  -6  -2   41.27   11.79
 -20  -6  -2   32.95    8.13
 -20   6   2    4.96    9.20
 -20   6   2   48.22    9.14
 -20   6   2   41.18    7.77
 -20   6   2   26.78    5.80
 -20   6  -2   31.14    7.09
 -20   6  -2   37.64    9.96
 -20   6  -2   30.89    8.93
 -20  -6   2   -2.61   16.04
 -20   6  -2   27.87    7.04
 -21   6   2    0.15    5.72
 -21   6   2   -1.99    3.12
 -21   6   2   -0.30    4.92
 -21   6   2    5.41    3.84
 -21  -6  -2   -8.19    7.54
 -21   6  -2    4.78    5.63
 -21   6  -2   -2.79    5.65
 -21   6  -2    1.29    4.11
 -21   6  -2    8.54    5.97
 -22   6   2   64.36    7.34
 -22   6   2   66.23    9.02
 -22   6   2   84.06   10.12
 -22  -6  -2   74.52   12.86
 -22   6   2   67.02   12.05
 -22   6  -2   73.74   10.59
 -22   6  -2   76.77    9.60
 -22   6  -2   50.57    8.52
 -22   6  -2   81.49   11.51
 -23   6   2    5.47    4.74
 -23   6   2    3.99    3.39
 -23   6   2    3.05    3.16
 -23  -6  -2    2.20    6.94
 -23   6   2   -4.21    3.77
 -23   6  -2    5.41    5.02
 -23   6  -2    0.59    3.74
 -23   6  -2    0.80    4.26
 -23   6  -2   -9.10    4.43
 -24   6   2   28.66    7.40
 -24   6   2   25.02    4.97
 -24   6   2   22.41    7.29
 -24   6   2   27.71    5.71
 -24   6  -2   33.98    6.83
 -24   6  -2   27.42    6.16
 -24   6  -2   33.54    7.77
 -25   6   2    2.99    4.63
 -25   6   2    6.12    3.79
 -25   6   2    2.49    3.04
 -25   6  -2    5.54    3.98
 -25   6  -2    0.68    4.05
 -25   6  -2    0.72    2.90
 -26   6   2   -5.55    3.62
 -26   6   2   -2.67    3.00
 -26   6   2    0.81    5.77
 -26   6  -2   -0.10    2.58
 -26   6  -2    5.17    4.51
 -26   6  -2    3.26    3.54
 -27   6   2    1.15    3.87
 -27   6   2   -0.01    2.36
 -27   6  -2   -3.21    2.91
 -27   6  -2    2.67    2.57
   0  -7   2   40.52    4.34
   0   7   2   41.29    3.84
   0   7   2   35.29    5.82
   0  -7  -2   36.10    4.44
   0   7   2   33.69    3.68
   0   7  -2   44.48    4.14
  -1   7   2   61.42    6.26
  -1   7   2   53.58    4.61
   1  -7   2   56.35    5.03
  -1  -7  -2   53.03    5.27
   1   7  -2   55.84    4.84
  -1   7   2   57.07    4.49
   1  -7  -2   52.63    5.04
  -1  -7   2   49.21    4.89
   1   7   2   51.16    4.44
   1   7   2   46.63    6.71
  -1   7  -2   55.08    4.65
   2   7  -2  180.90   11.49
  -2   7   2  157.07   12.27
   2  -7   2  181.40   11.36
  -2   7   2  177.39   11.34
  -2   7   2  180.11   11.14
  -2  -7  -2  175.71   11.81
  -2  -7   2  191.85   11.89
  -2   7  -2  188.53   11.55
  -2   7  -2  194.46   11.45
   2   7   2  157.14   13.28
   2  -7  -2  183.36   11.69
  -3  -7  -2  500.62   30.24
   3  -7   2  491.25   29.62
  -3   7   2  482.90   30.80
  -3   7   2  532.37   29.54
   3   7  -2  489.30   29.84
  -3   7   2  515.46   29.86
   3   7   2  527.05   31.30
  -3   7  -2  514.40   29.79
  -3   7  -2  495.00   29.92
   3  -7  -2  510.07   29.93
  -3  -7   2  518.85   30.46
   3  -7  -2  533.80   29.89
  -4   7   2   21.55    2.89
  -4   7   2   11.69    3.26
  -4  -7  -2   14.45    3.81
   4  -7  -2   21.16    3.85
  -4  -7   2   23.59    4.40
   4  -7  -2   16.65    4.33
  -4   7  -2   18.22    3.28
  -5  -7  -2  225.98   14.16
  -5   7   2  215.27   12.73
   5   7  -2  200.80   12.87
   5   7  -2  192.03   13.17
  -5   7   2  208.71   13.22
  -5   7  -2  201.60   12.97
   5  -7  -2  200.34   13.62
   5  -7  -2  231.09   13.34
  -5  -7   2  199.43   14.35
  -5   7  -2  203.50   13.21
  -6   7   2   91.52    6.18
   6   7  -2   81.68    7.07
  -6   7   2   84.29    6.71
  -6  -7  -2   86.28    7.83
   6   7  -2   84.52    6.80
  -6  -7   2   67.37    7.90
   6  -7  -2   85.11    7.31
  -6   7  -2   90.95    6.70
  -6   7  -2   82.10    6.51
   7   7  -2    4.99    2.25
  -7   7   2    5.11    1.93
  -7   7   2    4.04    1.86
   7  -7   2    6.46    2.89
   7   7  -2    3.26    2.72
  -7  -7  -2    1.85    3.34
  -7   7  -2    8.45    2.45
   7  -7  -2   11.56    3.26
  -7  -7   2    5.61    3.64
  -7   7  -2    7.72    2.71
  -8   7   2   -1.23    1.80
   8  -7   2   -1.82    3.36
   8   7  -2    0.44    2.26
  -8   7   2    3.20    4.97
   8   7  -2    0.07    3.35
  -8   7   2   -2.98    2.02
  -8  -7  -2    4.70    4.81
  -8   7  -2   -7.95    5.11
  -8  -7   2    4.84    3.14
  -8   7  -2   -4.04    4.65
   8  -7  -2   -0.80    2.99
  -8   7  -2    3.86    2.56
   9   7  -2   20.23    5.03
   9   7  -2   22.23    5.59
  -9  -7  -2   15.36    5.84
  -9   7   2   12.40    5.99
   9   7  -2   28.47    6.08
  -9   7   2   20.36    4.96
  -9   7   2   12.97    4.14
   9  -7   2   29.37    7.66
  -9   7  -2   16.57    4.60
  -9   7  -2   20.47    4.99
  -9   7  -2   55.96   13.56
   9  -7  -2   23.23    6.88
  -9   7  -2   18.38    3.16
  -9  -7   2   20.60    5.92
  -9   7  -2   20.99    5.83
  -9   7  -2   27.42    7.49
  10   7  -2   12.61    3.28
  10   7  -2   14.39    5.30
 -10   7   2   24.79    5.74
 -10   7   2   14.94    4.14
  10  -7   2    9.81    5.36
  10   7  -2    7.89    3.35
 -10   7   2    9.57    2.88
 -10  -7  -2   26.03    7.81
 -10   7  -2   18.16    5.50
 -10  -7   2   20.73    5.90
 -10   7  -2   18.38    5.27
  10  -7  -2   12.89    5.30
 -10   7  -2    8.12    7.87
 -10   7  -2  -15.18   11.82
 -10   7  -2   34.30    9.17
 -10   7  -2   11.05    4.63
  10   7   2   33.46   10.52
 -10   7  -2    8.21    3.26
 -10   7  -2   11.32    4.63
 -11   7   2   34.63    7.54
 -11  -7  -2   49.13    8.69
  11   7  -2   64.58   10.71
 -11   7   2   55.15   15.28
  11  -7   2   46.31   11.40
  11   7  -2   52.01    6.87
 -11   7   2   52.19   10.59
  11   7  -2   59.72    7.52
 -11  -7  -2   86.85   17.96
 -11   7   2   43.20    6.58
 -11   7   2   29.91    7.42
 -11   7  -2   49.47    7.11
 -11   7  -2   58.31   11.67
 -11   7  -2   35.52    9.31
 -11   7  -2   42.87    8.29
 -11   7  -2   38.02    7.67
 -11   7  -2   47.24   11.07
 -11   7  -2   36.77    6.95
 -11  -7   2   34.25    6.69
 -11   7  -2   47.41   11.84
  11  -7  -2   42.27   11.26
  11   7   2   33.59   10.42
  12   7  -2   -0.57    3.73
  12  -7   2   -8.97    6.10
 -12  -7  -2   16.79   11.30
 -12   7   2   -0.29    4.05
 -12   7   2   -3.40    6.27
 -12   7   2   -0.82    8.49
 -12  -7  -2   -1.82    4.06
  12   7  -2    4.08    6.28
 -12   7   2    0.89    2.93
  12   7  -2    4.87    3.46
 -12   7   2   -3.06    6.05
 -12   7  -2    0.90    5.31
 -12  -7   2   -3.88    3.16
 -12   7  -2   -2.28    7.07
 -12   7  -2   -4.27    5.21
 -12   7  -2   -2.25    5.59
  12   7   2   -7.92    5.24
  12   7   2    9.05    5.74
 -12   7  -2   -6.87    4.04
 -12   7  -2   14.13    7.94
  12  -7  -2   12.59    7.94
 -12   7  -2    0.59    3.53
 -13   7   2   40.81   10.40
  13  -7   2   46.40    9.72
  13   7  -2   28.17    8.02
 -13   7   2   48.51   14.90
 -13   7   2   62.73    9.60
 -13   7   2   36.75    6.82
 -13  -7  -2   18.29   12.00
 -13   7   2   50.83    8.70
  13   7  -2   38.86    8.51
 -13  -7  -2   40.52    8.45
 -13   7  -2   49.93   10.18
 -13   7  -2   21.47    7.88
  13   7   2   58.65   11.34
 -13   7  -2   28.40    8.01
 -13  -7   2   39.43    7.18
 -13   7  -2   61.71   10.61
 -13   7  -2   37.00    8.37
  13  -7  -2   19.89   10.09
  13   7   2   56.13   12.63
 -13   7  -2   32.05    7.15
 -13   7  -2   51.91   10.80
 -14   7   2    6.26    5.41
 -14   7   2    4.64    5.34
 -14   7   2   -1.40    8.33
 -14   7   2    1.96    3.36
  14  -7   2    4.06   10.03
 -14  -7  -2   -2.26    5.29
 -14   7   2    4.26    5.88
  14   7  -2   -3.89    3.63
  14   7  -2   -4.44    4.05
 -14  -7  -2   -6.20   10.58
  14   7  -2    5.64    7.90
 -14   7  -2    1.73    5.87
  14   7   2    5.58    5.95
 -14   7  -2    6.93    6.62
 -14  -7   2   -2.01    3.90
 -14   7  -2   -0.67    4.34
 -14   7  -2   -3.68    6.07
  14  -7  -2   -2.19   10.95
 -14   7  -2    3.57    5.17
  14   7   2    3.80    7.14
 -15   7   2   72.19    9.28
 -15   7   2   56.87   12.97
 -15   7   2   47.73   10.38
  15   7  -2   63.30   18.22
 -15  -7  -2   74.47   10.88
  15   7  -2   83.29   10.41
 -15   7   2   75.01    9.07
  15   7  -2   64.71    8.03
 -15   7  -2   64.77   11.06
 -15   7  -2   75.29   12.97
 -15   7  -2   78.63   10.42
  15  -7  -2   62.56   15.22
 -15   7  -2   46.41   11.82
 -15  -7   2   72.77   12.24
 -15  -7   2   56.45    9.89
  15   7   2   55.14   16.57
 -15   7  -2   56.19   13.29
 -15   7  -2   72.50    8.10
 -16   7   2   13.50    7.18
  16   7  -2   11.32    4.17
 -16   7   2    4.55    3.94
 -16  -7  -2   20.69   10.16
 -16   7   2   -0.05    5.40
 -16  -7  -2   14.17    8.67
  16   7  -2    6.66    5.81
 -16   7   2    9.85    5.85
  16   7  -2  -11.01   12.01
 -16   7   2    7.40    4.87
 -16  -7   2   14.29    7.35
 -16   7  -2   -0.29    4.88
 -16  -7   2   -1.24    7.26
 -16   7  -2    8.90    6.36
  16   7   2  -12.34    9.44
 -16   7  -2   16.57    7.76
 -16   7  -2    0.45    4.57
 -16   7  -2   10.82    5.80
 -16   7  -2    6.36    4.09
  16  -7  -2   31.53   15.24
 -17  -7  -2   20.51   10.31
 -17   7   2   38.11    9.80
  17   7  -2   16.46    7.66
 -17   7   2    9.24    6.18
  17   7  -2   31.04    6.27
 -17   7   2   10.72    5.37
 -17  -7  -2   -8.44    9.98
 -17   7   2   37.06    9.00
 -17   7   2   14.77    4.50
 -17   7  -2   20.63    6.49
 -17   7  -2   13.92    4.74
 -17   7  -2   22.21    7.46
 -17   7  -2   28.66    8.18
 -17   7  -2   19.44    5.75
 -17   7  -2   33.56    6.95
 -17  -7   2   21.47    8.44
  18   7  -2   -2.51    5.44
 -18  -7  -2   11.52    8.05
 -18   7   2    1.61    5.56
 -18   7   2   -0.22    6.05
 -18   7   2    0.13    3.72
 -18  -7  -2   -0.82   12.56
 -18   7   2    5.41    6.26
 -18   7   2   -0.76    4.35
 -18   7  -2    1.54    4.20
 -18  -7   2    5.83    9.44
 -18   7  -2    2.38    4.37
 -18   7  -2    6.44    4.01
 -18   7  -2   -1.75    6.70
 -18   7  -2    4.90    4.71
 -18   7  -2   -1.09    8.56
 -19   7   2    5.39    7.38
 -19   7   2    1.12    4.75
 -19  -7  -2   17.49    8.16
 -19  -7  -2   -4.10   16.32
 -19   7   2    4.11    4.82
 -19   7   2    5.07    3.86
 -19   7   2    0.98    5.81
 -19   7  -2   -0.93    3.91
 -19   7  -2   -4.04    4.15
 -19   7  -2   -0.81    6.52
 -19   7  -2    3.71    5.17
  19   7   2   20.60    9.52
 -19  -7   2  -10.00   11.70
 -20   7   2   16.51    5.12
 -20  -7  -2   18.64   15.45
 -20   7   2   13.88    6.28
 -20   7   2   29.12    9.31
 -20   7   2   17.91    5.37
 -20   7  -2   12.89    5.19
 -20   7  -2   14.34    6.90
 -20   7  -2   11.82    5.37
 -20  -7   2   22.12   16.40
 -20   7  -2   10.89    4.60
 -21   7   2    3.39    4.16
 -21   7   2    7.03    5.22
 -21   7   2   11.42    4.71
 -21  -7  -2   -2.96    9.09
 -21   7  -2   15.62    7.80
 -21   7  -2   -3.76    4.64
 -21   7  -2    7.59    5.07
 -22   7   2   -0.77    4.06
 -22   7   2    3.63    3.62
 -22   7   2    1.14    5.02
 -22   7   2    0.65    3.24
 -22   7  -2    2.52    5.27
 -22   7  -2    6.32    5.55
 -22   7  -2   -1.24    4.38
 -22   7  -2    3.90    4.61
 -23   7   2    2.02    4.45
 -23   7   2    1.54    3.16
 -23   7   2    4.69    4.16
 -23   7  -2    3.97    4.39
 -23   7  -2   -3.21    4.68
 -23   7  -2    4.21    4.90
 -23   7  -2   -0.97    3.30
 -24   7   2    6.91    3.76
 -24   7   2    5.56    3.97
 -24   7   2   -2.72    2.64
 -24   7   2   -2.32    2.88
 -24   7  -2   -0.62    3.42
 -24   7  -2    1.06    4.12
 -24   7  -2    6.65    3.87
 -25   7   2   -3.14    4.10
 -25   7   2    7.64    3.67
 -25   7   2   -5.65    3.04
 -25   7  -2    2.70    3.17
 -25   7  -2    0.07    3.40
 -25   7  -2    4.80    3.72
 -26   7   2    6.04    3.66
 -26   7   2    5.65    3.54
 -26   7  -2    3.39    3.22
 -26   7  -2   -1.14    3.32
 -26   7  -2    3.81    2.86
   0  -8  -2   88.23    6.97
   0  -8   2   82.86    6.83
   0   8  -2   74.83    6.25
   0   8   2   83.10    6.40
   0   8   2   80.08    7.96
   0   8   2   86.88    6.45
   1  -8   2    1.23    2.42
  -1   8   2   -1.09    1.56
  -1  -8  -2   -0.85    2.60
  -1   8   2    0.91    1.83
   1   8  -2    0.26    1.59
   1   8   2   -4.94    4.03
   1  -8  -2    0.24    2.29
  -1   8  -2   -1.13    1.34
   1   8   2   -0.73    1.56
  -1  -8   2   -0.13    2.47
   1   8   2    2.94    1.76
   2   8  -2   56.23    5.26
  -2  -8  -2   59.37    6.08
   2  -8   2   63.38    6.02
  -2   8   2   61.60    5.24
  -2   8  -2   65.74    5.42
   2  -8  -2   66.83    6.05
  -2   8  -2   56.57    5.24
  -2  -8   2   66.30    6.05
   3   8  -2    5.82    2.03
  -3   8   2    8.55    2.22
  -3   8   2    5.65    1.83
  -3  -8  -2    7.76    3.03
  -3  -8   2    7.66    2.97
  -3   8  -2    5.35    1.76
   3  -8  -2    2.99    2.81
  -4  -8  -2   95.54    8.18
   4   8  -2  102.56    7.48
  -4   8   2  104.70    7.02
  -4   8   2   99.75    7.42
  -4  -8   2  104.43    8.58
   4  -8  -2   95.59    7.80
  -4   8  -2   92.99    7.24
  -4   8  -2   96.14    7.37
  -5   8   2   12.06    3.58
  -5   8   2   10.45    2.29
   5   8  -2   12.91    3.68
  -5   8  -2    7.05    2.11
   5  -8  -2   12.60    3.79
  -5   8  -2   12.76    3.34
   5  -8  -2   13.53    3.38
  -5  -8   2    7.37    3.15
  -6   8   2  796.14   45.69
  -6   8   2  737.07   45.61
   6   8  -2  775.77   44.99
  -6   8   2  785.23   45.07
  -6  -8  -2  834.59   46.30
   6   8  -2  757.93   44.44
  -6   8   2  805.56   44.34
  -6   8  -2  769.82   45.68
   6  -8  -2  771.28   45.08
  -6   8  -2  733.73   44.93
  -6   8  -2  684.90   45.79
  -6   8  -2  779.80   44.62
  -6   8  -2  755.52   45.19
  -7   8   2   34.10    4.93
  -7  -8  -2   36.83    7.28
  -7   8   2   23.21    6.84
   7   8  -2   38.65    5.34
   7   8  -2   33.18    6.37
  -7   8   2   40.13    7.95
  -7   8   2   38.82    5.09
  -7   8  -2   34.77    7.97
   7  -8  -2   31.13    7.04
  -7   8  -2   30.59    6.41
   7   8   2   34.62    8.72
  -7   8  -2   34.23    4.75
  -7   8  -2   31.05    7.83
  -7  -8   2   29.22    7.35
  -7   8  -2   35.36    4.99
  -8  -8  -2  523.82   36.05
   8   8  -2  646.05   34.98
  -8   8   2  604.48   34.68
  -8   8   2  556.00   33.59
   8   8  -2  643.23   34.81
  -8   8   2  606.59   34.90
  -8   8   2  536.12   35.25
  -8  -8   2  513.70   35.88
  -8   8  -2  569.62   35.12
   8  -8  -2  570.02   34.96
  -8   8  -2  564.35   34.76
  -8   8  -2  610.89   34.75
  -8   8  -2  462.23   38.30
  -8   8  -2  629.43   34.16
   9  -8   2  101.76   12.41
  -9   8   2  130.91   11.64
  -9   8   2  124.66   10.43
  -9   8   2  116.58   11.47
   9   8  -2  127.44   10.72
  -9   8   2  121.72   10.34
   9   8  -2  146.94   12.77
  -9   8  -2   86.68   16.59
  -9   8  -2   93.87   19.64
  -9   8  -2  127.37   11.58
   9   8   2  131.80   13.04
  -9   8  -2  147.57   10.69
  -9   8  -2  121.62   11.56
   9  -8  -2  130.27   12.47
  -9   8  -2  142.52    9.93
  -9   8  -2  132.72   11.10
  -9  -8   2  143.51   12.07
 -10  -8  -2   89.71   11.44
  10   8  -2   80.67    9.63
 -10   8   2  114.99   16.07
  10  -8   2  115.03   14.24
 -10   8   2   99.02   11.05
 -10   8   2  104.88    9.33
 -10   8   2  107.71    9.79
 -10   8   2   78.52   11.29
  10   8  -2   87.56   13.09
 -10   8  -2   85.05   14.58
 -10   8  -2   98.81    9.67
  10   8   2  121.30   12.06
 -10   8  -2  151.51   17.50
 -10   8  -2  112.43   15.95
 -10   8  -2  130.68   10.87
 -10   8  -2  103.53   10.11
  10  -8  -2  119.32   13.47
 -10   8  -2  105.91   10.28
 -10  -8   2  107.13   10.59
 -10   8  -2  109.47    9.34
  11   8  -2   43.66   13.32
  11   8  -2   48.68    8.23
 -11   8   2   48.32    9.94
  11   8  -2   50.75    6.62
 -11   8   2   50.22    7.40
 -11  -8  -2   47.16    9.56
 -11   8   2   59.30   12.98
 -11   8   2   57.74   15.89
 -11   8   2   46.06    7.61
 -11   8  -2   55.69    8.83
 -11   8  -2   46.61    7.71
 -11   8  -2   49.86   10.95
 -11  -8   2   49.22    7.90
  11  -8  -2   44.99   13.82
 -11   8  -2   70.43   12.36
  11   8   2   39.63    7.82
 -11   8  -2   48.43    8.06
  11   8   2   39.24    9.95
 -11   8  -2   47.55    8.50
 -11   8  -2   42.83    8.27
 -11   8  -2   40.28   12.15
 -12  -8  -2   -5.61    4.31
 -12   8   2   -6.79    6.33
 -12  -8  -2    4.90   11.84
  12   8  -2   -2.65    8.22
  12   8  -2    1.27    3.70
 -12   8   2    4.48    4.11
 -12   8   2    5.99    7.07
 -12   8   2   25.93    9.83
 -12   8   2    5.01    3.47
  12   8  -2    8.50    4.52
  12   8   2   -6.45    4.97
  12  -8  -2   -1.00    9.56
 -12   8  -2    1.14    4.58
 -12   8  -2   -4.05    5.42
 -12   8  -2    7.74    7.27
 -12   8  -2    4.93    3.99
 -12   8  -2    3.62    5.63
  12   8   2   -3.64    6.84
 -12   8  -2   -5.94    8.57
 -12   8  -2    0.18    4.01
 -12   8  -2    6.59    6.04
 -12  -8   2    6.79    4.53
 -13   8   2   73.14   15.15
  13   8  -2   44.45    8.98
  13   8  -2   41.44   12.13
 -13   8   2   50.00    8.65
 -13  -8  -2   33.12   12.74
 -13   8   2   59.19    8.42
 -13  -8  -2   52.94    9.88
 -13   8   2   61.96   10.52
 -13   8  -2   48.68    9.40
  13  -8  -2   34.05   23.22
 -13  -8   2   48.35    8.67
 -13   8  -2   53.43    6.75
  13   8   2   47.10    9.60
 -13   8  -2   48.12    9.60
 -13   8  -2   49.69   10.74
  13   8   2   54.86   15.00
 -13   8  -2   49.96   10.25
 -13   8  -2   57.80   12.92
 -13   8  -2   60.82   10.99
 -14   8   2  149.09   13.27
 -14  -8  -2  144.82   14.74
 -14   8   2  150.76   12.02
 -14   8   2  144.47   13.16
 -14   8   2  125.53   17.21
  14   8  -2  135.81   10.99
  14   8  -2  155.72   14.07
 -14   8  -2  155.51   18.62
  14   8   2  135.20   19.87
  14  -8  -2   77.02   26.08
  14   8   2  146.04   13.22
 -14   8  -2  143.96   12.96
 -14   8  -2  143.10   14.31
 -14  -8   2  153.21   13.69
 -14   8  -2  167.44   15.80
 -14   8  -2  123.70   15.38
 -15  -8  -2   12.26   12.84
 -15  -8  -2    8.30    7.15
 -15   8   2    8.28    5.37
 -15   8   2    6.46    5.71
  15   8  -2    3.02    3.13
 -15   8   2    9.32    5.68
 -15   8   2    1.17    5.08
 -15   8   2    4.69    4.49
  15   8  -2    7.75    5.73
 -15   8   2    0.19    6.03
 -15  -8   2   -5.13    8.00
 -15   8  -2    4.00    4.93
 -15   8  -2    7.54    7.46
 -15   8  -2   10.31    7.64
  15   8   2   21.66   11.83
 -15   8  -2   -0.94    3.05
 -15   8  -2    7.27    5.45
 -15  -8   2    5.32    6.13
  15   8   2    1.62    5.25
 -15   8  -2   16.53    7.05
 -15   8  -2    8.33    6.61
  16   8  -2  111.54   10.13
  16   8  -2  104.98   14.41
 -16   8   2  115.97   12.42
 -16  -8  -2  124.65   16.07
 -16  -8  -2  114.75   20.48
 -16   8   2  113.95   12.68
 -16   8   2  112.09   10.64
 -16   8   2  128.42   13.42
 -16   8   2  123.63   14.44
  16   8   2  108.05   13.65
 -16   8  -2  128.06   14.25
  16   8   2   83.98   18.86
 -16  -8   2  136.43   14.65
 -16   8  -2  101.90   11.78
 -16   8  -2  103.04   12.45
 -16   8  -2  127.33   14.68
 -16   8  -2  108.67    9.61
 -16   8  -2  108.88   11.92
 -17  -8  -2   16.29   11.53
 -17   8   2   -3.61    6.83
 -17   8   2    8.05    5.08
  17   8  -2    3.02    3.74
 -17   8   2   -1.61    3.98
 -17   8   2    7.76    5.37
 -17  -8  -2   15.18   10.50
  17   8  -2    0.41    8.11
 -17   8   2   -2.80    5.71
 -17   8  -2    1.40    4.96
 -17   8  -2    4.54    7.58
 -17  -8   2    8.78    8.49
 -17   8  -2    4.71    4.60
 -17   8  -2    1.26    5.88
 -17   8  -2    6.62    3.58
 -17   8  -2   -4.04    3.92
 -18   8   2   70.38    8.17
 -18   8   2   54.73   11.55
 -18   8   2   67.00   10.58
  18   8  -2   72.08    9.11
 -18   8   2   77.44    9.92
 -18   8   2   54.42   13.50
 -18  -8   2   58.33   15.75
 -18   8  -2   84.79    9.29
 -18   8  -2   64.08   17.94
 -18   8  -2   56.10    9.88
  18   8   2   63.88   15.61
 -18   8  -2   63.11    8.93
 -18   8  -2   84.09   12.79
 -19  -8  -2   26.81   15.10
 -19   8   2   -0.51    5.55
 -19   8   2    3.73    4.68
 -19   8   2    2.11    3.76
 -19   8   2    6.55    4.69
  19   8  -2   -1.59    6.86
 -19   8  -2    6.20    4.41
 -19   8  -2    1.76    3.96
 -19  -8   2   -6.05   12.79
 -19   8  -2    3.78    4.74
 -19   8  -2    7.99    6.70
 -20   8   2   -5.80    3.83
 -20   8   2   -6.43    2.70
 -20   8   2   -1.91    5.45
 -20   8  -2    1.26    5.22
 -20   8  -2   -6.85    4.34
 -20   8  -2   -1.10    5.66
 -21   8   2    6.92    4.47
 -21   8   2    0.66    3.58
 -21   8   2    0.38    5.54
 -21   8   2   10.34    5.16
 -21   8  -2    2.55    4.26
 -21   8  -2    2.17    4.87
 -21   8  -2    3.25    4.77
 -21   8  -2    5.85    5.68
 -22   8   2    2.79    3.60
 -22   8   2    1.94    4.58
 -22   8   2    0.71    3.60
 -22   8   2   -0.75    3.27
 -22   8  -2    3.11    4.27
 -22   8  -2    0.24    4.15
 -22   8  -2   -3.26    4.40
 -22   8  -2   -3.61    4.30
 -23   8   2   -3.59    4.45
 -23   8   2    6.06    3.62
 -23   8   2   -0.98    2.78
 -23   8   2    0.54    3.56
 -23   8  -2    3.08    4.03
 -23   8  -2   -4.45    4.09
 -23   8  -2    4.75    3.74
 -23   8  -2    1.08    4.48
 -24   8   2   -2.36    3.29
 -24   8   2   -1.93    2.89
 -24   8   2   -0.48    3.45
 -24   8   2   -0.01    3.24
 -24   8  -2    1.26    4.08
 -24   8  -2    1.55    3.22
 -24   8  -2   -1.57    2.95
 -25   8   2   -2.20    2.99
 -25   8   2    2.33    3.08
 -25   8  -2    4.22    3.83
 -25   8  -2   -0.54    2.93
 -25   8  -2    6.24    3.20
 -26   8   2    0.06    3.29
 -26   8   2    5.38    6.03
 -26   8  -2    4.57    3.30
   0  -9  -2   30.19    4.89
   0   9   2   26.43    4.01
   0   9   2   22.13    5.04
   0   9  -2   23.13    4.07
   0  -9   2   30.31    4.80
   0   9   2   24.59    4.03
   1   9  -2  253.48   16.52
  -1  -9  -2  271.55   17.09
  -1   9   2  263.73   16.51
  -1   9   2  265.63   16.40
  -1   9   2  281.95   19.83
   1  -9   2  266.36   16.90
   1  -9  -2  265.62   16.93
   1   9   2  254.91   16.70
  -1  -9   2  250.54   16.89
  -1   9  -2  291.00   16.66
   1   9   2  257.98   16.44
  -2   9   2   26.23    6.61
   2   9  -2   28.96    4.28
  -2   9   2   38.18    4.36
  -2   9   2   26.32    6.54
  -2   9   2   31.51    4.26
   2   9  -2   27.26    4.73
   2  -9   2   34.42    6.15
  -2  -9  -2   29.11    5.38
   2   9   2   33.33    4.28
   2   9   2   33.20    4.99
  -2   9  -2   34.72    4.26
   2  -9  -2   32.74    5.41
  -2  -9   2   36.12    5.46
  -2   9  -2   19.55    6.39
  -2   9  -2   29.51    5.63
  -3   9   2 1260.87   71.65
   3   9  -2 1302.44   71.54
   3  -9   2 1264.35   71.29
  -3   9   2 1316.80   71.80
  -3   9   2 1212.04   73.01
  -3   9   2 1062.76   72.67
   3   9  -2 1208.26   71.59
  -3   9  -2 1281.33   71.88
  -3   9  -2 1361.00   73.67
   3   9   2 1214.84   71.61
  -3   9  -2 1249.90   71.77
   3  -9  -2 1210.49   71.62
  -3   9  -2 1291.39   71.57
  -3  -9   2 1241.19   72.09
   3   9   2 1191.34   71.52
  -3   9  -2 1244.46   71.76
  -4   9   2    1.81    2.09
  -4   9   2    3.12    4.57
   4   9  -2   -3.24    2.69
  -4   9   2   -0.76    2.95
  -4   9   2   -6.98    4.26
  -4  -9  -2    8.04    3.98
  -4   9   2    6.63    2.35
   4   9  -2    3.44    2.15
  -4   9  -2   -1.84    4.36
  -4   9  -2    3.41    2.18
  -4   9  -2    2.14    1.96
   4   9   2    2.87    2.91
  -4   9  -2   -1.35    3.01
   4  -9  -2    4.45    3.09
  -4   9  -2    4.65    3.57
   5   9  -2  479.55   29.05
  -5   9   2  456.90   29.53
  -5   9   2  499.52   28.42
  -5   9   2  514.15   29.97
  -5   9   2  473.28   28.81
   5   9  -2  448.11   28.74
  -5   9   2  451.03   28.48
  -5  -9  -2  491.89   29.86
  -5   9  -2  500.86   30.21
  -5   9  -2  447.24   28.90
  -5  -9   2  497.27   30.13
  -5   9  -2  439.88   28.77
   5   9   2  501.33   29.20
  -5   9  -2  484.95   29.29
  -5   9  -2  465.22   28.48
   5  -9  -2  513.84   28.89
  -6  -9  -2    0.26    4.51
  -6   9   2    3.01    3.48
  -6   9   2   -0.21    4.15
  -6   9   2    0.32    2.25
  -6   9   2   -6.43    3.81
   6   9  -2   -3.71    2.52
  -6   9   2    0.11    2.84
   6   9  -2    4.57    2.39
  -6   9  -2    3.94    3.72
  -6   9  -2   -1.39    2.01
   6   9   2    0.89    3.26
  -6   9  -2    2.41    2.11
  -6  -9   2    0.52    4.06
  -6   9  -2    0.53    3.70
  -6   9  -2    7.99    3.75
  -7  -9  -2   35.41    7.91
  -7   9   2   23.36    4.63
   7   9  -2   11.74    3.92
  -7   9   2   33.70    6.37
   7   9  -2   19.86    5.32
  -7   9   2   31.68    6.14
  -7   9   2   22.99    5.16
  -7   9   2   21.03    5.61
  -7   9  -2   21.85    4.79
  -7   9  -2   18.24    4.82
   7   9   2   21.02    5.44
  -7  -9   2   11.98    5.29
   7  -9  -2   24.23    5.73
  -7   9  -2   32.99    7.23
  -7   9  -2   16.03   11.34
  -7   9  -2   26.34    6.24
  -7   9  -2   26.60    5.26
   8   9  -2   31.77    6.62
   8   9  -2   34.49    6.62
  -8  -9  -2   33.41    8.79
  -8   9   2   38.13    6.24
  -8   9   2   33.22    6.39
  -8   9   2   27.94    8.07
  -8   9   2   48.44    7.65
  -8   9  -2   33.94    8.05
  -8   9  -2   25.73    5.87
  -8   9  -2   30.21   11.18
  -8   9  -2   49.70   14.00
  -8   9  -2   26.75    7.48
   8  -9  -2   43.48   11.18
  -8   9  -2   50.75    7.20
  -8   9  -2   28.46    5.86
  -8  -9   2   29.36    8.63
  -9   9   2  446.50   26.64
  -9   9   2  440.50   27.52
  -9   9   2  379.18   38.21
  -9   9   2  422.97   26.53
   9   9  -2  455.87   26.86
  -9   9   2  457.13   27.82
   9   9  -2  423.77   27.33
  -9   9  -2  445.39   27.13
  -9   9  -2  409.83   27.29
   9   9   2  369.20   27.64
  -9  -9   2  404.18   28.61
  -9   9  -2  426.97   34.03
  -9   9  -2  388.50   30.56
   9   9   2  444.16   29.40
  -9   9  -2  430.94   27.34
   9  -9  -2  512.82   31.36
  -9   9  -2  425.04   27.16
  -9   9  -2  456.83   26.70
  10   9  -2    7.85    3.91
 -10   9   2    5.92    5.39
 -10   9   2    4.73    9.92
 -10   9   2   20.73   10.41
 -10   9   2    4.67    4.63
  10   9  -2    0.60    2.80
 -10   9   2    9.87    4.85
 -10   9   2   10.32    3.91
 -10  -9  -2    8.97    6.59
 -10  -9   2    9.09    5.80
 -10   9  -2   16.47    9.23
 -10   9  -2    1.43    4.17
 -10   9  -2    5.12    3.89
 -10   9  -2    2.71    4.10
 -10   9  -2    5.53    8.92
  10   9   2    1.77    4.85
 -10   9  -2    6.11    4.05
  10   9   2    8.18    7.76
 -10   9  -2    4.38    3.79
 -11   9   2  550.57   45.38
 -11   9   2  646.00   41.88
 -11   9   2  693.13   41.59
  11   9  -2  651.36   38.56
 -11   9   2  646.46   38.58
 -11   9   2  573.37   39.78
  11   9  -2  619.09   39.73
 -11  -9  -2  658.62   41.64
 -11   9  -2  632.84   44.44
 -11   9  -2  694.60   42.48
 -11   9  -2  659.85   43.40
 -11   9  -2  581.95   39.89
  11   9   2  712.80   39.84
 -11  -9   2  712.45   41.03
 -11   9  -2  634.55   39.29
 -11   9  -2  655.80   38.94
 -12  -9  -2   11.23    7.39
 -12   9   2    8.06    4.94
  12   9  -2   -0.95    4.74
 -12   9   2    4.35    8.27
 -12   9   2    5.52    3.30
 -12   9   2   -2.76    5.40
  12   9  -2   17.17    5.24
 -12   9   2   -1.68    7.66
 -12   9  -2   -0.70    6.26
 -12  -9   2    7.20    5.42
 -12   9  -2    7.81    4.74
 -12   9  -2    7.09    4.79
  12   9   2    2.94    5.98
 -12   9  -2   19.04    9.74
  12   9   2   -3.02   11.95
 -12   9  -2    8.89    4.16
 -12   9  -2    9.81    5.18
 -12   9  -2    0.99    7.47
 -13   9   2  393.59   29.30
 -13   9   2  328.95   25.68
  13   9  -2  377.67   23.75
 -13  -9  -2  384.82   26.93
  13   9  -2  384.14   26.28
 -13   9   2  414.80   29.15
 -13   9   2  388.39   26.02
 -13   9  -2  366.02   26.38
 -13   9  -2  355.35   29.88
 -13   9  -2  401.73   28.42
 -13   9  -2  369.19   23.85
  13   9   2  415.00   25.50
 -13  -9   2  383.27   26.16
 -13   9  -2  379.68   26.84
 -13   9  -2  351.73   25.90
 -14  -9  -2    9.16    8.07
 -14   9   2   -9.99    5.77
  14   9  -2    3.50    3.63
 -14   9   2    2.25    6.97
 -14   9   2    1.74    4.94
 -14   9   2    2.20    5.98
 -14   9   2   -3.38    4.34
 -14   9   2    2.81    4.01
 -14   9  -2    0.14    4.08
 -14   9  -2    4.79    3.06
 -14   9  -2    7.30    8.14
 -14   9  -2    3.69    6.21
  14   9   2    5.12    4.12
 -14  -9   2    9.15    6.67
 -14   9  -2    8.48    6.81
 -14   9  -2   -4.04    7.76
 -14   9  -2   -1.05    6.98
 -15   9   2   57.12    8.96
 -15   9   2   60.69    8.92
  15   9  -2   52.25    7.01
  15   9  -2   47.78   12.33
 -15   9   2   60.25   10.73
 -15   9   2   56.18   10.82
 -15  -9  -2   52.83   13.71
 -15   9   2   42.76   11.26
 -15   9   2   54.31   12.64
 -15   9  -2   83.35   12.41
 -15   9  -2   69.25   10.21
 -15   9  -2   48.09   11.33
 -15   9  -2   57.43    8.76
 -15   9  -2   55.28    7.08
 -15  -9   2   48.15   12.13
  15   9   2   47.93    9.44
 -15   9  -2   45.55   10.63
 -15   9  -2   72.24   12.67
 -16   9   2   -0.47    5.32
 -16   9   2    0.01    5.69
  16   9  -2    1.07    3.21
 -16   9   2    1.32    4.34
 -16   9   2   -2.96    4.51
  16   9  -2  -12.32    7.05
 -16   9   2   -6.72    5.87
 -16   9   2   -9.87    6.18
 -16  -9  -2   -7.63   10.06
 -16   9  -2   -5.58    4.53
  16   9   2    1.29    6.11
 -16   9  -2    2.25    2.94
 -16   9  -2    3.74    5.64
 -16   9  -2   -8.49    5.07
 -16   9  -2   -1.54    5.13
  16   9   2   -2.83    5.54
 -16   9  -2    5.70    6.38
 -16   9  -2    9.23    7.52
 -16  -9   2   -8.83    7.75
 -17   9   2   -3.86    4.78
 -17   9   2    0.96    5.53
  17   9  -2    7.13    9.03
  17   9  -2    5.89    3.33
 -17   9   2   -3.33    6.35
 -17  -9  -2    1.60   11.53
 -17   9   2    7.04    4.56
 -17   9   2   14.53    5.72
 -17   9  -2    9.22    5.45
  17   9   2   -0.45    5.54
 -17   9  -2    8.03    5.03
 -17   9  -2    4.48    4.78
 -17   9  -2   -1.38    7.66
 -17   9  -2    1.67    6.23
  17   9   2   -3.28    6.92
 -17  -9   2    3.66    9.84
 -18  -9  -2  -19.98   12.90
 -18   9   2    2.63    3.70
 -18   9   2   -3.83    4.42
  18   9  -2    0.57    4.43
 -18   9   2    7.58    5.72
 -18   9   2    3.33    4.99
 -18   9  -2    0.96    5.91
 -18  -9   2   12.16    9.96
 -18   9  -2    6.56    5.02
 -18   9  -2    0.98    3.82
 -18   9  -2    5.08    5.11
 -19   9   2   10.23    3.60
 -19   9   2    3.02    4.06
 -19   9   2    0.97    4.13
  19   9  -2    7.40    4.99
 -19   9  -2   -3.20    5.73
 -19  -9   2   -2.67   18.40
 -19   9  -2   17.86    7.89
 -19   9  -2    3.60    4.18
 -20   9   2   -1.28    3.24
  20   9  -2   11.60    5.43
 -20   9   2   -0.02    6.40
 -20   9   2    3.93    4.77
 -20   9   2    3.36    4.47
 -20   9  -2    4.68    5.10
 -20   9  -2    5.01    5.77
 -20   9  -2    0.78    4.20
 -20   9  -2    2.89    5.52
 -21   9   2    8.97    5.19
 -21   9   2   12.98    3.94
 -21   9   2   10.79    4.40
 -21   9   2   14.02    5.59
 -21   9  -2    8.33    4.95
 -21   9  -2    6.95    4.50
 -21   9  -2   11.95    5.49
 -21   9  -2   12.96    4.76
 -22   9   2    0.95    3.97
 -22   9   2    6.66    4.44
 -22   9   2   -2.30    2.73
 -22   9   2   -8.66    3.80
 -22   9  -2    5.09    4.34
 -22   9  -2    2.79    4.00
 -22   9  -2    7.98    4.22
 -22   9  -2    8.88    4.81
 -23   9   2   -1.01    4.00
 -23   9   2   -3.15    3.23
 -23   9   2   -3.26    3.44
 -23   9   2   -2.60    2.63
 -23   9  -2   -2.46    4.45
 -23   9  -2   -4.23    4.47
 -23   9  -2   -0.72    3.16
 -23   9  -2   -2.87    3.83
 -24   9   2    2.53    3.87
 -24   9   2    8.23    3.68
 -24   9   2    2.80    3.80
 -24   9   2    4.01    2.70
 -24   9  -2    9.16    5.33
 -24   9  -2    5.30    3.08
 -24   9  -2   -1.64    3.76
 -25   9   2    0.78    2.80
 -25   9   2    6.41    3.53
 -25   9  -2    2.65    4.01
 -25   9  -2    4.16    2.86
   0  10   2  393.81   25.94
   0  10  -2  401.54   24.85
   0  10   2  453.05   26.85
   0  10   2  410.52   25.22
   0 -10   2  387.98   25.61
   0 -10  -2  424.58   25.97
   0  10  -2  437.62   25.38
   0  10   2  434.06   25.28
   1 -10   2    6.13    4.68
  -1  10   2    3.08    2.36
   1  10  -2    7.03    2.41
  -1  10   2    8.40    2.79
  -1 -10  -2    8.29    3.80
   1  10  -2    6.21    2.37
  -1  10   2    9.29    4.14
  -1  10   2   -0.51    4.60
  -1  10   2    6.27    2.43
   1  10  -2   10.69    7.03
   1  10   2    3.80    2.52
  -1  10  -2   10.00    3.69
  -1  10  -2    6.95    2.42
  -1  10  -2    5.81    2.81
  -1 -10   2    9.27    3.84
   1  10   2    6.99    2.37
  -1  10  -2    4.43    5.63
   1  10   2    4.03    4.55
   2  10  -2  216.88   14.34
  -2  10   2  224.02   14.36
   2  10  -2  215.17   13.90
   2 -10   2  193.39   14.81
  -2  10   2  233.42   14.52
  -2  10   2  229.10   14.17
  -2  10   2  225.98   15.30
   2  10  -2  221.88   18.02
  -2 -10  -2  206.72   15.07
  -2  10  -2  222.45   14.30
   2  10   2  189.94   15.09
   2 -10  -2  211.19   14.97
   2  10   2  222.17   14.34
  -2  10  -2  222.33   14.60
  -2  10  -2  235.78   14.11
  -2  10  -2  228.36   17.89
   2  10   2  223.93   15.66
   2  10   2  222.08   14.37
  -2 -10   2  206.13   15.06
  -3  10   2    0.05    2.87
   3  10  -2    0.42    2.56
  -3  10   2    1.32    3.84
  -3 -10  -2   -2.36    2.95
   3  10  -2    5.52    6.50
   3 -10   2    1.64    4.05
  -3  10   2   -0.45    1.94
  -3  10   2   -1.47    4.81
  -3  10   2    2.15    2.24
   3  10  -2    0.29    1.98
  -3  10  -2    4.38    3.68
   3  10   2    2.36    4.50
   3  10   2    1.83    2.55
   3 -10  -2   -2.44    3.68
   3  10   2    2.47    2.16
  -3  10  -2    6.53    5.29
  -3 -10   2    5.55    3.94
  -3  10  -2    0.35    2.69
  -3  10  -2   -0.84    2.08
   3  10   2    4.53    5.16
  -3  10  -2   -1.00    3.19
  -4  10   2    6.37    4.38
   4  10  -2   17.62    6.56
  -4 -10  -2    3.78    4.16
   4  10  -2   10.01    3.62
  -4  10   2    7.69    3.16
  -4  10   2    7.93    3.05
  -4  10   2    7.48    2.42
  -4  10   2   11.91    5.15
   4  10  -2    5.79    2.46
   4  10   2    5.50    5.31
   4  10   2    7.84    3.56
  -4  10  -2    6.90    2.39
   4  10   2    9.17    2.87
  -4 -10   2    1.08    3.71
   4 -10  -2    1.07    3.83
  -4  10  -2   14.76    5.48
  -4  10  -2    8.94    2.80
  -4  10  -2    9.91    3.62
  -4  10  -2   11.75    3.72
  -4  10  -2    3.71    3.85
  -5  10   2   -0.55    4.11
  -5  10   2    3.30    3.05
   5  10  -2   10.67    6.94
  -5 -10  -2    3.89    4.62
   5  10  -2    0.71    2.64
  -5  10   2   11.98    3.38
  -5  10   2    1.39    2.69
  -5  10   2    6.00    4.37
   5  10  -2   -0.73    3.36
  -5  10  -2    0.56    2.47
  -5  10  -2    6.72    4.60
  -5  10  -2    2.63    2.49
  -5  10  -2    3.14    3.26
   5  10   2    2.03    2.61
  -5  10  -2    4.11    3.73
   5  10   2    5.93    2.93
  -5 -10   2   -0.96    4.25
   5  10   2   -5.25    6.34
   5 -10  -2   12.40    4.55
   6  10  -2   40.30    6.21
  -6  10   2   32.99    6.40
  -6 -10  -2   36.63    7.96
  -6  10   2   33.11    6.00
  -6  10   2   49.82    6.34
   6  10  -2   26.47    6.16
  -6  10   2   39.69    7.25
  -6  10   2   59.24    8.01
  -6  10  -2   44.88    8.17
  -6  10  -2   34.88    6.12
  -6  10  -2   70.75   17.39
  -6 -10   2   32.34    8.51
  -6  10  -2   26.65    5.58
   6  10   2   37.38    6.35
  -6  10  -2   44.03    6.98
   6  10   2   41.65    6.58
  -6  10  -2   35.71    5.81
   7  10  -2    8.71    3.38
  -7  10   2   12.61    5.29
   7  10  -2   19.84    4.44
  -7  10   2   13.30    3.70
  -7  10   2   15.40    4.19
  -7  10   2   23.21    5.91
  -7  10   2   35.38    6.62
  -7 -10  -2   16.63    6.16
  -7  10  -2    8.88    4.09
  -7  10  -2   29.41    6.79
   7  10   2   19.82    4.42
  -7  10  -2   19.21    9.78
  -7  10  -2   20.75    6.05
  -7  10  -2   20.42    5.69
   7  10   2   22.30    5.61
  -7  10  -2   23.57    5.65
  -7 -10   2   33.40    6.98
  -8 -10  -2   13.55    6.81
   8  10  -2   12.33    3.82
  -8  10   2   24.79    7.18
  -8  10   2   27.33    6.55
  -8  10   2   18.06    5.65
  -8  10   2   26.04    5.93
   8  10  -2    9.29    3.80
  -8  10  -2   47.68   16.28
  -8 -10   2   21.40    7.04
  -8  10  -2   13.98    9.74
  -8  10  -2    8.19    4.01
  -8  10  -2    9.45    4.00
  -8  10  -2   29.23    7.56
   8  10   2   16.89    4.48
  -8  10  -2    9.05    3.80
   8  10   2   14.37    4.54
  -8  10  -2   17.37    4.82
   9  10  -2    0.75    3.08
  -9 -10  -2    8.44    7.60
  -9  10   2   -0.15    3.18
   9  10  -2    1.48    3.68
  -9  10   2    4.82    3.88
  -9  10   2    0.31    9.13
  -9  10   2   11.79    4.99
  -9 -10   2   10.67    6.63
  -9  10  -2   10.46   12.05
  -9  10  -2    9.50    8.37
  -9  10  -2   -1.94    4.15
  -9  10  -2   -0.47    4.71
  -9  10  -2    2.02    4.08
   9  10   2    5.57    4.53
  -9  10  -2    0.64    3.58
 -10  10   2   59.35    9.34
 -10  10   2   59.66    7.05
  10  10  -2   46.49    9.56
 -10 -10  -2   39.13   12.06
 -10  10   2   50.92   11.78
 -10  10   2   54.70    9.14
  10  10  -2   55.47    7.18
 -10  10  -2   69.53   10.58
 -10  10  -2   52.59    7.96
 -10  10  -2   86.55   14.38
 -10  10  -2   56.14    9.04
 -10  10  -2   58.79    8.30
 -10 -10   2   55.18   10.89
  10  10   2   42.78    8.78
 -10  10  -2   52.90    7.90
 -11  10   2   53.02   12.62
 -11  10   2   29.76    7.08
 -11  10   2   42.77   14.35
 -11  10   2   45.84    9.44
 -11 -10  -2   40.11   12.43
  11  10   2   26.60    6.16
  11  10   2   33.70    8.33
 -11  10  -2   34.58   10.29
 -11  10  -2   45.12   10.95
 -11  10  -2   32.91    8.90
 -11 -10   2   48.39   10.76
 -11  10  -2   51.36    9.75
 -11  10  -2   20.70    8.32
 -11  10  -2   44.87    9.88
 -12  10   2   14.49    6.11
 -12  10   2   11.04    9.05
 -12  10   2   11.73    6.33
 -12  10   2   19.04   10.53
 -12 -10  -2   18.96    8.53
  12  10  -2   40.02   10.42
  12  10  -2   23.00    4.82
 -12  10   2   13.64    6.49
 -12  10   2   29.08    5.68
 -12  10  -2    0.89    8.57
 -12 -10   2   20.06    7.31
 -12  10  -2    5.25    5.28
  12  10   2   18.39    4.56
 -12  10  -2   14.44    3.92
 -12  10  -2   20.01    7.59
  12  10   2   15.57    5.68
 -12  10  -2    9.52    4.75
 -12  10  -2   22.30    6.24
 -13  10   2  -10.51    5.72
  13  10  -2   -0.75    5.73
 -13  10   2    3.40    5.67
 -13  10   2   -0.26    3.61
 -13  10   2   -5.04    7.77
 -13  10   2   -8.30    5.51
 -13 -10  -2    0.68    8.70
 -13  10   2   -1.32    8.26
 -13  10  -2    5.19    5.57
 -13 -10   2    7.48    7.30
 -13  10  -2    6.42    5.52
 -13  10  -2    4.57    6.25
 -13  10  -2   -4.78    7.11
 -13  10  -2    2.17    3.50
  13  10   2   -4.75    3.80
 -13  10  -2    0.70    3.53
 -13  10  -2   23.82   10.87
  13  10   2    3.26    5.09
  14  10  -2   43.54   11.78
  14  10  -2   36.27    5.91
 -14  10   2   31.36    6.79
 -14  10   2   30.46    7.57
 -14  10   2   18.49    7.71
 -14  10   2   15.31    6.78
 -14  10   2   25.91    6.47
 -14  10   2   27.30    7.32
 -14 -10  -2   45.29   14.65
 -14  10  -2   28.72    5.56
  14  10   2   25.92    7.40
 -14 -10   2   29.43    9.76
 -14  10  -2   40.85   10.43
 -14  10  -2   11.42    7.39
 -14  10  -2   34.65    6.97
 -14  10  -2   27.20    9.74
  14  10   2   15.38    6.31
 -14  10  -2   50.35   10.33
 -14  10  -2   53.70   12.63
 -15  10   2   30.54    7.77
 -15  10   2   37.96    7.39
 -15  10   2   21.84    6.91
 -15  10   2   27.91    9.10
 -15  10   2   36.02    7.93
  15  10  -2   37.32    8.10
  15  10  -2   38.02    5.86
 -15 -10  -2   11.62   10.93
 -15  10   2   63.11   12.69
 -15  10  -2   18.09    8.69
 -15  10  -2   37.16    9.32
 -15  10  -2   38.23    8.70
 -15  10  -2   49.95   10.37
  15  10   2   46.06    7.40
 -15 -10   2   51.12   13.53
 -15  10  -2   36.16    7.27
  15  10   2   27.74    7.39
 -15  10  -2   28.06    7.94
 -16  10   2    0.36    6.35
 -16 -10  -2   20.44   11.07
  16  10  -2    0.93    8.41
 -16  10   2   13.60    6.42
  16  10  -2   15.44    4.05
 -16  10   2   38.66    8.71
 -16  10   2   16.20    8.50
 -16  10   2   17.20    5.42
 -16  10   2   15.19    4.32
 -16  10  -2    7.90    5.97
 -16  10  -2   26.85    8.70
 -16 -10   2   16.88    8.28
 -16  10  -2   11.68    5.28
  16  10   2   19.37    7.15
  16  10   2    8.82    4.56
 -16  10  -2   10.35    7.49
 -16  10  -2    4.68    6.54
 -16  10  -2   15.59    4.45
 -17 -10  -2   -4.32   10.34
  17  10  -2   10.92    3.95
 -17  10   2   12.72    5.93
 -17  10   2    5.17    3.54
 -17  10   2   18.93    6.19
 -17  10   2    4.28    4.36
 -17  10   2    6.14    5.37
  17  10   2   18.53    5.44
 -17  10  -2   12.72    7.15
 -17  10  -2   14.39    5.24
 -17 -10   2   -2.70    8.96
 -17  10  -2   21.12    8.07
 -17  10  -2   15.98    6.03
 -18  10   2    9.93    6.58
 -18  10   2    2.93    4.01
 -18  10   2    2.96    4.85
 -18  10   2    2.16    4.95
  18  10  -2    4.92    4.10
 -18  10  -2    8.15    5.82
 -18  10  -2  -10.70    5.57
 -18  10  -2    7.85    6.93
 -18  10  -2   -0.79    3.93
  18  10   2   -1.00    6.26
 -18 -10   2    2.14   10.83
 -19  10   2   -0.81    4.51
  19  10  -2   -2.87    3.76
 -19  10   2    2.51    4.37
 -19  10   2   -2.23    5.19
 -19  10   2    2.52    5.42
 -19  10  -2    1.36    5.35
 -19  10  -2   -3.40    5.84
 -19  10  -2   -2.65    4.76
 -20  10   2    9.05    5.01
 -20  10   2    5.35    3.93
 -20  10   2    6.71    5.98
 -20  10   2    5.33    3.10
  20  10  -2    3.19    4.77
 -20  10  -2   -3.04    4.12
 -20  10  -2    4.67    3.88
 -20  10  -2    5.27    5.09
 -20  10  -2    3.39    4.99
 -21  10   2    1.39    4.48
 -21  10   2   -2.60    5.09
 -21  10   2   -1.23    2.59
 -21  10   2    6.25    4.46
 -21  10  -2   -0.47    4.60
 -21  10  -2   -1.66    4.16
 -21  10  -2    4.54    4.16
 -21  10  -2    4.40    3.82
 -22  10   2   -1.48    3.32
 -22  10   2   -2.53    2.69
 -22  10   2   -6.29    4.61
 -22  10   2    1.48    3.62
 -22  10  -2    1.72    4.01
 -22  10  -2   -4.83    4.36
 -22  10  -2    2.23    3.44
 -23  10   2   -0.99    4.40
 -23  10   2   -3.31    3.55
 -23  10   2   -0.16    2.61
 -23  10   2   -5.71    3.20
 -23  10  -2    0.93    2.88
 -23  10  -2    1.78    5.49
 -23  10  -2    2.13    5.46
 -23  10  -2    2.32    4.56
 -24  10   2    2.84    2.43
 -24  10   2    5.50    3.73
 -24  10   2    0.39    2.85
 -24  10  -2    3.37    2.61
 -24  10  -2    4.86    4.53
   0 -11  -2   24.63    7.05
   0  11  -2   39.49    5.78
   0  11   2   33.42    5.83
   0  11   2   39.65    5.22
   0 -11   2   39.19    9.17
   0  11  -2   41.68    5.08
   0  11   2   40.30    8.21
   0  11   2   30.09    7.09
   0  11  -2   25.92    7.43
   1  11  -2  101.61    7.80
  -1 -11  -2   93.55    9.29
   1  11  -2   92.50   12.87
   1  11  -2   99.66    8.29
  -1  11   2   97.26    9.44
  -1  11   2  101.02    8.10
  -1  11   2  104.44    8.45
  -1  11   2   83.57   10.76
   1 -11   2   76.13   11.47
  -1  11  -2   99.02    8.47
   1  11   2   91.14    9.45
   1  11   2  108.58   10.46
   1 -11  -2   99.09    9.94
  -1  11  -2   94.21    7.75
   1  11   2   98.89    8.41
  -1  11  -2  100.61    8.31
   1  11   2   98.49    8.03
  -1 -11   2   86.55   10.01
  -1  11  -2   85.51   12.30
   2  11  -2   22.34    5.15
  -2  11   2    9.74    5.01
  -2  11   2   21.99    5.27
   2  11  -2   14.78    6.54
   2  11  -2   13.54    4.32
   2 -11   2   18.11    5.75
  -2  11   2   14.29    3.39
  -2 -11  -2   20.10    6.05
  -2  11   2   19.11    5.11
  -2  11   2   27.05    6.78
  -2  11  -2   19.66    4.37
   2  11   2   16.63    3.62
  -2  11  -2   24.75    5.24
   2  11   2   17.01    4.76
   2  11   2   18.85    3.69
   2 -11  -2   22.90    5.83
   2  11   2   25.59    7.47
  -2  11  -2   13.52    6.12
  -2 -11   2   25.36    6.52
  -2  11  -2   22.65    5.28
  -3 -11  -2  205.94   15.28
  -3  11   2  211.68   14.11
  -3  11   2  174.89   16.13
  -3  11   2  211.44   15.34
   3  11  -2  213.45   13.92
  -3  11   2  231.57   14.80
   3  11  -2  220.35   16.80
   3  11  -2  201.75   14.39
  -3  11   2  219.55   14.29
   3  11   2  200.36   14.35
  -3  11  -2  194.06   13.88
   3  11   2  218.58   15.39
  -3  11  -2  214.27   14.47
  -3  11  -2  224.05   14.68
   3  11   2  224.02   14.98
   3 -11  -2  210.56   15.45
  -3 -11   2  203.76   15.22
  -3  11  -2  257.35   17.58
   3  11   2  210.36   14.23
   4  11  -2   29.71    5.31
  -4  11   2   19.90    5.68
   4  11  -2   24.97    5.65
  -4  11   2   29.46    7.38
   4  11  -2   21.30    6.19
  -4  11   2   15.41    3.81
  -4  11   2   21.40    5.69
  -4  11   2   21.67    5.33
  -4 -11  -2   23.73    6.94
   4  11   2   24.85    5.03
   4  11   2   18.51    5.57
   4  11   2   29.70    5.66
  -4 -11   2   21.96    7.08
   4 -11  -2   30.03    6.25
  -4  11  -2   25.40    6.02
   4  11   2   29.84    6.15
  -4  11  -2   22.63    5.56
  -4  11  -2   20.92    5.69
  -4  11  -2   27.03    8.41
  -5  11   2  311.23   21.36
  -5  11   2  353.89   22.33
  -5  11   2  319.12   21.81
   5  11  -2  345.65   21.16
   5  11  -2  320.48   22.79
  -5  11   2  342.71   21.14
  -5  11   2  335.59   20.72
  -5 -11  -2  334.13   22.68
   5  11  -2  306.69   21.33
  -5  11  -2  337.65   21.12
  -5  11  -2  360.11   22.45
   5  11   2  322.81   21.72
   5  11   2  325.02   22.07
   5 -11  -2  351.38   22.76
  -5  11  -2  343.31   21.50
   5  11   2  346.02   21.39
   5  11   2  319.40   21.41
  -5 -11   2  332.01   22.69
  -6 -11  -2   27.12    7.07
  -6  11   2   27.65    5.93
   6  11  -2   24.69    6.48
  -6  11   2   30.68    6.76
  -6  11   2   30.09   14.78
  -6  11   2   31.22    7.94
  -6  11   2   19.37    5.33
   6  11  -2   22.92    5.76
  -6  11  -2   24.71    6.23
  -6 -11   2   28.13    7.82
  -6  11  -2   22.98    6.08
  -6  11  -2   44.50   12.69
   6  11   2   17.90    4.17
  -6  11  -2   30.80    7.12
   6  11   2   12.56    3.96
  -7  11   2  103.20    9.60
  -7 -11  -2  132.91   13.25
  -7  11   2  115.69   10.04
  -7  11   2  120.90   21.50
   7  11  -2   99.44    9.70
  -7  11   2  114.87   10.62
  -7  11   2  106.74   12.81
   7  11  -2  107.85   10.58
  -7 -11   2  101.57   13.16
  -7  11  -2  112.08   10.35
   7  11   2  122.59   11.50
  -7  11  -2  107.30    9.94
  -7  11  -2   97.97   10.16
   7  11   2  123.11   11.03
  -7  11  -2  124.35   10.61
  -7  11  -2  133.63   20.73
  -7  11  -2  101.95   10.31
  -8  11   2   -1.43    3.54
   8  11  -2   -1.13    3.32
  -8 -11  -2   -9.07    7.16
  -8  11   2    0.76   11.42
  -8  11   2    2.30    3.35
  -8  11   2    5.73    4.34
   8  11  -2   -3.79    3.68
  -8  11   2    3.06    4.32
   8  11   2   -1.07    3.84
  -8  11  -2    6.23    4.30
  -8  11  -2   -3.64    3.32
  -8  11  -2   -4.07    4.23
  -8 -11   2    2.10    6.88
  -8  11  -2    1.08    3.56
  -8  11  -2   -1.92    4.32
   8  11   2   -1.85    3.66
  -8  11  -2    2.16   10.96
  -9 -11  -2    2.85    8.42
   9  11  -2    7.50    4.36
  -9  11   2   12.58    5.88
  -9  11   2    7.09    5.83
  -9  11   2   18.53   10.34
  -9  11   2    9.58    8.69
  -9  11   2    4.13    5.15
  -9  11  -2    2.70    3.76
   9  11   2   -1.12    6.12
  -9  11  -2  -10.16   13.13
  -9 -11   2   15.03    7.50
  -9  11  -2    4.34    5.43
  -9  11  -2   -2.49    4.03
  -9  11  -2  -11.18    8.99
 -10 -11  -2   -9.78    8.94
  10  11  -2    4.51    3.21
 -10  11   2   -1.90    4.75
 -10  11   2    2.30    3.09
 -10  11   2    7.30    5.74
  10  11  -2    3.04    5.26
 -10  11   2    4.90    9.65
 -10  11   2    7.59    8.60
 -10  11  -2    1.58    3.43
 -10  11  -2   -2.65    6.50
 -10 -11   2   10.23    8.33
 -10  11  -2   -0.12    3.81
  10  11   2    1.28    4.73
 -10  11  -2    2.43    5.47
  10  11   2    4.79    5.17
 -10  11  -2   -1.90   11.00
 -10  11  -2  -15.89    7.73
 -10  11  -2   -1.97    3.62
 -11 -11  -2   -7.25    9.28
  11  11  -2    8.21    3.55
 -11  11   2    6.06    3.37
 -11  11   2    4.06    9.38
  11  11  -2    8.76    5.58
 -11  11   2   -4.22    4.84
 -11  11   2   13.02    6.43
 -11  11   2    5.96    6.50
 -11  11  -2    6.74    4.03
 -11  11  -2    6.71    8.45
 -11  11  -2    1.47    9.83
  11  11   2    6.24    6.00
 -11  11  -2    9.17    7.15
 -11 -11   2   -0.21    8.43
 -11  11  -2    8.27    3.65
 -12  11   2   -0.81    3.03
 -12  11   2   -1.67    6.72
  12  11  -2    2.63    3.46
 -12  11   2    2.23    6.09
  12  11  -2    1.69    5.76
 -12  11   2    1.23    5.27
 -12  11   2   -9.78    8.81
 -12 -11  -2   12.98   10.86
 -12  11  -2    8.70    8.92
 -12  11  -2    1.00    3.25
 -12  11  -2   -9.68    6.88
  12  11   2   -1.56    3.77
 -12 -11   2   -0.43    8.46
 -12  11  -2   -3.37    6.75
 -12  11  -2   -4.22    4.03
  12  11   2   -8.09    6.04
  13  11  -2   28.29    5.47
 -13  11   2   17.44   10.46
 -13  11   2   22.95    6.80
  13  11  -2   28.11    7.63
 -13  11   2   24.81    8.65
 -13  11   2   33.12    7.95
 -13  11   2   20.00    8.79
 -13  11   2   26.50    6.32
 -13 -11  -2   18.71   12.04
  13  11   2   28.42    7.41
 -13  11  -2   20.87    7.97
  13  11   2   29.16    7.17
 -13  11  -2   20.92    6.36
 -13  11  -2   24.26    6.32
 -13  11  -2   23.09    9.00
 -13 -11   2   28.27    9.11
 -13  11  -2   21.79    7.41
  14  11  -2   -2.13    7.33
 -14  11   2    5.18    5.21
 -14  11   2    7.26    8.92
 -14  11   2   13.54    3.97
  14  11  -2    8.69    3.11
 -14  11   2    5.26    8.33
 -14 -11  -2   11.61   11.45
 -14  11   2    7.94    7.50
 -14  11   2    6.29    5.16
 -14 -11   2    0.23    8.93
 -14  11  -2    8.82    6.03
 -14  11  -2   11.16    8.67
  14  11   2   15.50    4.79
 -14  11  -2    9.85    6.04
 -14  11  -2   10.23    3.90
 -14  11  -2    3.76    8.25
  14  11   2    4.99    6.33
 -15  11   2    2.62    4.72
 -15  11   2   -3.74    7.28
 -15  11   2   -4.01    6.08
  15  11  -2    2.87    3.26
 -15 -11  -2   -3.97    8.99
 -15  11   2   -0.59    7.26
 -15  11   2    1.15    3.31
 -15  11   2   -0.11    4.50
  15  11  -2  -18.35    7.72
 -15  11  -2   -3.08    3.39
 -15  11  -2   -1.60    5.34
 -15  11  -2   -1.23    5.14
  15  11   2    5.98    4.40
  15  11   2   -1.56    7.40
 -15  11  -2    8.98    7.39
 -15  11  -2   -2.75    8.30
 -15 -11   2  -10.69    8.72
  16  11  -2    2.78    3.23
 -16  11   2    2.65    4.39
 -16  11   2    5.57    3.97
 -16 -11  -2    3.98   11.10
 -16  11   2   -4.27    3.61
 -16  11   2   -0.01    5.43
 -16  11   2   -3.59    6.86
 -16  11  -2   -2.19    5.01
 -16  11  -2   -0.06    7.03
 -16  11  -2   -2.27    3.65
 -16  11  -2    3.75    5.09
 -16 -11   2   -5.84    8.72
  16  11   2   -8.09    3.81
 -17  11   2   -1.68    7.02
  17  11  -2   26.89    5.91
 -17  11   2    8.18    4.52
 -17  11   2   11.25    6.02
 -17  11   2   12.68    5.69
 -17  11   2   23.05    5.75
 -17  11  -2   18.55   15.08
 -17  11  -2   15.97    5.07
 -17  11  -2   15.37    8.84
 -17  11  -2   13.88    6.09
 -17 -11   2   15.60   13.95
  17  11   2   22.71    5.46
 -17  11  -2   16.62    6.09
 -18  11   2   -0.08    3.91
  18  11  -2    0.75    3.21
 -18  11   2   -1.96    5.37
 -18  11   2   -0.55    5.45
 -18  11   2    2.42    5.75
 -18  11  -2   -4.55    7.14
 -18  11  -2    3.85    4.76
 -18  11  -2    6.53    5.35
 -18  11  -2    1.48    6.44
  18  11   2   11.56    5.79
 -19  11   2   34.83    9.54
 -19  11   2   48.89    9.83
 -19  11   2   42.20    6.45
 -19  11   2   39.42    8.18
  19  11  -2   37.29    6.89
 -19  11  -2   47.70   10.73
 -19  11  -2   45.07    7.66
 -19  11  -2   52.27    7.26
  19  11   2   56.26    9.75
 -20  11   2   -0.25    2.66
 -20  11   2    4.88    5.87
 -20  11   2    3.37    4.09
  20  11  -2   -2.40    4.39
 -20  11   2   11.90    5.12
 -20  11  -2   -5.36    3.78
 -20  11  -2   -0.18    5.08
 -20  11  -2    0.22    3.70
 -21  11   2   16.03    6.14
 -21  11   2    9.68    3.90
 -21  11   2    0.18    4.62
 -21  11   2   14.10    4.14
 -21  11  -2    6.33    3.64
 -21  11  -2   16.76    6.02
 -21  11  -2   11.29    4.03
 -22  11   2    4.00    2.56
 -22  11   2    1.71    3.88
 -22  11   2    3.98    3.74
 -22  11  -2   -1.79    5.81
 -22  11  -2    5.71    3.66
 -22  11  -2    1.68    3.51
 -23  11   2    3.24    3.30
 -23  11   2   -3.17    3.41
 -23  11   2   -0.54    2.65
 -23  11  -2   -5.50    5.12
 -23  11  -2   -1.46    3.06
 -24  11   2    0.71    2.91
 -24  11  -2   -0.58    2.47
   0  12  -2  193.31   12.39
   0 -12  -2  186.66   14.94
   0  12  -2  172.09   13.34
   0  12   2  198.21   13.90
   0  12  -2  165.56   15.69
   0  12   2  206.74   13.62
   0  12   2  203.40   14.74
   0  12   2  157.33   13.22
  -1 -12  -2    6.94    5.24
  -1  12   2   -3.03    4.07
  -1  12   2    1.77    3.29
  -1  12   2   -2.59    4.29
   1  12  -2    1.44    3.00
   1  12  -2    5.41    2.57
   1  12  -2    0.79    5.21
   1 -12   2   -4.64    6.48
  -1  12   2    2.82    3.00
  -1 -12   2    5.69    6.61
   1  12   2   -1.20    4.15
   1  12   2   -0.15    2.97
  -1  12  -2    6.90    6.26
   1  12   2    0.42    4.47
   1 -12  -2   13.82    6.22
  -1  12  -2   -1.86    2.89
  -1  12  -2   -0.27    2.69
  -2  12   2  131.95   11.69
  -2 -12  -2  140.98   12.37
  -2  12   2  151.10   11.43
  -2  12   2  147.27   11.34
   2  12  -2  151.36   13.51
   2  12  -2  134.40   11.12
   2  12   2  138.79   11.64
   2  12   2  137.84   10.48
  -2  12  -2  155.01   11.77
   2  12   2  145.97   11.43
  -2 -12   2  130.88   13.06
   2  12   2  134.87   11.79
   2 -12  -2  141.62   12.93
  -2  12  -2  146.22   10.32
  -2  12  -2  146.12   11.49
  -3  12   2   -2.62    3.02
  -3  12   2    1.07    3.44
  -3  12   2    2.29    4.37
  -3 -12  -2    2.17    4.26
   3  12  -2    2.91    4.48
   3  12  -2    0.63    2.43
   3  12  -2    1.30    3.27
  -3  12  -2    1.67    3.31
   3  12   2    0.27    4.09
   3  12   2    4.63    2.91
  -3  12  -2   -1.81    4.80
  -3  12  -2   -0.29    3.72
  -3  12  -2   -2.97    3.15
   3 -12  -2    7.81    6.18
   3  12   2   -2.46    3.04
  -3 -12   2   -4.86    5.03
  -4 -12  -2   70.02    9.20
  -4  12   2   71.60    9.78
  -4  12   2   60.57    8.32
   4  12  -2   81.56    7.18
  -4  12   2   67.99    8.86
   4  12  -2   65.38    8.06
   4  12  -2   69.89    9.64
  -4  12   2   68.51    9.12
  -4 -12   2   64.45   10.01
   4 -12  -2   77.57   11.12
   4  12   2   65.99    9.04
  -4  12  -2   84.75   10.04
  -4  12  -2   58.64    8.16
   4  12   2   64.49    7.01
   4  12   2   71.91    8.46
   4  12   2   53.57    8.65
  -4  12  -2   72.38    7.74
  -4  12  -2   67.36    7.35
   5  12  -2   -3.61    3.11
  -5 -12  -2   -5.26    5.22
  -5  12   2   -3.52    3.89
   5  12  -2    3.96    3.19
  -5  12   2    1.78    4.45
  -5  12   2    2.80    3.24
  -5  12   2    2.10    3.95
  -5  12   2   -5.87    4.56
   5  12  -2   -0.45    5.24
   5  12   2   -1.05    2.63
  -5 -12   2    0.81    4.82
  -5  12  -2    5.02    3.14
  -5  12  -2    4.35    4.01
  -5  12  -2   -5.57    3.34
   5  12   2   -4.93    4.66
   5  12   2   -3.75    5.09
   5  12   2    4.57    3.87
  -6  12   2   64.61    8.23
  -6 -12  -2   62.65   10.49
   6  12  -2   54.84    8.38
  -6  12   2   56.89    6.87
   6  12   2   67.32   12.60
  -6 -12   2   56.18   10.57
  -6  12  -2   71.54    9.12
  -6  12  -2   62.57    8.02
  -6  12  -2   75.91    9.10
  -7  12   2   19.47   15.01
  -7  12   2    0.14    3.86
   7  12  -2    3.81    3.26
  -7  12   2    0.70    9.94
  -7  12   2    8.36    3.67
  -7 -12  -2    3.44    7.30
  -7  12   2    4.87    4.34
   7  12  -2    7.51    4.68
  -7  12   2    4.15    3.59
  -7  12  -2  -13.63   14.07
  -7  12  -2   -2.59    3.43
  -7  12  -2   -3.25    3.53
  -7  12  -2   -0.70    4.69
  -7 -12   2   -2.09    5.39
   7  12   2    7.99    6.75
   7  12   2    3.52    4.07
   7  12   2   -0.91    4.13
  -8  12   2  218.82   16.46
  -8  12   2  204.78   14.04
  -8  12   2  170.64   23.07
  -8 -12  -2  208.42   19.14
   8  12  -2  159.88   13.93
  -8  12   2  208.98   15.36
  -8  12  -2  201.14   14.10
   8  12   2  182.41   14.73
  -8  12  -2  159.75   19.80
  -8 -12   2  201.41   18.42
  -8  12  -2  197.63   14.36
   9  12  -2   -0.65    5.33
  -9  12   2   15.15   10.87
  -9  12   2    4.87    5.09
  -9  12   2    9.86   10.15
   9  12  -2    0.76    3.37
  -9  12   2    1.60    2.79
  -9  12   2    1.93    5.76
  -9 -12  -2   -1.97    8.35
  -9  12  -2    0.87    3.74
  -9 -12   2   10.41    7.98
  -9  12  -2   -1.59    8.00
   9  12   2   -4.67    5.65
  -9  12  -2    2.71    9.96
  -9  12  -2   -1.68    5.38
  -9  12  -2    5.73    3.43
   9  12   2    6.08    5.03
 -10  12   2  262.70   22.29
 -10  12   2  242.80   18.24
 -10  12   2  242.21   16.13
 -10  12   2  282.78   20.37
 -10 -12  -2  224.81   23.27
 -10  12   2  258.42   24.56
  10  12  -2  250.58   16.81
 -10 -12   2  214.92   21.60
 -10  12  -2  230.36   16.16
  10  12   2  246.79   17.56
  10  12   2  217.71   20.24
 -10  12  -2  228.17   27.13
 -10  12  -2  237.58   20.31
 -10  12  -2  225.66   17.17
 -10  12  -2  235.91   23.78
 -11  12   2   -4.78    2.31
  11  12  -2    5.54    6.64
 -11  12   2    6.28    8.84
  11  12  -2   -0.79    2.81
 -11  12   2    0.16    5.50
 -11 -12  -2  -18.08   11.88
 -11  12   2    2.18    7.29
 -11  12   2   -8.23    6.99
  11  12   2    8.02    7.10
 -11  12  -2    1.06    3.81
  11  12   2    1.02    4.10
 -11  12  -2   10.13    7.00
 -11  12  -2    0.89    2.98
 -11  12  -2   15.18   11.56
 -11  12  -2   -0.62    8.06
 -11 -12   2   10.44   18.66
  12  12  -2    1.93    3.19
 -12  12   2    6.62    3.22
 -12  12   2    6.44    5.99
 -12  12   2   -5.51    6.69
 -12  12   2  -10.03    7.02
 -12  12   2   10.57    6.64
  12  12  -2    3.08    6.74
 -12 -12  -2    1.51    9.58
  12  12   2    3.94    3.87
  12  12   2   -6.00    7.35
 -12 -12   2    8.91    8.19
 -12  12  -2    2.41    3.29
 -12  12  -2   -7.87    9.66
 -12  12  -2    5.37    4.96
 -12  12  -2    7.49    8.72
 -12  12  -2    3.29    8.45
 -13  12   2   18.10    6.11
  13  12  -2   19.42    8.61
 -13  12   2    0.06    9.40
 -13 -12  -2   25.59   12.21
 -13  12   2   11.53    6.43
  13  12  -2   19.68    5.48
 -13  12   2   19.91    5.40
 -13  12   2   21.74    8.24
 -13  12  -2   16.42    9.24
 -13 -12   2   18.29    9.84
 -13  12  -2   20.19    7.63
 -13  12  -2   20.40    5.80
  13  12   2   27.28    6.72
 -13  12  -2   21.99    7.15
 -13  12  -2    8.38    8.34
  13  12   2    5.40    7.19
 -14  12   2  126.97   18.84
 -14  12   2  130.38   12.14
 -14  12   2  148.71   10.65
 -14  12   2  134.29   13.17
  14  12  -2  129.16   10.23
 -14 -12  -2  143.08   20.02
 -14  12   2  134.92   15.51
  14  12  -2  121.51   18.52
 -14  12  -2  147.28   15.35
  14  12   2  138.67   11.17
 -14  12  -2  131.24   10.54
 -14  12  -2   94.36   18.78
  14  12   2   86.97   17.51
 -14  12  -2  135.37   12.96
 -14  12  -2  132.32   17.11
 -14 -12   2  108.84   18.34
  15  12  -2    1.92    2.72
 -15  12   2    1.87    3.97
 -15 -12  -2   -1.00   10.59
 -15  12   2   -6.33    5.00
 -15  12   2    3.31    6.17
 -15  12  -2  -10.60    4.62
  15  12   2   -2.83    3.16
 -15 -12   2  -14.27   10.75
 -15  12  -2   11.09    9.88
 -15  12  -2    1.80    5.55
 -16  12   2  106.39   14.82
 -16  12   2  106.66   12.90
 -16  12   2   66.13    8.86
 -16  12   2   92.64    9.00
  16  12  -2   92.36    8.23
  16  12   2   94.67    9.66
 -16  12  -2  104.35   13.43
 -16  12  -2   80.68   14.90
 -16  12  -2   72.53    9.08
 -17  12   2   -2.24    3.32
  17  12  -2    2.80    2.67
 -17  12   2   -0.16    4.22
 -17  12   2    4.04    3.70
 -17  12  -2    8.44    7.12
 -17  12  -2    2.11    4.31
 -17  12  -2    0.56    5.37
 -17  12  -2    0.96    4.23
  17  12   2   -0.47    3.48
 -18  12   2    7.32    3.36
  18  12  -2    7.42    3.49
 -18  12   2    3.93    4.21
 -18  12   2    3.95    6.54
 -18  12  -2    2.74    4.73
 -18  12  -2    1.89    3.79
 -18  12  -2    4.58    6.84
  18  12   2    6.28    4.34
 -19  12   2    1.94    4.77
  19  12  -2    4.62    3.17
 -19  12   2    1.12    2.81
 -19  12   2    0.67    5.33
 -19  12  -2    2.33    4.06
  19  12   2   -5.78    5.27
 -19  12  -2   -4.53    5.64
 -19  12  -2   -3.01    3.25
 -20  12   2   11.20    5.72
 -20  12   2    7.50    2.75
  20  12  -2   10.67    4.98
 -20  12  -2   -2.87    5.84
 -20  12  -2    8.71    3.84
 -20  12  -2    3.05    3.20
  21  12  -2   -1.23    4.55
 -21  12   2   -5.99    3.44
 -21  12   2    4.37    4.45
 -21  12   2    4.41    2.68
 -21  12  -2    0.83    3.35
 -21  12  -2    6.69    5.74
 -21  12  -2   -0.97    3.38
 -22  12   2   17.84    5.53
 -22  12   2    4.61    4.08
 -23  12   2    4.85    3.12
   0  13  -2    9.17    5.36
   0  13  -2    6.90    3.29
   0  13   2    5.62    3.20
   0  13   2    7.98    4.63
   0  13  -2   10.29    4.32
   0  13   2    9.63    4.63
   0 -13   2    8.26    8.56
   0 -13  -2    8.00    7.27
   0  13  -2    3.84    3.36
   1  13  -2   10.41    3.91
  -1  13   2   17.40    4.77
  -1  13   2   28.71    7.81
   1  13  -2   10.19    3.02
  -1  13   2   18.99    4.98
  -1 -13  -2   14.00    6.75
   1  13  -2   16.28    5.41
   1  13  -2   28.05    5.42
  -1  13  -2   23.02    5.78
  -1  13  -2   30.88    8.53
  -1  13  -2   11.75    5.53
   1  13   2   11.19    5.51
   1 -13  -2   35.13    8.59
  -1 -13   2   19.09    8.10
   1  13   2   11.78    3.34
  -2  13   2    1.72    4.46
  -2 -13  -2    7.63    6.27
  -2  13   2    7.24    4.35
  -2  13   2   -3.85    2.51
   2  13  -2    0.83    2.38
   2  13  -2    7.60    3.92
   2  13  -2    4.41    3.22
  -2  13   2   -4.66    4.26
   2  13  -2   -3.15    5.20
  -2  13  -2    3.69    3.72
  -2  13  -2   -2.22    4.12
  -2 -13   2   14.40    7.69
   2 -13  -2   -7.19    7.32
   2  13   2    0.70    4.37
   2  13   2    0.26    2.64
  -2  13  -2   -1.18    4.89
  -3  13   2   11.24    5.10
   3  13  -2   10.25    4.45
  -3  13   2   18.11    5.67
  -3 -13  -2   20.19    6.53
   3  13  -2   11.85    4.48
  -3  13   2   17.95    4.99
   3  13  -2   18.53    4.29
   3  13  -2    7.28    5.14
  -3  13   2   11.31    8.47
  -3  13  -2   19.03    5.66
  -3 -13   2   10.36    8.22
  -3  13  -2    8.74    5.10
   3  13   2   16.90    4.61
   3 -13  -2    7.85    7.72
   3  13   2   15.33    4.72
  -3  13  -2   14.40    4.79
   4  13  -2    5.90    4.91
  -4 -13  -2    7.51    6.31
   4  13  -2    7.06    3.65
  -4  13   2   11.47    5.88
  -4  13   2   -0.35    3.98
  -4  13   2    6.04    4.22
   4  13  -2    3.97    2.55
  -4  13   2   12.60    3.64
   4  13   2    6.96    3.07
  -4  13  -2   10.39    4.35
  -4 -13   2   16.51    8.23
   4  13   2    4.14    4.51
   4  13   2    4.51    5.54
  -4  13  -2    8.47    4.56
  -4  13  -2   10.54    4.34
  -4  13  -2    6.99    4.54
   5  13  -2   -6.58    4.40
  -5  13   2    3.71    3.81
  -5 -13  -2   13.80    7.22
   5  13  -2   -4.24    5.82
  -5  13   2    6.00    3.21
  -5  13   2    2.44    4.41
   5  13  -2    3.94    3.15
  -5  13  -2    4.84    4.11
   5  13   2   -0.51    4.94
  -5  13  -2    5.25    3.52
  -5  13  -2    0.06    4.40
  -5 -13   2    6.19    7.64
   5  13   2   -3.05    3.00
   5  13   2   -7.67    5.39
  -6  13   2   -0.97    3.45
   6  13  -2    5.10    5.44
  -6  13   2    1.03    5.18
  -6  13   2    1.55    3.75
  -6  13   2   21.26   12.98
  -6 -13  -2    4.62    7.36
  -6  13   2    1.06    4.47
   6  13  -2    0.61    3.43
   6  13  -2    5.92    5.02
   6  13   2    0.13    6.15
  -6  13  -2    6.36    3.83
   6  13   2    4.14    3.29
  -6 -13   2    0.55    8.27
  -6  13  -2   10.14    4.38
   6  13   2   10.03    5.32
  -6  13  -2    9.95    5.79
  -7  13   2   11.20   13.57
  -7  13   2   26.88    6.41
   7  13  -2   41.07   10.11
  -7 -13  -2   28.62    9.39
  -7  13   2   12.73    5.54
   7  13  -2   27.31    6.27
  -7  13   2   37.18    6.69
  -7  13   2   31.57    8.00
   7  13   2   28.46    6.88
  -7  13  -2   21.55    6.43
   7  13   2   28.44    6.90
   7  13   2   36.65    7.80
  -7  13  -2   20.59    7.09
  -7  13  -2   25.94    6.78
  -7 -13   2   35.87   11.29
  -8  13   2    9.30   13.15
  -8 -13  -2   10.02    9.34
   8  13  -2    3.42    3.39
  -8  13   2    5.96    3.26
   8  13  -2    9.37    6.66
  -8  13   2   21.73   13.43
  -8  13   2    9.19    7.02
  -8  13   2   17.76    6.25
  -8 -13   2   -1.18    9.05
   8  13   2    5.66    5.73
  -8  13  -2    9.11    3.41
   8  13   2    2.49    3.49
  -8  13  -2   29.50   12.35
   8  13   2   17.77    7.75
  -8  13  -2    9.11    4.56
   9  13  -2   27.53    6.31
  -9  13   2   24.61    8.91
  -9  13   2   27.58    5.57
   9  13  -2   15.68    7.15
  -9  13   2   34.60    8.36
  -9 -13  -2   34.93   10.74
  -9  13   2   65.32   18.88
  -9  13   2   20.37   12.07
  -9  13  -2   32.41    5.85
  -9  13  -2   67.83   17.09
   9  13   2   19.83    5.43
   9  13   2   21.08    8.69
   9  13   2   21.43    7.60
  -9  13  -2   22.18    6.64
  -9 -13   2    6.30   12.18
  10  13  -2   -2.61    7.72
 -10  13   2   18.05    9.73
 -10  13   2    0.58    2.78
 -10  13   2   -4.76    7.86
 -10 -13  -2   10.02   11.66
  10  13  -2   -2.00    3.45
 -10  13   2    1.86    4.82
 -10  13   2    7.01   10.21
 -10 -13   2   26.26   13.01
 -10  13  -2    5.61   10.17
  10  13   2   -4.11    3.29
  10  13   2   -1.19    7.49
 -10  13  -2   -4.40    3.91
 -10  13  -2   -1.15    2.66
  10  13   2    2.78    9.49
  11  13  -2    0.58    7.46
 -11  13   2   -7.53    4.77
 -11  13   2   -6.84    7.50
 -11  13   2    0.12    9.38
 -11  13   2    1.29    3.16
  11  13  -2    0.32    2.89
 -11 -13  -2   -7.44   10.35
 -11  13   2   14.54    9.13
 -11 -13   2    3.54   10.51
 -11  13  -2   -7.11    9.57
  11  13   2   -0.18    4.14
  11  13   2   -3.18    7.89
 -11  13  -2    1.41    3.82
 -11  13  -2    3.67    3.33
  12  13  -2    3.61    3.52
 -12  13   2   12.51    8.06
 -12  13   2   20.05    7.88
 -12 -13  -2   18.00   13.01
 -12  13   2    2.72    2.76
  12  13  -2   -1.03    8.35
 -12  13   2    5.96    5.15
 -12  13   2    3.32   10.06
 -12  13  -2   -3.31    5.15
  12  13   2   -1.16    3.41
 -12  13  -2    4.08    8.13
 -12  13  -2   -1.89    2.69
  12  13   2   15.11    8.44
 -12  13  -2   26.69   13.80
 -12 -13   2   -4.63   11.59
 -13  13   2    8.75    6.77
 -13  13   2    6.33    3.37
 -13  13   2   -0.66    5.02
  13  13  -2   -1.19    2.58
 -13  13   2    0.60    7.08
 -13 -13  -2  -12.91   10.82
 -13  13  -2    2.43    2.77
  13  13   2   -1.70    3.14
 -13  13  -2    2.96    4.44
 -13  13  -2   -5.25    6.67
 -13 -13   2  -12.51   11.64
  14  13  -2   -0.57    2.80
 -14 -13  -2    9.42   11.27
 -14  13   2   -1.28    4.22
 -14  13   2    9.23    8.54
 -14  13  -2   -6.87    4.26
 -14  13  -2    8.10    9.08
  14  13   2   -4.73    4.32
 -14  13  -2  -12.80   11.76
 -15  13   2    7.60    7.19
 -15  13   2    3.63    5.54
 -15  13   2   -2.93    2.96
  15  13  -2    2.99    2.79
 -15  13   2    3.25    4.84
 -15  13  -2   -2.42    6.39
 -15  13  -2   -1.15    3.30
  15  13   2   -6.37    3.46
 -15  13  -2   -1.43    5.04
 -15  13  -2    5.44    9.64
 -16  13   2    7.31    7.10
 -16  13   2    2.13    3.21
  16  13  -2    2.07    2.75
 -16  13   2   -3.14    3.14
 -16  13   2    4.57    5.23
 -16  13  -2    2.39    3.24
 -16  13  -2    0.48    4.01
 -16  13  -2    5.48    5.86
  16  13   2    4.77    3.62
 -16  13  -2   -2.54    8.32
 -17  13   2    2.72    6.35
 -17  13   2    2.12    4.68
 -17  13   2    3.36    3.37
 -17  13   2    9.45    4.15
  17  13  -2    6.40    3.20
  17  13   2    6.41    3.26
 -17  13  -2    2.37    3.39
 -17  13  -2    0.49    6.94
 -17  13  -2    7.19    3.70
 -17  13  -2    5.94    4.91
 -18  13   2   -8.09    5.43
 -18  13   2   -1.68    4.44
 -18  13   2    2.70    2.97
  18  13  -2    0.95    2.58
 -18  13  -2    1.32    4.18
  18  13   2    1.83    3.49
 -18  13  -2   -5.65    7.58
 -18  13  -2    2.14    3.36
 -19  13   2    6.25    5.78
  19  13  -2    9.72    3.15
 -19  13   2   23.71    7.42
 -19  13   2    5.72    2.94
 -19  13  -2    6.79    3.39
  19  13   2   12.32    4.78
 -19  13  -2    0.48    7.96
  20  13  -2   -4.40    3.14
 -20  13   2   -1.42    5.33
 -20  13   2   -1.82    2.34
 -20  13   2   -1.22    3.72
 -20  13  -2    1.16    3.55
 -20  13  -2   -2.33    3.09
 -21  13   2   -2.71    3.26
 -21  13   2    2.30    4.89
 -21  13   2    0.18    2.15
 -21  13  -2    5.22    3.63
 -21  13  -2   -2.76    3.24
 -22  13   2    1.96    2.74
   0  14  -2  225.80   14.64
   0  14  -2  230.55   17.57
   0  14  -2  218.82   15.57
   0  14  -2  227.39   17.20
   0 -14  -2  244.28   21.57
   0  14   2  232.49   16.34
   0  14   2  226.57   14.97
   0  14   2  213.05   16.13
   0  14   2  228.56   17.84
   1  14  -2    2.39    2.65
  -1  14   2    1.42    2.77
   1  14  -2    6.58    4.45
  -1  14   2   13.19    5.19
  -1  14   2    6.88    5.45
  -1  14   2    4.48    4.15
   1  14  -2    4.24    4.30
   1  14  -2    8.28    3.46
  -1 -14  -2    6.26    9.88
  -1  14  -2   -1.98    2.96
   1  14   2    5.26    3.50
   1 -14  -2    9.58   10.26
  -1  14  -2    8.82    2.90
   1  14   2    7.58    5.11
  -1  14  -2    0.91    4.79
   1  14   2    5.11    4.26
  -1  14  -2   11.72    5.30
   1  14   2    2.06    2.74
   2  14  -2  113.00    9.62
  -2  14   2  110.95   11.66
  -2  14   2  122.86   10.82
   2  14  -2  116.95   11.84
  -2  14   2  148.79   15.08
  -2  14   2  118.68    9.23
   2  14  -2  115.49    8.84
   2  14  -2  119.50   10.87
  -2 -14  -2  101.04   15.75
  -2 -14   2  106.47   18.01
  -2  14  -2  114.88   12.93
  -2  14  -2  127.09    9.00
   2  14   2  124.54   11.18
  -2  14  -2   98.15   12.02
   2  14   2  107.29   12.33
  -2  14  -2  118.84   10.12
   2  14   2   99.23    8.96
   2  14   2  116.12   10.30
  -3  14   2   -7.17    3.92
  -3  14   2    1.86    3.06
   3  14  -2    1.28    2.33
   3  14  -2    4.00    4.14
   3  14  -2   -0.16    3.39
   3  14  -2   -5.97    4.13
  -3  14   2   -3.71    4.10
  -3 -14  -2    7.47    9.09
  -3  14  -2   -1.33    3.12
   3  14   2   -1.18    3.52
  -3 -14   2   -3.10    9.72
  -3  14  -2   -6.55    2.99
  -3  14  -2    4.64    5.89
[truncated: 1,477,658 more chars]
